# Supplementary material for: IRAK4 degrader in hidradenitis suppurativa and atopic dermatitis: a phase 1 trial
Source: Nat Med. 2023 Nov 13;29(12):3127–36. doi: 10.1038/s41591-023-02635-7 (PMC10719089; doi:10.1038/s41591-023-02635-7)
Supplement: Supplementary file 3 — Source data for Tables 1 and 2. [file 41591_2023_2635_MOESM3_ESM.xlsx]

## Sheet: Table 1 Age_and_Sex
USUBJID	AGE	AGEU	SEX	DIAG
KT474-HV-101-101C002	47	YEARS	M	AD
KT474-HV-101-201C004	44	YEARS	F	HS
KT474-HV-101-201C006	30	YEARS	F	AD
KT474-HV-101-301C001	41	YEARS	M	HS
KT474-HV-101-301C002	45	YEARS	F	HS
KT474-HV-101-301C003	33	YEARS	F	HS
KT474-HV-101-302C001	53	YEARS	M	HS
KT474-HV-101-601C002	51	YEARS	M	AD
KT474-HV-101-701C003	22	YEARS	F	HS
KT474-HV-101-701C004	21	YEARS	M	HS
KT474-HV-101-701C005	40	YEARS	F	HS
KT474-HV-101-701C007	31	YEARS	M	AD
KT474-HV-101-701C008	23	YEARS	F	AD
KT474-HV-101-701C009	25	YEARS	F	HS
KT474-HV-101-701C010	43	YEARS	F	HS
KT474-HV-101-801C001	31	YEARS	F	AD
KT474-HV-101-801C003	55	YEARS	M	AD
KT474-HV-101-801C004	24	YEARS	M	AD
KT474-HV-101-801C005	39	YEARS	F	HS
KT474-HV-101-801C006	40	YEARS	F	HS
KT474-HV-101-801C009	30	YEARS	F	HS

## Sheet: Table 1 Efficacy_Baseline
USUBJID	COHORT	DIAG	AVISIT	PARAM	Value
KT474-HV-101-101C002	ADHS	AD	Baseline	Final EASI Score	16.6
KT474-HV-101-201C006	ADHS	AD	Baseline	Final EASI Score	9.8
KT474-HV-101-601C002	ADHS	AD	Baseline	Final EASI Score	28.2
KT474-HV-101-701C007	ADHS	AD	Baseline	Final EASI Score	8.4
KT474-HV-101-701C008	ADHS	AD	Baseline	Final EASI Score	4.4
KT474-HV-101-801C001	ADHS	AD	Baseline	Final EASI Score	6.2
KT474-HV-101-801C003	ADHS	AD	Baseline	Final EASI Score	15
KT474-HV-101-801C004	ADHS	AD	Baseline	Final EASI Score	52.3
KT474-HV-101-101C002	ADHS	AD	Baseline	Investigator Global Assessment for AD	3
KT474-HV-101-201C006	ADHS	AD	Baseline	Investigator Global Assessment for AD	3
KT474-HV-101-601C002	ADHS	AD	Baseline	Investigator Global Assessment for AD	4
KT474-HV-101-701C007	ADHS	AD	Baseline	Investigator Global Assessment for AD	3
KT474-HV-101-701C008	ADHS	AD	Baseline	Investigator Global Assessment for AD	2
KT474-HV-101-801C001	ADHS	AD	Baseline	Investigator Global Assessment for AD	3
KT474-HV-101-801C003	ADHS	AD	Baseline	Investigator Global Assessment for AD	3
KT474-HV-101-801C004	ADHS	AD	Baseline	Investigator Global Assessment for AD	4
KT474-HV-101-101C002	ADHS	AD	Baseline	Peak Pruritis over the past 24 hours, Worst	8
KT474-HV-101-201C006	ADHS	AD	Baseline	Peak Pruritis over the past 24 hours, Worst	10
KT474-HV-101-601C002	ADHS	AD	Baseline	Peak Pruritis over the past 24 hours, Worst	2
KT474-HV-101-701C007	ADHS	AD	Baseline	Peak Pruritis over the past 24 hours, Worst	8
KT474-HV-101-701C008	ADHS	AD	Baseline	Peak Pruritis over the past 24 hours, Worst	9
KT474-HV-101-801C001	ADHS	AD	Baseline	Peak Pruritis over the past 24 hours, Worst	8
KT474-HV-101-801C003	ADHS	AD	Baseline	Peak Pruritis over the past 24 hours, Worst	8
KT474-HV-101-801C004	ADHS	AD	Baseline	Peak Pruritis over the past 24 hours, Worst	4
KT474-HV-101-101C002	ADHS	AD	Baseline	Peak Pruritis over the past week, Worst	8
KT474-HV-101-201C006	ADHS	AD	Baseline	Peak Pruritis over the past week, Worst	10
KT474-HV-101-601C002	ADHS	AD	Baseline	Peak Pruritis over the past week, Worst	4
KT474-HV-101-701C007	ADHS	AD	Baseline	Peak Pruritis over the past week, Worst	9
KT474-HV-101-701C008	ADHS	AD	Baseline	Peak Pruritis over the past week, Worst	7
KT474-HV-101-801C001	ADHS	AD	Baseline	Peak Pruritis over the past week, Worst	8
KT474-HV-101-801C003	ADHS	AD	Baseline	Peak Pruritis over the past week, Worst	9
KT474-HV-101-801C004	ADHS	AD	Baseline	Peak Pruritis over the past week, Worst	6
KT474-HV-101-201C004	ADHS	HS	Baseline	Hidradenitis Suppurativa Assessment	3
KT474-HV-101-301C001	ADHS	HS	Baseline	Hidradenitis Suppurativa Assessment	4
KT474-HV-101-301C002	ADHS	HS	Baseline	Hidradenitis Suppurativa Assessment	3
KT474-HV-101-301C003	ADHS	HS	Baseline	Hidradenitis Suppurativa Assessment	3
KT474-HV-101-302C001	ADHS	HS	Baseline	Hidradenitis Suppurativa Assessment	5
KT474-HV-101-701C003	ADHS	HS	Baseline	Hidradenitis Suppurativa Assessment	3
KT474-HV-101-701C004	ADHS	HS	Baseline	Hidradenitis Suppurativa Assessment	3
KT474-HV-101-701C005	ADHS	HS	Baseline	Hidradenitis Suppurativa Assessment	3
KT474-HV-101-701C009	ADHS	HS	Baseline	Hidradenitis Suppurativa Assessment	5
KT474-HV-101-701C010	ADHS	HS	Baseline	Hidradenitis Suppurativa Assessment	3
KT474-HV-101-801C005	ADHS	HS	Baseline	Hidradenitis Suppurativa Assessment	3
KT474-HV-101-801C006	ADHS	HS	Baseline	Hidradenitis Suppurativa Assessment	3
KT474-HV-101-801C009	ADHS	HS	Baseline	Hidradenitis Suppurativa Assessment	3
KT474-HV-101-201C004	ADHS	HS	Baseline	Peak Pruritis over the past 24 hours, Worst	5
KT474-HV-101-301C001	ADHS	HS	Baseline	Peak Pruritis over the past 24 hours, Worst	8
KT474-HV-101-301C002	ADHS	HS	Baseline	Peak Pruritis over the past 24 hours, Worst	0
KT474-HV-101-301C003	ADHS	HS	Baseline	Peak Pruritis over the past 24 hours, Worst	0
KT474-HV-101-302C001	ADHS	HS	Baseline	Peak Pruritis over the past 24 hours, Worst	0
KT474-HV-101-701C003	ADHS	HS	Baseline	Peak Pruritis over the past 24 hours, Worst	3
KT474-HV-101-701C004	ADHS	HS	Baseline	Peak Pruritis over the past 24 hours, Worst	2
KT474-HV-101-701C005	ADHS	HS	Baseline	Peak Pruritis over the past 24 hours, Worst	1
KT474-HV-101-701C009	ADHS	HS	Baseline	Peak Pruritis over the past 24 hours, Worst	9
KT474-HV-101-701C010	ADHS	HS	Baseline	Peak Pruritis over the past 24 hours, Worst	1
KT474-HV-101-801C005	ADHS	HS	Baseline	Peak Pruritis over the past 24 hours, Worst	8
KT474-HV-101-801C006	ADHS	HS	Baseline	Peak Pruritis over the past 24 hours, Worst	5
KT474-HV-101-801C009	ADHS	HS	Baseline	Peak Pruritis over the past 24 hours, Worst	1
KT474-HV-101-201C004	ADHS	HS	Baseline	Peak Pruritis over the past week, Worst	5
KT474-HV-101-301C001	ADHS	HS	Baseline	Peak Pruritis over the past week, Worst	10
KT474-HV-101-301C002	ADHS	HS	Baseline	Peak Pruritis over the past week, Worst	6
KT474-HV-101-301C003	ADHS	HS	Baseline	Peak Pruritis over the past week, Worst	0
KT474-HV-101-302C001	ADHS	HS	Baseline	Peak Pruritis over the past week, Worst	4
KT474-HV-101-701C003	ADHS	HS	Baseline	Peak Pruritis over the past week, Worst	4
KT474-HV-101-701C004	ADHS	HS	Baseline	Peak Pruritis over the past week, Worst	5
KT474-HV-101-701C005	ADHS	HS	Baseline	Peak Pruritis over the past week, Worst	2
KT474-HV-101-701C009	ADHS	HS	Baseline	Peak Pruritis over the past week, Worst	8
KT474-HV-101-701C010	ADHS	HS	Baseline	Peak Pruritis over the past week, Worst	6
KT474-HV-101-801C005	ADHS	HS	Baseline	Peak Pruritis over the past week, Worst	10
KT474-HV-101-801C006	ADHS	HS	Baseline	Peak Pruritis over the past week, Worst	7
KT474-HV-101-801C009	ADHS	HS	Baseline	Peak Pruritis over the past week, Worst	1
KT474-HV-101-201C004	ADHS	HS	Baseline	Skin Pain at its worst over the past 24 hours	5
KT474-HV-101-301C001	ADHS	HS	Baseline	Skin Pain at its worst over the past 24 hours	10
KT474-HV-101-301C002	ADHS	HS	Baseline	Skin Pain at its worst over the past 24 hours	7
KT474-HV-101-301C003	ADHS	HS	Baseline	Skin Pain at its worst over the past 24 hours	9
KT474-HV-101-302C001	ADHS	HS	Baseline	Skin Pain at its worst over the past 24 hours	9
KT474-HV-101-701C003	ADHS	HS	Baseline	Skin Pain at its worst over the past 24 hours	1
KT474-HV-101-701C004	ADHS	HS	Baseline	Skin Pain at its worst over the past 24 hours	0
KT474-HV-101-701C005	ADHS	HS	Baseline	Skin Pain at its worst over the past 24 hours	1
KT474-HV-101-701C009	ADHS	HS	Baseline	Skin Pain at its worst over the past 24 hours	8
KT474-HV-101-701C010	ADHS	HS	Baseline	Skin Pain at its worst over the past 24 hours	5
KT474-HV-101-801C005	ADHS	HS	Baseline	Skin Pain at its worst over the past 24 hours	5
KT474-HV-101-801C006	ADHS	HS	Baseline	Skin Pain at its worst over the past 24 hours	7
KT474-HV-101-801C009	ADHS	HS	Baseline	Skin Pain at its worst over the past 24 hours	5
KT474-HV-101-201C004	ADHS	HS	Baseline	Skin Pain at its worst over the past week	6
KT474-HV-101-301C001	ADHS	HS	Baseline	Skin Pain at its worst over the past week	10
KT474-HV-101-301C002	ADHS	HS	Baseline	Skin Pain at its worst over the past week	7
KT474-HV-101-301C003	ADHS	HS	Baseline	Skin Pain at its worst over the past week	9
KT474-HV-101-302C001	ADHS	HS	Baseline	Skin Pain at its worst over the past week	10
KT474-HV-101-701C003	ADHS	HS	Baseline	Skin Pain at its worst over the past week	4
KT474-HV-101-701C004	ADHS	HS	Baseline	Skin Pain at its worst over the past week	5
KT474-HV-101-701C005	ADHS	HS	Baseline	Skin Pain at its worst over the past week	3
KT474-HV-101-701C009	ADHS	HS	Baseline	Skin Pain at its worst over the past week	7
KT474-HV-101-701C010	ADHS	HS	Baseline	Skin Pain at its worst over the past week	6
KT474-HV-101-801C005	ADHS	HS	Baseline	Skin Pain at its worst over the past week	8
KT474-HV-101-801C006	ADHS	HS	Baseline	Skin Pain at its worst over the past week	8
KT474-HV-101-801C009	ADHS	HS	Baseline	Skin Pain at its worst over the past week	5
KT474-HV-101-201C004	ADHS	HS	Baseline	Total AN Count	5
KT474-HV-101-301C001	ADHS	HS	Baseline	Total AN Count	18
KT474-HV-101-301C002	ADHS	HS	Baseline	Total AN Count	7
KT474-HV-101-301C003	ADHS	HS	Baseline	Total AN Count	8
KT474-HV-101-302C001	ADHS	HS	Baseline	Total AN Count	14
KT474-HV-101-701C003	ADHS	HS	Baseline	Total AN Count	5
KT474-HV-101-701C004	ADHS	HS	Baseline	Total AN Count	7
KT474-HV-101-701C005	ADHS	HS	Baseline	Total AN Count	5
KT474-HV-101-701C009	ADHS	HS	Baseline	Total AN Count	13
KT474-HV-101-701C010	ADHS	HS	Baseline	Total AN Count	6
KT474-HV-101-801C005	ADHS	HS	Baseline	Total AN Count	5
KT474-HV-101-801C006	ADHS	HS	Baseline	Total AN Count	8
KT474-HV-101-801C009	ADHS	HS	Baseline	Total AN Count	8
KT474-HV-101-201C004	ADHS	HS	Baseline	Total Fistula and Tunnel Count	0
KT474-HV-101-301C001	ADHS	HS	Baseline	Total Fistula and Tunnel Count	4
KT474-HV-101-301C002	ADHS	HS	Baseline	Total Fistula and Tunnel Count	0
KT474-HV-101-301C003	ADHS	HS	Baseline	Total Fistula and Tunnel Count	0
KT474-HV-101-302C001	ADHS	HS	Baseline	Total Fistula and Tunnel Count	14
KT474-HV-101-701C003	ADHS	HS	Baseline	Total Fistula and Tunnel Count	0
KT474-HV-101-701C004	ADHS	HS	Baseline	Total Fistula and Tunnel Count	2
KT474-HV-101-701C005	ADHS	HS	Baseline	Total Fistula and Tunnel Count	1
KT474-HV-101-701C009	ADHS	HS	Baseline	Total Fistula and Tunnel Count	7
KT474-HV-101-701C010	ADHS	HS	Baseline	Total Fistula and Tunnel Count	0
KT474-HV-101-801C005	ADHS	HS	Baseline	Total Fistula and Tunnel Count	2
KT474-HV-101-801C006	ADHS	HS	Baseline	Total Fistula and Tunnel Count	4
KT474-HV-101-801C009	ADHS	HS	Baseline	Total Fistula and Tunnel Count	15

## Sheet: Table 1 Prior_Therapy
USUBJID	DIAG	ATC2	ATC3	AROUTE	CMDECOD	Start Date	End Date
KT474-HV-101-101C002	AD	CORTICOSTEROIDS FOR SYSTEMIC USE	CORTICOSTEROIDS FOR SYSTEMIC USE, PLAIN	INTRAMUSCULAR	BETAMETHASONE DIPROPIONATE;BETAMETHASONE SODIUM PHOSPHATE	2017	2017
KT474-HV-101-101C002	AD	CORTICOSTEROIDS FOR SYSTEMIC USE	CORTICOSTEROIDS FOR SYSTEMIC USE, PLAIN	INTRAMUSCULAR	BETAMETHASONE DIPROPIONATE;BETAMETHASONE SODIUM PHOSPHATE	2020	2020
KT474-HV-101-201C006	AD	ANTIBIOTICS AND CHEMOTHERAPEUTICS FOR DERMATOLOGICAL USE	ANTIBIOTICS FOR TOPICAL USE	TOPICAL	MUPIROCIN	2019-11	2021-11
KT474-HV-101-201C006	AD	CORTICOSTEROIDS FOR SYSTEMIC USE	CORTICOSTEROIDS FOR SYSTEMIC USE, PLAIN	ORAL	PREDNISONE	2018-06	2018-07
KT474-HV-101-201C006	AD	CORTICOSTEROIDS, DERMATOLOGICAL PREPARATIONS	CORTICOSTEROIDS, PLAIN	TOPICAL	HYDROCORTISONE	2002	2010
KT474-HV-101-201C006	AD	CORTICOSTEROIDS, DERMATOLOGICAL PREPARATIONS	CORTICOSTEROIDS, PLAIN	TOPICAL	TRIAMCINOLONE ACETONIDE	2021-11	2022-08-08
KT474-HV-101-601C002	AD	CORTICOSTEROIDS, DERMATOLOGICAL PREPARATIONS	CORTICOSTEROIDS, PLAIN	TOPICAL	BETAMETHASONE	2018	2020
KT474-HV-101-701C008	AD	CORTICOSTEROIDS, DERMATOLOGICAL PREPARATIONS	CORTICOSTEROIDS, PLAIN	TOPICAL	TRIAMCINOLONE ACETONIDE	2019	2020
KT474-HV-101-801C001	AD	CORTICOSTEROIDS, DERMATOLOGICAL PREPARATIONS	CORTICOSTEROIDS, PLAIN	TOPICAL	HYDROCORTISONE	2021-11	2022-01
KT474-HV-101-801C003	AD	CORTICOSTEROIDS, DERMATOLOGICAL PREPARATIONS	CORTICOSTEROIDS, PLAIN	TOPICAL	TRIAMCINOLONE ACETONIDE	2022-04-04	2022-04-18
KT474-HV-101-801C004	AD	CORTICOSTEROIDS, DERMATOLOGICAL PREPARATIONS	CORTICOSTEROIDS, PLAIN	TOPICAL	HYDROCORTISONE	2022-04	2022-07-07
KT474-HV-101-201C004	HS	ANTIBIOTICS AND CHEMOTHERAPEUTICS FOR DERMATOLOGICAL USE	ANTIBIOTICS FOR TOPICAL USE	TOPICAL	BACITRACIN ZINC;NEOMYCIN SULFATE;POLYMYXIN B SULFATE	2015	2021
KT474-HV-101-201C004	HS	ANTIBACTERIALS FOR SYSTEMIC USE	OTHER BETA-LACTAM ANTIBACTERIALS	ORAL	CEFALEXIN	2015	2015
KT474-HV-101-301C002	HS	ANTI-ACNE PREPARATIONS	ANTI-ACNE PREPARATIONS FOR TOPICAL USE	TOPICAL	CLINDAMYCIN	2021-08	2022-08-16
KT474-HV-101-301C002	HS	ANTIBACTERIALS FOR SYSTEMIC USE	TETRACYCLINES	ORAL	DOXYCYCLINE	2021-08	2022-06
KT474-HV-101-301C003	HS	IMMUNOSUPPRESSANTS	IMMUNOSUPPRESSANTS	SUBCUTANEOUS	ADALIMUMAB	2018	2018
KT474-HV-101-301C003	HS	ANTIBACTERIALS FOR SYSTEMIC USE	TETRACYCLINES	ORAL	DOXYCYCLINE	2017	2017
KT474-HV-101-302C001	HS	IMMUNOSUPPRESSANTS	IMMUNOSUPPRESSANTS	SUBCUTANEOUS	ADALIMUMAB	2021	2021-05-03
KT474-HV-101-302C001	HS	IMMUNOSUPPRESSANTS	IMMUNOSUPPRESSANTS	SUBCUTANEOUS	BIMEKIZUMAB	2021	2022-02-10
KT474-HV-101-701C009	HS	IMMUNOSUPPRESSANTS	IMMUNOSUPPRESSANTS	INTRAMUSCULAR	ADALIMUMAB	2021-01	2021-07
KT474-HV-101-801C006	HS	ANTISEPTICS AND DISINFECTANTS	ANTISEPTICS AND DISINFECTANTS	TOPICAL	CHLORHEXIDINE GLUCONATE	2021-10	2021-12
KT474-HV-101-801C009	HS	ANTI-ACNE PREPARATIONS	ANTI-ACNE PREPARATIONS FOR TOPICAL USE	TOPICAL	CLINDAMYCIN PHOSPHATE	2022-02	2022-03

## Sheet: Table 2
USUBJID	ACTARMCD	COHORT	DIAG	AE Preferred Term	AE System Organ Class	AREL
KT474-HV-101-101C002	C_KT474	ADHS	AD	Myalgia	Musculoskeletal and connective tissue disorders	NOT RELATED
KT474-HV-101-201C004	C_KT474	ADHS	HS	Diarrhoea	Gastrointestinal disorders	RELATED
KT474-HV-101-201C004	C_KT474	ADHS	HS	Dizziness	Nervous system disorders	NOT RELATED
KT474-HV-101-201C004	C_KT474	ADHS	HS	Eye pruritus	Eye disorders	RELATED
KT474-HV-101-201C004	C_KT474	ADHS	HS	Swelling of eyelid	Eye disorders	RELATED
KT474-HV-101-201C006	C_KT474	ADHS	AD	Headache	Nervous system disorders	RELATED
KT474-HV-101-201C006	C_KT474	ADHS	AD	Nausea	Gastrointestinal disorders	RELATED
KT474-HV-101-301C001	C_KT474	ADHS	HS	Costochondritis	Musculoskeletal and connective tissue disorders	NOT RELATED
KT474-HV-101-301C001	C_KT474	ADHS	HS	Headache	Nervous system disorders	RELATED
KT474-HV-101-301C002	C_KT474	ADHS	HS	Migraine	Nervous system disorders	RELATED
KT474-HV-101-301C002	C_KT474	ADHS	HS	Procedural pain	Injury, poisoning and procedural complications	NOT RELATED
KT474-HV-101-301C003	C_KT474	ADHS	HS	Diarrhoea	Gastrointestinal disorders	NOT RELATED
KT474-HV-101-301C003	C_KT474	ADHS	HS	Fatigue	General disorders and administration site conditions	RELATED
KT474-HV-101-301C003	C_KT474	ADHS	HS	Headache	Nervous system disorders	RELATED
KT474-HV-101-301C003	C_KT474	ADHS	HS	Muscular weakness	Musculoskeletal and connective tissue disorders	Relationship to Treatment
KT474-HV-101-301C003	C_KT474	ADHS	HS	Palpitations	Cardiac disorders	RELATED
KT474-HV-101-301C003	C_KT474	ADHS	HS	Urinary tract infection	Infections and infestations	NOT RELATED
KT474-HV-101-302C001	C_KT474	ADHS	HS	Decreased appetite	Metabolism and nutrition disorders	NOT RELATED
KT474-HV-101-302C001	C_KT474	ADHS	HS	Diarrhoea	Gastrointestinal disorders	NOT RELATED
KT474-HV-101-302C001	C_KT474	ADHS	HS	Fatigue	General disorders and administration site conditions	RELATED
KT474-HV-101-302C001	C_KT474	ADHS	HS	Hidradenitis	Skin and subcutaneous tissue disorders	NOT RELATED
KT474-HV-101-302C001	C_KT474	ADHS	HS	Tic	Psychiatric disorders	NOT RELATED
KT474-HV-101-701C003	C_KT474	ADHS	HS	Blood creatine phosphokinase increased	Investigations	NOT RELATED
KT474-HV-101-701C003	C_KT474	ADHS	HS	Diarrhoea	Gastrointestinal disorders	NOT RELATED
KT474-HV-101-701C003	C_KT474	ADHS	HS	Fatigue	General disorders and administration site conditions	RELATED
KT474-HV-101-701C003	C_KT474	ADHS	HS	Headache	Nervous system disorders	RELATED
KT474-HV-101-701C005	C_KT474	ADHS	HS	Diarrhoea	Gastrointestinal disorders	RELATED
KT474-HV-101-701C005	C_KT474	ADHS	HS	Dizziness	Nervous system disorders	NOT RELATED
KT474-HV-101-701C005	C_KT474	ADHS	HS	Fatigue	General disorders and administration site conditions	RELATED
KT474-HV-101-701C005	C_KT474	ADHS	HS	Headache	Nervous system disorders	NOT RELATED
KT474-HV-101-701C005	C_KT474	ADHS	HS	Myalgia	Musculoskeletal and connective tissue disorders	NOT RELATED
KT474-HV-101-701C005	C_KT474	ADHS	HS	Nausea	Gastrointestinal disorders	NOT RELATED
KT474-HV-101-701C005	C_KT474	ADHS	HS	Palpitations	Cardiac disorders	NOT RELATED
KT474-HV-101-701C008	C_KT474	ADHS	AD	Headache	Nervous system disorders	RELATED
KT474-HV-101-701C009	C_KT474	ADHS	HS	Headache	Nervous system disorders	NOT RELATED
KT474-HV-101-701C010	C_KT474	ADHS	HS	Headache	Nervous system disorders	NOT RELATED
KT474-HV-101-701C010	C_KT474	ADHS	HS	Nasopharyngitis	Infections and infestations	NOT RELATED
KT474-HV-101-801C001	C_KT474	ADHS	AD	Headache	Nervous system disorders	NOT RELATED
KT474-HV-101-801C003	C_KT474	ADHS	AD	Hypersomnia	Nervous system disorders	NOT RELATED
KT474-HV-101-801C004	C_KT474	ADHS	AD	Hot flush	Vascular disorders	NOT RELATED
KT474-HV-101-801C009	C_KT474	ADHS	HS	Headache	Nervous system disorders	RELATED
