# Supplementary material for: IRAK4 degrader in hidradenitis suppurativa and atopic dermatitis: a phase 1 trial
Source: Nat Med. 2023 Nov 13;29(12):3127–36. doi: 10.1038/s41591-023-02635-7 (PMC10719089; doi:10.1038/s41591-023-02635-7)
Supplement: Supplementary file 4 — Tables for number of patients screened, enrolled, treated and discontinued; Mean IRAK4 versus Time Data in PBMCs after single dosing; Individual IRAK4 Data in PBMCs at 48 h after single dosing; Mean IRAK4 Data in PBMCs at 48 h after single dosing; Mean IRAK4 versus. Time Data in PBMCs after multiple dosing; Individual IRAK4 Data in PBMCs at day 14 after multiple dosing; Mean IRAK4 Data in PBMCs at day 14 after multiple dosing; Mean IRAK4 versus Time Data in skin after multiple dosing; Individual IRAK4 Data in skin at day 14 after multiple dosing; Mean IRAK4 Data in skin at day 14 after multiple dosing. [file 41591_2023_2635_MOESM4_ESM.xlsx]

## Sheet: Figure1A. SAD and MAD
	SAD Cohorts 1-7	SAD Placebo (1-7)	SAD Total	MAD Cohorts 1-4	MAD Placebo 1-4	MAD Total	SAD+MAD
Screened							348
Screen Failed							243
Randomized	43	14	57	36	12	48	105
Safety Population	43	14	57	36	12	48	105
Treatment Discontinuation	5	0	5	0	0	0	5
Withdrawal by Subject	2	0	0	0	0	0	2
Other	3	0	0	0	0	0	3

## Sheet: Figure 1A. ADHS
	HS	AD	HS+AD
Screened	17	15	37
Screen Failure	4	7	16
Enrolled	13	8	21
Withdrawal by Subject	1	1	2
Lost to Follow-up	0	0	0
Safety Population	13	8	21
Efficacy Population	12	7	19

## Sheet: Figure 1B Mean Data
METHOD	ANALYTE	PART	DOSE	TRT	TIME	n	mean	sd	se	max	median	mean_abs	sd_abs	se_abs	SAMPLE	LABEL	STAT
MS	SANILL	SAD	Placebo (n = 15)	Placebo	0	15	0	0	0	0	0	0.897507	0.559521	0.144468	PBMC	SAD : Placebo	0±0%
MS	SANILL	SAD	Placebo (n = 15)	Placebo	8	15	9.41593	26.3364	6.80003	65.6345	8.77409	0.768923	0.444533	0.114778	PBMC	SAD : Placebo	-9±7%
MS	SANILL	SAD	Placebo (n = 15)	Placebo	24	15	5.31045	25.0584	6.47005	67.9231	2.04124	0.810993	0.506152	0.130688	PBMC	SAD : Placebo	-5±6%
MS	SANILL	SAD	Placebo (n = 15)	Placebo	48	15	-0.605644	23.7164	6.12356	59.8979	-3.56362	0.872224	0.557823	0.144029	PBMC	SAD : Placebo	1±6%
MS	SANILL	SAD	Placebo (n = 15)	Placebo	72	15	-10.2378	30.5687	7.8928	54.7263	-14.3069	0.939034	0.623531	0.160995	PBMC	SAD : Placebo	10±8%
MS	SANILL	SAD	Placebo (n = 15)	Placebo	144	15	-20.7154	64.6766	16.6994	68.548	-27.8641	0.825019	0.250814	0.06476	PBMC	SAD : Placebo	21±17%
MS	SANILL	SAD	Placebo (n = 15)	Placebo	312	14	-22.6881	63.5371	16.981	67.5617	-32.5626	0.834258	0.327664	0.0875719	PBMC	SAD : Placebo	23±17%
MS	SANILL	SAD	25 mg SD (n = 6)	25 mg	0	6	0	0	0	0	0	1.2824	0.434362	0.177328	PBMC	SAD : 25 mg SD	0±0%
MS	SANILL	SAD	25 mg SD (n = 6)	25 mg	8	6	35.2183	15.2137	6.21099	55.7714	35.4873	0.797926	0.211032	0.0861535	PBMC	SAD : 25 mg SD	-35±6%
MS	SANILL	SAD	25 mg SD (n = 6)	25 mg	24	5	32.196	19.3829	8.66831	58.8169	36.9269	0.822531	0.330253	0.147694	PBMC	SAD : 25 mg SD	-32±9%
MS	SANILL	SAD	25 mg SD (n = 6)	25 mg	48	6	25.5733	31.6115	12.9053	52.9679	39.0702	0.981313	0.543977	0.222078	PBMC	SAD : 25 mg SD	-26±13%
MS	SANILL	SAD	25 mg SD (n = 6)	25 mg	72	6	36.4057	50.994	20.8182	94.2394	49.9077	0.801624	0.685716	0.279942	PBMC	SAD : 25 mg SD	-36±21%
MS	SANILL	SAD	25 mg SD (n = 6)	25 mg	144	6	27.1053	20.5547	8.39142	48.666	36.0729	0.942996	0.428283	0.174846	PBMC	SAD : 25 mg SD	-27±8%
MS	SANILL	SAD	25 mg SD (n = 6)	25 mg	312	6	-17.5452	38.5814	15.7508	21.43	-10.3705	1.61722	1.07849	0.440292	PBMC	SAD : 25 mg SD	18±16%
MS	SANILL	SAD	75 mg SD (n = 6)	75 mg	0	6	0	0	0	0	0	1.30756	0.392162	0.160099	PBMC	SAD : 75 mg SD	0±0%
MS	SANILL	SAD	75 mg SD (n = 6)	75 mg	8	6	53.7789	34.1555	13.9439	98.8779	51.8601	0.518534	0.317215	0.129503	PBMC	SAD : 75 mg SD	-54±14%
MS	SANILL	SAD	75 mg SD (n = 6)	75 mg	24	6	65.66	19.946	8.14291	95.1982	66.4582	0.462524	0.331008	0.135133	PBMC	SAD : 75 mg SD	-66±8%
MS	SANILL	SAD	75 mg SD (n = 6)	75 mg	48	6	72.7806	7.9068	3.22794	82.4732	74.6689	0.353758	0.142535	0.0581896	PBMC	SAD : 75 mg SD	-73±3%
MS	SANILL	SAD	75 mg SD (n = 6)	75 mg	72	6	73.8653	8.32971	3.40059	82.471	76.7075	0.323213	0.0816052	0.0333152	PBMC	SAD : 75 mg SD	-74±3%
MS	SANILL	SAD	75 mg SD (n = 6)	75 mg	144	6	82.8516	8.47854	3.46135	89.7388	87.0198	0.199121	0.0438745	0.0179117	PBMC	SAD : 75 mg SD	-83±3%
MS	SANILL	SAD	75 mg SD (n = 6)	75 mg	312	6	69.1415	4.33401	1.76935	72.74	71.081	0.404102	0.135544	0.0553355	PBMC	SAD : 75 mg SD	-69±2%
MS	SANILL	SAD	150 mg SD (n = 6)	150 mg	0	6	0	0	0	0	0	0.49795	0.119326	0.0487146	PBMC	SAD : 150 mg SD	0±0%
MS	SANILL	SAD	150 mg SD (n = 6)	150 mg	8	6	34.0213	9.16027	3.73966	50.4719	33.1295	0.323844	0.0707836	0.0288973	PBMC	SAD : 150 mg SD	-34±4%
MS	SANILL	SAD	150 mg SD (n = 6)	150 mg	24	6	66.1932	3.22812	1.31787	70.4309	66.1686	0.16812	0.0422233	0.0172376	PBMC	SAD : 150 mg SD	-66±1%
MS	SANILL	SAD	150 mg SD (n = 6)	150 mg	48	6	81.1518	4.01493	1.63909	86.0721	81.8029	0.091346	0.017966	0.00733458	PBMC	SAD : 150 mg SD	-81±2%
MS	SANILL	SAD	150 mg SD (n = 6)	150 mg	72	6	81.1909	5.98046	2.44151	87.0771	81.1265	0.0916608	0.0326594	0.0133331	PBMC	SAD : 150 mg SD	-81±2%
MS	SANILL	SAD	150 mg SD (n = 6)	150 mg	144	6	45.5029	28.1812	11.5049	74.5194	54.579	0.250106	0.0776395	0.0316962	PBMC	SAD : 150 mg SD	-46±12%
MS	SANILL	SAD	150 mg SD (n = 6)	150 mg	312	6	-5.88157	44.8719	18.3189	26.9254	3.54684	0.501302	0.134587	0.0549448	PBMC	SAD : 150 mg SD	6±18%
MS	SANILL	SAD	300 mg SD (n = 6)	300 mg	0	6	0	0	0	0	0	0.661925	0.148484	0.0606182	PBMC	SAD : 300 mg SD	0±0%
MS	SANILL	SAD	300 mg SD (n = 6)	300 mg	8	6	35.4107	32.4002	13.2273	67.7954	40.144	0.408337	0.175554	0.0716698	PBMC	SAD : 300 mg SD	-35±13%
MS	SANILL	SAD	300 mg SD (n = 6)	300 mg	24	6	70.5819	24.8982	10.1647	87.1332	80.0787	0.180211	0.133117	0.0543446	PBMC	SAD : 300 mg SD	-71±10%
MS	SANILL	SAD	300 mg SD (n = 6)	300 mg	48	6	84.2976	16.242	6.63078	94.3811	89.3632	0.0952549	0.0888229	0.0362618	PBMC	SAD : 300 mg SD	-84±7%
MS	SANILL	SAD	300 mg SD (n = 6)	300 mg	72	6	83.4228	19.1959	7.83669	93.8631	90.5241	0.100837	0.105878	0.0432245	PBMC	SAD : 300 mg SD	-83±8%
MS	SANILL	SAD	300 mg SD (n = 6)	300 mg	144	6	77.2667	9.80927	4.00462	88.9234	78.3059	0.144966	0.0515286	0.0210365	PBMC	SAD : 300 mg SD	-77±4%
MS	SANILL	SAD	300 mg SD (n = 6)	300 mg	312	6	26.0331	21.4639	8.76258	45.5819	32.521	0.468988	0.0696361	0.0284288	PBMC	SAD : 300 mg SD	-26±9%
MS	SANILL	SAD	600 mg SD (n = 7)	600 mg	0	7	0	0	0	0	0	0.54343	0.106386	0.04021	PBMC	SAD : 600 mg SD	0±0%
MS	SANILL	SAD	600 mg SD (n = 7)	600 mg	8	7	63.2992	17.2143	6.5064	98.3983	56.9179	0.205696	0.0952848	0.0360143	PBMC	SAD : 600 mg SD	-63±7%
MS	SANILL	SAD	600 mg SD (n = 7)	600 mg	24	7	84.5634	12.0803	4.56592	94.4234	90.0658	0.0835429	0.0633115	0.0239295	PBMC	SAD : 600 mg SD	-85±5%
MS	SANILL	SAD	600 mg SD (n = 7)	600 mg	48	7	95.8095	1.19874	0.453081	97.1599	96.1061	0.0233191	0.00965922	0.00365084	PBMC	SAD : 600 mg SD	-96±0%
MS	SANILL	SAD	600 mg SD (n = 7)	600 mg	72	7	97.0648	2.72216	1.02888	98.9949	98.723	0.0154477	0.0137286	0.00518891	PBMC	SAD : 600 mg SD	-97±1%
MS	SANILL	SAD	600 mg SD (n = 7)	600 mg	144	6	74.6154	9.09731	3.71396	86.6797	75.1294	0.128166	0.0341614	0.0139463	PBMC	SAD : 600 mg SD	-75±4%
MS	SANILL	SAD	600 mg SD (n = 7)	600 mg	312	7	16.1757	19.6465	7.42566	43.1313	3.03228	0.451858	0.107457	0.040615	PBMC	SAD : 600 mg SD	-16±7%
MS	SANILL	SAD	1000 mg SD (n = 6)	1000 mg	0	6	0	0	0	0	0	0.609924	0.148848	0.060767	PBMC	SAD : 1000 mg SD	0±0%
MS	SANILL	SAD	1000 mg SD (n = 6)	1000 mg	8	6	44.0577	9.45487	3.85993	54.7083	45.2119	0.33664	0.0768018	0.0313542	PBMC	SAD : 1000 mg SD	-44±4%
MS	SANILL	SAD	1000 mg SD (n = 6)	1000 mg	24	6	85.2573	3.4225	1.39723	89.7337	84.2235	0.0883981	0.0242424	0.0098969	PBMC	SAD : 1000 mg SD	-85±1%
MS	SANILL	SAD	1000 mg SD (n = 6)	1000 mg	48	5	93.0073	2.46627	1.10295	95.3339	94.3358	0.0417051	0.0228671	0.0102265	PBMC	SAD : 1000 mg SD	-93±1%
MS	SANILL	SAD	1000 mg SD (n = 6)	1000 mg	72	6	93.4297	1.46427	0.597786	95.4407	93.5678	0.0397398	0.0123927	0.0050593	PBMC	SAD : 1000 mg SD	-93±1%
MS	SANILL	SAD	1000 mg SD (n = 6)	1000 mg	144	5	86.5381	6.16212	2.75579	93.1499	88.1813	0.0736431	0.0300502	0.0134388	PBMC	SAD : 1000 mg SD	-87±3%
MS	SANILL	SAD	1000 mg SD (n = 6)	1000 mg	312	5	36.7497	28.1864	12.6054	60.2804	40.5444	0.36507	0.0997122	0.0445926	PBMC	SAD : 1000 mg SD	-37±13%
MS	SANILL	SAD	1600 mg SD (n = 6)	1600 mg	0	6	0	0	0	0	0	0.900162	0.377251	0.154012	PBMC	SAD : 1600 mg SD	0±0%
MS	SANILL	SAD	1600 mg SD (n = 6)	1600 mg	8	6	52.665	2.84788	1.16264	55.6307	52.7954	0.424007	0.168871	0.0689412	PBMC	SAD : 1600 mg SD	-53±1%
MS	SANILL	SAD	1600 mg SD (n = 6)	1600 mg	24	6	89.1988	2.40873	0.983359	92.3631	88.9688	0.0948185	0.0356019	0.0145344	PBMC	SAD : 1600 mg SD	-89±1%
MS	SANILL	SAD	1600 mg SD (n = 6)	1600 mg	48	6	94.9239	2.11654	0.864074	97.6551	94.6184	0.0432037	0.0187399	0.00765052	PBMC	SAD : 1600 mg SD	-95±1%
MS	SANILL	SAD	1600 mg SD (n = 6)	1600 mg	72	6	93.2834	3.09167	1.26217	96.6035	94.3956	0.0553301	0.0217852	0.00889375	PBMC	SAD : 1600 mg SD	-93±1%
MS	SANILL	SAD	1600 mg SD (n = 6)	1600 mg	144	6	88.6557	3.69387	1.50802	93.408	87.5441	0.0982268	0.0403634	0.0164783	PBMC	SAD : 1600 mg SD	-89±2%
MS	SANILL	SAD	1600 mg SD (n = 6)	1600 mg	312	6	47.0878	8.36752	3.41603	54.3296	49.6573	0.459758	0.151672	0.0619197	PBMC	SAD : 1600 mg SD	-47±3%

## Sheet: Figure 1C Datapoints
VISIT	PK_ID	ANALYTE	VALUE	BASE	PCHG	COHORT	ARM	TIME	DAY	METHOD	DOSE	TRT	PKND	PART
Day 3 Post-dose 48 Hours	PK102	SANILL	0.40655	0.864409	-52.9679	SAD1	KT-474	48	3	MS	25 mg SD	25 mg	52.9679	SAD
Day 3 Post-dose 48 Hours	PK104	SANILL	1.23555	1.91968	-35.6377	SAD1	KT-474	48	3	MS	25 mg SD	25 mg	35.6377	SAD
Day 3 Post-dose 48 Hours	PK107	SANILL	0.710864	1.45594	-51.1749	SAD1	KT-474	48	3	MS	25 mg SD	25 mg	51.1749	SAD
Day 3 Post-dose 48 Hours	PK113	SANILL	1.40757	1.24444	13.1086	SAD1	KT-474	48	3	MS	25 mg SD	25 mg	-13.1086	SAD
Day 3 Post-dose 48 Hours	PK142	SANILL	1.70249	1.47103	15.7345	SAD1	KT-474	48	3	MS	25 mg SD	25 mg	-15.7345	SAD
Day 3 Post-dose 48 Hours	PK196	SANILL	0.424859	0.73892	-42.5026	SAD1	KT-474	48	3	MS	25 mg SD	25 mg	42.5026	SAD
Day 3 Post-dose 48 Hours	PK139	SANILL	0.83656	1.14663	-27.0421	SAD1	Placebo	48	3	MS	Placebo	Placebo	27.0421	SAD
Day 3 Post-dose 48 Hours	PK195	SANILL	2.47602	2.52606	-1.98097	SAD1	Placebo	48	3	MS	Placebo	Placebo	1.98097	SAD
Day 3 Post-dose 48 Hours	PK117	SANILL	0.546712	1.49264	-63.3728	SAD2	KT-474	48	3	MS	75 mg SD	75 mg	63.3728	SAD
Day 3 Post-dose 48 Hours	PK127	SANILL	0.30112	1.37764	-78.1423	SAD2	KT-474	48	3	MS	75 mg SD	75 mg	78.1423	SAD
Day 3 Post-dose 48 Hours	PK133	SANILL	0.493443	1.82872	-73.017	SAD2	KT-474	48	3	MS	75 mg SD	75 mg	73.017	SAD
Day 3 Post-dose 48 Hours	PK154	SANILL	0.252774	1.44222	-82.4732	SAD2	KT-474	48	3	MS	75 mg SD	75 mg	82.4732	SAD
Day 3 Post-dose 48 Hours	PK172	SANILL	0.175239	0.740053	-76.3207	SAD2	KT-474	48	3	MS	75 mg SD	75 mg	76.3207	SAD
Day 3 Post-dose 48 Hours	PK198	SANILL	0.35326	0.96407	-63.3574	SAD2	KT-474	48	3	MS	75 mg SD	75 mg	63.3574	SAD
Day 3 Post-dose 48 Hours	PK122	SANILL	0.806098	0.909432	-11.3625	SAD2	Placebo	48	3	MS	Placebo	Placebo	11.3625	SAD
Day 3 Post-dose 48 Hours	PK158	SANILL	1.03258	0.826275	24.9686	SAD2	Placebo	48	3	MS	Placebo	Placebo	-24.9686	SAD
Day 3 Post-dose 48 Hours	PK121	SANILL	0.0845978	0.431809	-80.4085	SAD3	KT-474	48	3	MS	150 mg SD	150 mg	80.4085	SAD
Day 3 Post-dose 48 Hours	PK130	SANILL	0.106284	0.601501	-82.3302	SAD3	KT-474	48	3	MS	150 mg SD	150 mg	82.3302	SAD
Day 3 Post-dose 48 Hours	PK161	SANILL	0.0896369	0.344393	-73.9725	SAD3	KT-474	48	3	MS	150 mg SD	150 mg	73.9725	SAD
Day 3 Post-dose 48 Hours	PK165	SANILL	0.0799586	0.574089	-86.0721	SAD3	KT-474	48	3	MS	150 mg SD	150 mg	86.0721	SAD
Day 3 Post-dose 48 Hours	PK181	SANILL	0.1183	0.631795	-81.2756	SAD3	KT-474	48	3	MS	150 mg SD	150 mg	81.2756	SAD
Day 3 Post-dose 48 Hours	PK187	SANILL	0.0692985	0.404117	-82.8519	SAD3	KT-474	48	3	MS	150 mg SD	150 mg	82.8519	SAD
Day 3 Post-dose 48 Hours	PK118	SANILL	0.52042	0.502512	3.56362	SAD3	Placebo	48	3	MS	Placebo	Placebo	-3.56362	SAD
Day 3 Post-dose 48 Hours	PK126	SANILL	0.425575	1.06123	-59.8979	SAD3	Placebo	48	3	MS	Placebo	Placebo	59.8979	SAD
Day 3 Post-dose 48 Hours	PK109	SANILL	0.0434423	0.773147	-94.3811	SAD4	KT-474	48	3	MS	300 mg SD	300 mg	94.3811	SAD
Day 3 Post-dose 48 Hours	PK111	SANILL	0.0686493	0.61661	-88.8667	SAD4	KT-474	48	3	MS	300 mg SD	300 mg	88.8667	SAD
Day 3 Post-dose 48 Hours	PK141	SANILL	0.0630383	0.621662	-89.8597	SAD4	KT-474	48	3	MS	300 mg SD	300 mg	89.8597	SAD
Day 3 Post-dose 48 Hours	PK149	SANILL	0.0589774	0.491561	-88.002	SAD4	KT-474	48	3	MS	300 mg SD	300 mg	88.002	SAD
Day 3 Post-dose 48 Hours	PK174	SANILL	0.275738	0.568913	-51.5325	SAD4	KT-474	48	3	MS	300 mg SD	300 mg	51.5325	SAD
Day 3 Post-dose 48 Hours	PK197	SANILL	0.0616843	0.899657	-93.1436	SAD4	KT-474	48	3	MS	300 mg SD	300 mg	93.1436	SAD
Day 3 Post-dose 48 Hours	PK143	SANILL	0.41342	0.357698	15.578	SAD4	Placebo	48	3	MS	Placebo	Placebo	-15.578	SAD
Day 3 Post-dose 48 Hours	PK173	SANILL	0.484264	0.377148	28.4014	SAD4	Placebo	48	3	MS	Placebo	Placebo	-28.4014	SAD
Day 3 Post-dose 48 Hours	PK218	SANILL	0.0139003	0.48943	-97.1599	SAD5	KT-474	48	3	MS	600 mg SD	600 mg	97.1599	SAD
Day 3 Post-dose 48 Hours	PK237	SANILL	0.0143686	0.390217	-96.3178	SAD5	KT-474	48	3	MS	600 mg SD	600 mg	96.3178	SAD
Day 3 Post-dose 48 Hours	PK245	SANILL	0.0367293	0.726272	-94.9428	SAD5	KT-474	48	3	MS	600 mg SD	600 mg	94.9428	SAD
Day 3 Post-dose 48 Hours	PK253	SANILL	0.0201746	0.518107	-96.1061	SAD5	KT-474	48	3	MS	600 mg SD	600 mg	96.1061	SAD
Day 3 Post-dose 48 Hours	PK256	SANILL	0.0348374	0.550164	-93.6678	SAD5	KT-474	48	3	MS	600 mg SD	600 mg	93.6678	SAD
Day 3 Post-dose 48 Hours	PK278	SANILL	0.0160103	0.508004	-96.8484	SAD5	KT-474	48	3	MS	600 mg SD	600 mg	96.8484	SAD
Day 3 Post-dose 48 Hours	PK648	SANILL	0.0272135	0.621815	-95.6235	SAD5	KT-474	48	3	MS	600 mg SD	600 mg	95.6235	SAD
Day 3 Post-dose 48 Hours	PK266	SANILL	0.332455	0.371208	-10.4397	SAD5	Placebo	48	3	MS	Placebo	Placebo	10.4397	SAD
Day 3 Post-dose 48 Hours	PK225	SANILL	0.0274782	0.518009	-94.6954	SAD6	KT-474	48	3	MS	1000 mg SD	1000 mg	94.6954	SAD
Day 3 Post-dose 48 Hours	PK226	SANILL	0.0260834	0.558996	-95.3339	SAD6	KT-474	48	3	MS	1000 mg SD	1000 mg	95.3339	SAD
Day 3 Post-dose 48 Hours	PK274	SANILL	0.0242251	0.42769	-94.3358	SAD6	KT-474	48	3	MS	1000 mg SD	1000 mg	94.3358	SAD
Day 3 Post-dose 48 Hours	PK285	SANILL	0.0548902	0.574786	-90.4503	SAD6	KT-474	48	3	MS	1000 mg SD	1000 mg	90.4503	SAD
Day 3 Post-dose 48 Hours	PK296	SANILL	0.0758486	0.775619	-90.2209	SAD6	KT-474	48	3	MS	1000 mg SD	1000 mg	90.2209	SAD
Day 3 Post-dose 48 Hours	PK224	SANILL	0.869169	0.801625	8.42596	SAD6	Placebo	48	3	MS	Placebo	Placebo	-8.42596	SAD
Day 3 Post-dose 48 Hours	PK273	SANILL	0.715775	0.528744	35.3727	SAD6	Placebo	48	3	MS	Placebo	Placebo	-35.3727	SAD
Day 3 Post-dose 48 Hours	PK105	SANILL	0.0356335	1.51961	-97.6551	SAD7	KT-474	48	3	MS	1600 mg SD	1600 mg	97.6551	SAD
Day 3 Post-dose 48 Hours	PK132	SANILL	0.0598757	1.12587	-94.6818	SAD7	KT-474	48	3	MS	1600 mg SD	1600 mg	94.6818	SAD
Day 3 Post-dose 48 Hours	PK148	SANILL	0.0510286	0.898626	-94.3215	SAD7	KT-474	48	3	MS	1600 mg SD	1600 mg	94.3215	SAD
Day 3 Post-dose 48 Hours	PK155	SANILL	0.0296924	0.545305	-94.5549	SAD7	KT-474	48	3	MS	1600 mg SD	1600 mg	94.5549	SAD
Day 3 Post-dose 48 Hours	PK160	SANILL	0.0172985	0.530145	-96.737	SAD7	KT-474	48	3	MS	1600 mg SD	1600 mg	96.737	SAD
Day 3 Post-dose 48 Hours	PK175	SANILL	0.0656933	0.78142	-91.5931	SAD7	KT-474	48	3	MS	1600 mg SD	1600 mg	91.5931	SAD
Day 3 Post-dose 48 Hours	PK106	SANILL	0.447246	0.478789	-6.58813	SAD7	Placebo	48	3	MS	Placebo	Placebo	6.58813	SAD
Day 3 Post-dose 48 Hours	PK128	SANILL	0.94567	1.04068	-9.12926	SAD7	Placebo	48	3	MS	Placebo	Placebo	9.12926	SAD
Day 3 Post-dose 48 Hours	PK125	SANILL	1.26164	1.15117	9.59662	SAD8	Placebo	48	3	MS	Placebo	Placebo	-9.59662	SAD
Day 3 Post-dose 48 Hours	PK182	SANILL	1.51646	1.3834	9.61834	SAD8	Placebo	48	3	MS	Placebo	Placebo	-9.61834	SAD

## Sheet: Figure 1C Mean Data
METHOD	ANALYTE	PART	DOSE	TRT	TIME	n	mean	sd	se	max	median	mean_abs	sd_abs	se_abs	SAMPLE	LABEL	STAT	SIG
MS	SANILL	SAD	Placebo	Placebo	48	15	-0.605644	23.7164	6.12356	59.8979	-3.56362	0.872224	0.557823	0.144029	PBMC	SAD : Placebo	1±6%
MS	SANILL	SAD	25 mg SD	25 mg	48	6	25.5733	31.6115	12.9053	52.9679	39.0702	0.981313	0.543977	0.222078	PBMC	SAD : 25 mg SD	-26±13%
MS	SANILL	SAD	75 mg SD	75 mg	48	6	72.7806	7.9068	3.22794	82.4732	74.6689	0.353758	0.142535	0.0581896	PBMC	SAD : 75 mg SD	-73±3%	***
MS	SANILL	SAD	150 mg SD	150 mg	48	6	81.1518	4.01493	1.63909	86.0721	81.8029	0.091346	0.017966	0.00733458	PBMC	SAD : 150 mg SD	-81±2%	***
MS	SANILL	SAD	300 mg SD	300 mg	48	6	84.2976	16.242	6.63078	94.3811	89.3632	0.0952549	0.0888229	0.0362618	PBMC	SAD : 300 mg SD	-84±7%	***
MS	SANILL	SAD	600 mg SD	600 mg	48	7	95.8095	1.19874	0.453081	97.1599	96.1061	0.0233191	0.00965922	0.00365084	PBMC	SAD : 600 mg SD	-96±0%	***
MS	SANILL	SAD	1000 mg SD	1000 mg	48	5	93.0073	2.46627	1.10295	95.3339	94.3358	0.0417051	0.0228671	0.0102265	PBMC	SAD : 1000 mg SD	-93±1%	***
MS	SANILL	SAD	1600 mg SD	1600 mg	48	6	94.9239	2.11654	0.864074	97.6551	94.6184	0.0432037	0.0187399	0.00765052	PBMC	SAD : 1600 mg SD	-95±1%	***

## Sheet: Figure 1D Mean Data
METHOD	ANALYTE	PART	DOSE	TRT	TIME	n	mean	sd	se	max	median	mean_abs	sd_abs	se_abs	SAMPLE	LABEL	STAT
MS	SANILL	MAD	Placebo	Placebo	0	12	0	0	0	0	0	0.913632	0.455898	0.131606	PBMC	MAD : Placebo	0±0%
MS	SANILL	MAD	Placebo	Placebo	24	11	-34.3794	114.497	34.5222	55.9065	-6.35983	1.0999	0.597966	0.180293	PBMC	MAD : Placebo	34±35%
MS	SANILL	MAD	Placebo	Placebo	48	12	-29.4193	86.8341	25.0668	46.7064	-2.10177	1.09847	0.851259	0.245737	PBMC	MAD : Placebo	29±25%
MS	SANILL	MAD	Placebo	Placebo	72	12	-18.504	83.3498	24.061	62.1368	2.86862	0.931409	0.665761	0.192189	PBMC	MAD : Placebo	19±24%
MS	SANILL	MAD	Placebo	Placebo	144	12	9.05022	51.2376	14.791	78.9403	16.611	0.745124	0.449703	0.129818	PBMC	MAD : Placebo	-9±15%
MS	SANILL	MAD	Placebo	Placebo	312	12	22.6367	51.5705	14.8871	84.655	34.9222	0.548319	0.240316	0.0693733	PBMC	MAD : Placebo	-23±15%
MS	SANILL	MAD	Placebo	Placebo	384	12	30.112	53.824	15.5377	90.0201	51.2801	0.514494	0.298047	0.0860388	PBMC	MAD : Placebo	-30±16%
MS	SANILL	MAD	Placebo	Placebo	480	12	15.1647	52.1461	15.0533	83.6491	24.455	0.655893	0.403344	0.116435	PBMC	MAD : Placebo	-15±15%
MS	SANILL	MAD	Placebo	Placebo	648	12	33.5915	37.7076	10.8853	83.1501	46.2508	0.510547	0.259353	0.0748686	PBMC	MAD : Placebo	-34±11%
MS	SANILL	MAD	25 mg QD	25 mg	0	9	0	0	0	0	0	0.962804	0.359299	0.119766	PBMC	MAD : 25 mg QD	0±0%
MS	SANILL	MAD	25 mg QD	25 mg	24	9	17.6998	27.3885	9.12949	45.8926	14.7453	0.810757	0.547298	0.182433	PBMC	MAD : 25 mg QD	-18±9%
MS	SANILL	MAD	25 mg QD	25 mg	48	9	55.3983	12.5582	4.18608	68.9992	59.7369	0.408585	0.116972	0.0389905	PBMC	MAD : 25 mg QD	-55±4%
MS	SANILL	MAD	25 mg QD	25 mg	72	9	68.0399	13.9662	4.6554	87.4668	71.9605	0.280871	0.0868776	0.0289592	PBMC	MAD : 25 mg QD	-68±5%
MS	SANILL	MAD	25 mg QD	25 mg	144	9	86.683	6.58398	2.19466	93.8157	88.43	0.122548	0.0662302	0.0220767	PBMC	MAD : 25 mg QD	-87±2%
MS	SANILL	MAD	25 mg QD	25 mg	312	9	92.3004	3.71573	1.23858	96.2783	93.2532	0.0653275	0.0181859	0.00606197	PBMC	MAD : 25 mg QD	-92±1%
MS	SANILL	MAD	25 mg QD	25 mg	384	9	87.7384	5.60502	1.86834	94.3537	87.0306	0.103802	0.0232889	0.00776298	PBMC	MAD : 25 mg QD	-88±2%
MS	SANILL	MAD	25 mg QD	25 mg	480	9	74.5845	11.8334	3.94448	86.8893	80.6714	0.222738	0.0689525	0.0229842	PBMC	MAD : 25 mg QD	-75±4%
MS	SANILL	MAD	25 mg QD	25 mg	648	9	41.5958	17.6367	5.8789	65.5683	43.7953	0.525917	0.137628	0.0458761	PBMC	MAD : 25 mg QD	-42±6%
MS	SANILL	MAD	50 mg QD	50 mg	0	9	0	0	0	0	0	1.05044	0.382976	0.127659	PBMC	MAD : 50 mg QD	0±0%
MS	SANILL	MAD	50 mg QD	50 mg	24	9	46.3588	14.296	4.76534	59.2379	52.7112	0.545322	0.201418	0.0671392	PBMC	MAD : 50 mg QD	-46±5%
MS	SANILL	MAD	50 mg QD	50 mg	48	8	75.7656	8.22795	2.90902	85.7085	77.9619	0.230515	0.0813038	0.0287452	PBMC	MAD : 50 mg QD	-76±3%
MS	SANILL	MAD	50 mg QD	50 mg	72	9	83.6326	8.70164	2.90055	92.4031	85.0377	0.16586	0.114946	0.0383155	PBMC	MAD : 50 mg QD	-84±3%
MS	SANILL	MAD	50 mg QD	50 mg	144	9	93.1245	3.54025	1.18008	97.9278	94.143	0.0660217	0.0322084	0.0107361	PBMC	MAD : 50 mg QD	-93±1%
MS	SANILL	MAD	50 mg QD	50 mg	312	9	95.4028	2.3834	0.794465	98.3466	95.862	0.0431356	0.019423	0.00647434	PBMC	MAD : 50 mg QD	-95±1%
MS	SANILL	MAD	50 mg QD	50 mg	384	9	91.2364	3.72395	1.24132	96.4069	90.7937	0.0839146	0.0303739	0.0101246	PBMC	MAD : 50 mg QD	-91±1%
MS	SANILL	MAD	50 mg QD	50 mg	480	9	74.7406	7.04984	2.34995	86.1355	74.9584	0.247582	0.0608529	0.0202843	PBMC	MAD : 50 mg QD	-75±2%
MS	SANILL	MAD	50 mg QD	50 mg	648	9	58.3457	14.404	4.80135	80.1754	60.1575	0.406753	0.134212	0.0447373	PBMC	MAD : 50 mg QD	-58±5%
MS	SANILL	MAD	100 mg QD	100 mg	0	9	0	0	0	0	0	1.67081	0.565048	0.188349	PBMC	MAD : 100 mg QD	0±0%
MS	SANILL	MAD	100 mg QD	100 mg	24	9	54.884	35.3629	11.7876	96.7187	66.7932	0.682302	0.483759	0.161253	PBMC	MAD : 100 mg QD	-55±12%
MS	SANILL	MAD	100 mg QD	100 mg	48	9	83.8931	8.65131	2.88377	93.3086	87.8184	0.265198	0.194412	0.064804	PBMC	MAD : 100 mg QD	-84±3%
MS	SANILL	MAD	100 mg QD	100 mg	72	9	92.7645	3.68686	1.22895	98.0972	94.021	0.110375	0.0594258	0.0198086	PBMC	MAD : 100 mg QD	-93±1%
MS	SANILL	MAD	100 mg QD	100 mg	144	9	97.296	1.25584	0.418612	98.5938	97.1133	0.0403193	0.0108428	0.00361426	PBMC	MAD : 100 mg QD	-97±0%
MS	SANILL	MAD	100 mg QD	100 mg	312	9	98.0212	0.70544	0.235147	98.8394	98.2672	0.0301038	0.00492584	0.00164195	PBMC	MAD : 100 mg QD	-98±0%
MS	SANILL	MAD	100 mg QD	100 mg	384	9	85.3508	32.0476	10.6825	98.3631	95.5133	0.0530616	0.0244366	0.00814555	PBMC	MAD : 100 mg QD	-85±11%
MS	SANILL	MAD	100 mg QD	100 mg	480	9	90.581	2.50657	0.835523	94.9552	90.7658	0.154138	0.0628948	0.0209649	PBMC	MAD : 100 mg QD	-91±1%
MS	SANILL	MAD	100 mg QD	100 mg	648	9	79.8786	5.94518	1.98173	86.4645	79.9502	0.312416	0.0594411	0.0198137	PBMC	MAD : 100 mg QD	-80±2%
MS	SANILL	MAD	200 mg QD	200 mg	0	9	0	0	0	0	0	0.541343	0.135051	0.045017	PBMC	MAD : 200 mg QD	0±0%
MS	SANILL	MAD	200 mg QD	200 mg	24	9	59.9207	7.99144	2.66381	72.4882	58.3654	0.215877	0.063898	0.0212993	PBMC	MAD : 200 mg QD	-60±3%
MS	SANILL	MAD	200 mg QD	200 mg	48	9	84.9498	5.67827	1.89276	93.4684	85.5832	0.0758731	0.0183574	0.00611913	PBMC	MAD : 200 mg QD	-85±2%
MS	SANILL	MAD	200 mg QD	200 mg	72	9	92.621	2.86525	0.955083	97.4415	91.5785	0.0372172	0.0116076	0.00386919	PBMC	MAD : 200 mg QD	-93±1%
MS	SANILL	MAD	200 mg QD	200 mg	144	9	84.0509	31.5694	10.5231	97.8904	93.8176	0.0247774	0.0109713	0.0036571	PBMC	MAD : 200 mg QD	-84±11%
MS	SANILL	MAD	200 mg QD	200 mg	312	9	96.3373	0.930005	0.310002	97.7898	96.4991	0.0194433	0.00552513	0.00184171	PBMC	MAD : 200 mg QD	-96±0%
MS	SANILL	MAD	200 mg QD	200 mg	384	9	93.6938	4.03777	1.34592	98.6134	94.3388	0.0315278	0.0162554	0.00541848	PBMC	MAD : 200 mg QD	-94±1%
MS	SANILL	MAD	200 mg QD	200 mg	480	9	84.4394	10.6984	3.56613	95.2023	85.1942	0.0776865	0.0454689	0.0151563	PBMC	MAD : 200 mg QD	-84±4%
MS	SANILL	MAD	200 mg QD	200 mg	648	9	62.1765	19.3691	6.45636	90.6988	61.4843	0.195279	0.0914886	0.0304962	PBMC	MAD : 200 mg QD	-62±6%

## Sheet: Figure 1E Data Points
VISIT	PK_ID	ANALYTE	VALUE	BASE	PCHG	COHORT	ARM	TIME	DAY	METHOD	DOSE	TRT	PKND	PART
Day 14 Post-dose 312 Hours	PK402	SANILL	0.0689929	0.850784	-91.8907	MAD 1.00	KT-474	312	14	MS	25 mg QD	25 mg	91.8907	MAD
Day 14 Post-dose 312 Hours	PK413	SANILL	0.0801907	0.62991	-87.2695	MAD 1.00	KT-474	312	14	MS	25 mg QD	25 mg	87.2695	MAD
Day 14 Post-dose 312 Hours	PK433	SANILL	0.0449868	0.780345	-94.235	MAD 1.00	KT-474	312	14	MS	25 mg QD	25 mg	94.235	MAD
Day 14 Post-dose 312 Hours	PK437	SANILL	0.0820322	0.682425	-87.9793	MAD 1.00	KT-474	312	14	MS	25 mg QD	25 mg	87.9793	MAD
Day 14 Post-dose 312 Hours	PK443	SANILL	0.0370396	0.884869	-95.8141	MAD 1.00	KT-474	312	14	MS	25 mg QD	25 mg	95.8141	MAD
Day 14 Post-dose 312 Hours	PK451	SANILL	0.0759942	0.628669	-87.9119	MAD 1.00	KT-474	312	14	MS	25 mg QD	25 mg	87.9119	MAD
Day 14 Post-dose 312 Hours	PK482	SANILL	0.0881506	1.30655	-93.2532	MAD 1.00	KT-474	312	14	MS	25 mg QD	25 mg	93.2532	MAD
Day 14 Post-dose 312 Hours	PK484	SANILL	0.0616798	1.6573	-96.2783	MAD 1.00	KT-474	312	14	MS	25 mg QD	25 mg	96.2783	MAD
Day 14 Post-dose 312 Hours	PK497	SANILL	0.0488808	1.24438	-96.0719	MAD 1.00	KT-474	312	14	MS	25 mg QD	25 mg	96.0719	MAD
Day 14 Post-dose 312 Hours	PK408	SANILL	0.936915	1.03544	-9.5154	MAD 1.00	Placebo	312	14	MS	Placebo	Placebo	9.5154	MAD
Day 14 Post-dose 312 Hours	PK456	SANILL	0.568764	0.802215	-29.1007	MAD 1.00	Placebo	312	14	MS	Placebo	Placebo	29.1007	MAD
Day 14 Post-dose 312 Hours	PK496	SANILL	0.803068	0.649409	23.6614	MAD 1.00	Placebo	312	14	MS	Placebo	Placebo	-23.6614	MAD
Day 14 Post-dose 312 Hours	PK414	SANILL	0.0297382	1.09076	-97.2736	MAD 2.00	KT-474	312	14	MS	50 mg QD	50 mg	97.2736	MAD
Day 14 Post-dose 312 Hours	PK432	SANILL	0.0294695	0.508099	-94.2001	MAD 2.00	KT-474	312	14	MS	50 mg QD	50 mg	94.2001	MAD
Day 14 Post-dose 312 Hours	PK438	SANILL	0.0569355	0.632282	-90.9952	MAD 2.00	KT-474	312	14	MS	50 mg QD	50 mg	90.9952	MAD
Day 14 Post-dose 312 Hours	PK447	SANILL	0.0390928	0.944727	-95.862	MAD 2.00	KT-474	312	14	MS	50 mg QD	50 mg	95.862	MAD
Day 14 Post-dose 312 Hours	PK448	SANILL	0.0872818	1.20559	-92.7602	MAD 2.00	KT-474	312	14	MS	50 mg QD	50 mg	92.7602	MAD
Day 14 Post-dose 312 Hours	PK463	SANILL	0.0356033	1.36041	-97.3829	MAD 2.00	KT-474	312	14	MS	50 mg QD	50 mg	97.3829	MAD
Day 14 Post-dose 312 Hours	PK470	SANILL	0.029497	0.850404	-96.5314	MAD 2.00	KT-474	312	14	MS	50 mg QD	50 mg	96.5314	MAD
Day 14 Post-dose 312 Hours	PK477	SANILL	0.0511939	1.083	-95.2729	MAD 2.00	KT-474	312	14	MS	50 mg QD	50 mg	95.2729	MAD
Day 14 Post-dose 312 Hours	PK494	SANILL	0.0294089	1.77869	-98.3466	MAD 2.00	KT-474	312	14	MS	50 mg QD	50 mg	98.3466	MAD
Day 14 Post-dose 312 Hours	PK404	SANILL	0.400271	0.264743	51.1926	MAD 2.00	Placebo	312	14	MS	Placebo	Placebo	-51.1926	MAD
Day 14 Post-dose 312 Hours	PK430	SANILL	0.494581	1.70614	-71.0117	MAD 2.00	Placebo	312	14	MS	Placebo	Placebo	71.0117	MAD
Day 14 Post-dose 312 Hours	PK446	SANILL	0.534794	0.469483	13.9112	MAD 2.00	Placebo	312	14	MS	Placebo	Placebo	-13.9112	MAD
Day 14 Post-dose 312 Hours	PK401	SANILL	0.0267367	1.13145	-97.637	MAD 3.00	KT-474	312	14	MS	100 mg QD	100 mg	97.637	MAD
Day 14 Post-dose 312 Hours	PK417	SANILL	0.0213611	1.45487	-98.5318	MAD 3.00	KT-474	312	14	MS	100 mg QD	100 mg	98.5318	MAD
Day 14 Post-dose 312 Hours	PK421	SANILL	0.0290175	1.01778	-97.1489	MAD 3.00	KT-474	312	14	MS	100 mg QD	100 mg	97.1489	MAD
Day 14 Post-dose 312 Hours	PK422	SANILL	0.0319151	1.84179	-98.2672	MAD 3.00	KT-474	312	14	MS	100 mg QD	100 mg	98.2672	MAD
Day 14 Post-dose 312 Hours	PK455	SANILL	0.0317193	2.26468	-98.5994	MAD 3.00	KT-474	312	14	MS	100 mg QD	100 mg	98.5994	MAD
Day 14 Post-dose 312 Hours	PK473	SANILL	0.0353082	1.11252	-96.8263	MAD 3.00	KT-474	312	14	MS	100 mg QD	100 mg	96.8263	MAD
Day 14 Post-dose 312 Hours	PK480	SANILL	0.0321259	1.45985	-97.7994	MAD 3.00	KT-474	312	14	MS	100 mg QD	100 mg	97.7994	MAD
Day 14 Post-dose 312 Hours	PK487	SANILL	0.0256804	2.2126	-98.8394	MAD 3.00	KT-474	312	14	MS	100 mg QD	100 mg	98.8394	MAD
Day 14 Post-dose 312 Hours	PK490	SANILL	0.0370699	2.54179	-98.5416	MAD 3.00	KT-474	312	14	MS	100 mg QD	100 mg	98.5416	MAD
Day 14 Post-dose 312 Hours	PK416	SANILL	0.562246	1.42097	-60.4323	MAD 3.00	Placebo	312	14	MS	Placebo	Placebo	60.4323	MAD
Day 14 Post-dose 312 Hours	PK472	SANILL	0.549184	1.38099	-60.2326	MAD 3.00	Placebo	312	14	MS	Placebo	Placebo	60.2326	MAD
Day 14 Post-dose 312 Hours	PK485	SANILL	0.204007	1.32947	-84.655	MAD 3.00	Placebo	312	14	MS	Placebo	Placebo	84.655	MAD
Day 14 Post-dose 312 Hours	PK407	SANILL	0.0130398	0.379515	-96.5641	MAD 4.00	KT-474	312	14	MS	200 mg QD	200 mg	96.5641	MAD
Day 14 Post-dose 312 Hours	PK426	SANILL	0.0176083	0.796692	-97.7898	MAD 4.00	KT-474	312	14	MS	200 mg QD	200 mg	97.7898	MAD
Day 14 Post-dose 312 Hours	PK428	SANILL	0.0158103	0.519536	-96.9569	MAD 4.00	KT-474	312	14	MS	200 mg QD	200 mg	96.9569	MAD
Day 14 Post-dose 312 Hours	PK431	SANILL	0.0224737	0.548769	-95.9047	MAD 4.00	KT-474	312	14	MS	200 mg QD	200 mg	95.9047	MAD
Day 14 Post-dose 312 Hours	PK434	SANILL	0.0141114	0.450742	-96.8693	MAD 4.00	KT-474	312	14	MS	200 mg QD	200 mg	96.8693	MAD
Day 14 Post-dose 312 Hours	PK440	SANILL	0.0291052	0.543956	-94.6493	MAD 4.00	KT-474	312	14	MS	200 mg QD	200 mg	94.6493	MAD
Day 14 Post-dose 312 Hours	PK441	SANILL	0.0218863	0.468848	-95.3319	MAD 4.00	KT-474	312	14	MS	200 mg QD	200 mg	95.3319	MAD
Day 14 Post-dose 312 Hours	PK453	SANILL	0.0156005	0.44562	-96.4991	MAD 4.00	KT-474	312	14	MS	200 mg QD	200 mg	96.4991	MAD
Day 14 Post-dose 312 Hours	PK489	SANILL	0.0253547	0.718414	-96.4707	MAD 4.00	KT-474	312	14	MS	200 mg QD	200 mg	96.4707	MAD
Day 14 Post-dose 312 Hours	PK423	SANILL	0.147624	0.543279	-72.8272	MAD 4.00	Placebo	312	14	MS	Placebo	Placebo	72.8272	MAD
Day 14 Post-dose 312 Hours	PK442	SANILL	0.882798	0.525123	68.1126	MAD 4.00	Placebo	312	14	MS	Placebo	Placebo	-68.1126	MAD
Day 14 Post-dose 312 Hours	PK492	SANILL	0.495575	0.836325	-40.7437	MAD 4.00	Placebo	312	14	MS	Placebo	Placebo	40.7437	MAD

## Sheet: Figure 1E Mean Data
METHOD	ANALYTE	PART	DOSE	TRT	TIME	n	mean	sd	se	max	median	mean_abs	sd_abs	se_abs	SAMPLE	LABEL	STAT	SIG
MS	SANILL	MAD	Placebo	Placebo	312	12	22.6367	51.5705	14.8871	84.655	34.9222	0.548319	0.240316	0.0693733	PBMC	MAD : Placebo	-23±15%
MS	SANILL	MAD	25 mg QD	25 mg	312	9	92.3004	3.71573	1.23858	96.2783	93.2532	0.0653275	0.0181859	0.00606197	PBMC	MAD : 25 mg QD	-92±1%	***
MS	SANILL	MAD	50 mg QD	50 mg	312	9	95.4028	2.3834	0.794465	98.3466	95.862	0.0431356	0.019423	0.00647434	PBMC	MAD : 50 mg QD	-95±1%	***
MS	SANILL	MAD	100 mg QD	100 mg	312	9	98.0212	0.70544	0.235147	98.8394	98.2672	0.0301038	0.00492584	0.00164195	PBMC	MAD : 100 mg QD	-98±0%	***
MS	SANILL	MAD	200 mg QD	200 mg	312	9	96.3373	0.930005	0.310002	97.7898	96.4991	0.0194433	0.00552513	0.00184171	PBMC	MAD : 200 mg QD	-96±0%	***

## Sheet: Figure 1F Mean Data
METHOD	ANALYTE	DOSE	TIME	n	mean	sd	se	max	min	median	mean_abs	sd_abs	se_abs	STAT
MS	SANILL	Placebo	0	14	0	0	0	0	0	0	0.101308	0.0570972	0.0152599	0±0%
MS	SANILL	Placebo	144	11	-7.2843	49.5148	14.9293	57.3104	-91.8525	-2.56548	0.104754	0.0735997	0.0221912	7±15%
MS	SANILL	Placebo	312	11	-2.89995	49.129	14.8129	63.0499	-97.343	17.7109	0.0883368	0.0312657	0.00942697	3±15%
MS	SANILL	Placebo	648	14	-1.18534	73.4636	19.634	80.063	-133.299	33.5714	0.0816448	0.0490946	0.0131211	1±20%
MS	SANILL	25 mg QD	0	8	0	0	0	0	0	0	0.103098	0.0291836	0.010318	0±0%
MS	SANILL	25 mg QD	144	8	32.3998	40.9777	14.4878	84.8605	-33.0944	34.5324	0.0627487	0.0328888	0.0116279	-32±14%
MS	SANILL	25 mg QD	312	8	-3.75915	61.0351	21.5792	42.1436	-131.674	17.9296	0.0935551	0.0324052	0.011457	4±22%
MS	SANILL	25 mg QD	648	8	17.8948	33.2041	11.7394	59.5173	-35.9729	23.0456	0.0824442	0.0382061	0.0135079	-18±12%
MS	SANILL	50 mg QD	0	9	0	0	0	0	0	0	0.168426	0.0662885	0.0220962	0±0%
MS	SANILL	50 mg QD	144	9	24.4758	37.0257	12.3419	65.2077	-37.3536	31.7867	0.114965	0.0525386	0.0175129	-24±12%
MS	SANILL	50 mg QD	312	9	66.8145	26.9293	8.97644	89.0725	-1.2646	72.0763	0.0431129	0.0114711	0.00382368	-67±9%
MS	SANILL	50 mg QD	648	9	50.8361	32.8976	10.9659	82.1402	-24.1879	66.7541	0.067132	0.0229491	0.00764969	-51±11%
MS	SANILL	100 mg QD	0	9	0	0	0	0	0	0	0.161417	0.0898172	0.0299391	0±0%
MS	SANILL	100 mg QD	144	9	1.99074	53.21	17.7367	78.9661	-73.156	-8.63101	0.127382	0.0717747	0.0239249	-2±18%
MS	SANILL	100 mg QD	312	9	59.6181	31.3951	10.465	93.8366	-13.6932	71.3857	0.0445775	0.0123733	0.00412444	-60±10%
MS	SANILL	100 mg QD	648	9	31.6719	50.5047	16.8349	87.9226	-71.5683	45.4527	0.0745698	0.0200929	0.00669765	-32±17%
MS	SANILL	200 mg QD	0	8	0	0	0	0	0	0	0.0781492	0.0238852	0.00844469	0±0%
MS	SANILL	200 mg QD	144	8	52.4839	45.578	16.1142	91.7584	-56.3516	61.7095	0.0320544	0.0186108	0.00657991	-52±16%
MS	SANILL	200 mg QD	312	8	71.6391	18.3842	6.4998	90.0623	34.1711	74.1874	0.0213148	0.0112775	0.00398721	-72±6%
MS	SANILL	200 mg QD	648	7	48.2561	19.2864	7.28957	63.3274	5.89909	53.8212	0.0382796	0.0113272	0.00428129	-48±7%

## Sheet: Figure 1G Data Points
VISIT	PK_ID	ANALYTE	VALUE	BASE	PCHG	COHORT	ARM	flag	TIME	METHOD	PKND	DOSE
Day 14 Post-dose 312 Hours	PK402	SANILL	0.0724209	0.119485	-39.3892	MAD 1.00	KT-474	NA	312	MS	39.3892	25 mg QD
Day 14 Post-dose 312 Hours	PK413	SANILL	0.10003	0.0903438	10.7218	MAD 1.00	KT-474	NA	312	MS	-10.7218	25 mg QD
Day 14 Post-dose 312 Hours	PK433	SANILL	0.094189	0.0406559	131.674	MAD 1.00	KT-474	NA	312	MS	-131.674	25 mg QD
Day 14 Post-dose 312 Hours	PK437	SANILL	0.068708	0.118756	-42.1436	MAD 1.00	KT-474	NA	312	MS	42.1436	25 mg QD
Day 14 Post-dose 312 Hours	PK443	SANILL	0.0989259	0.0973392	1.63006	MAD 1.00	KT-474	NA	312	MS	-1.63006	25 mg QD
Day 14 Post-dose 312 Hours	PK451	SANILL	0.165514	0.112448	47.1924	MAD 1.00	KT-474	NA	312	MS	-47.1924	25 mg QD
Day 14 Post-dose 312 Hours	PK484	SANILL	0.0621232	0.107336	-42.1225	MAD 1.00	KT-474	NA	312	MS	42.1225	25 mg QD
Day 14 Post-dose 312 Hours	PK497	SANILL	0.0865292	0.138423	-37.4893	MAD 1.00	KT-474	NA	312	MS	37.4893	25 mg QD
Day 14 Post-dose 312 Hours	PK408	SANILL	0.152904	0.114786	33.2079	MAD 1.00	Placebo	NA	312	MS	-33.2079	Placebo
Day 14 Post-dose 312 Hours	PK456	SANILL	0.0491705	0.0855275	-42.5091	MAD 1.00	Placebo	NA	312	MS	42.5091	Placebo
Day 14 Post-dose 312 Hours	PK496	SANILL	0.118776	0.103339	14.9384	MAD 1.00	Placebo	NA	312	MS	-14.9384	Placebo
Day 14 Post-dose 312 Hours	PK414	SANILL	0.0266372	0.134964	-80.2635	MAD 2.00	KT-474	NA	312	MS	80.2635	50 mg QD
Day 14 Post-dose 312 Hours	PK432	SANILL	0.050844	0.050209	1.2646	MAD 2.00	KT-474	NA	312	MS	-1.2646	50 mg QD
Day 14 Post-dose 312 Hours	PK438	SANILL	0.0440831	0.157869	-72.0763	MAD 2.00	KT-474	NA	312	MS	72.0763	50 mg QD
Day 14 Post-dose 312 Hours	PK447	SANILL	0.0369296	0.286295	-87.1008	MAD 2.00	KT-474	NA	312	MS	87.1008	50 mg QD
Day 14 Post-dose 312 Hours	PK448	SANILL	0.0457842	0.171481	-73.3008	MAD 2.00	KT-474	NA	312	MS	73.3008	50 mg QD
Day 14 Post-dose 312 Hours	PK463	SANILL	0.0256191	0.234445	-89.0725	MAD 2.00	KT-474	NA	312	MS	89.0725	50 mg QD
Day 14 Post-dose 312 Hours	PK470	SANILL	0.0551398	0.157771	-65.0507	MAD 2.00	KT-474	NA	312	MS	65.0507	50 mg QD
Day 14 Post-dose 312 Hours	PK477	SANILL	0.0579756	0.188546	-69.2511	MAD 2.00	KT-474	NA	312	MS	69.2511	50 mg QD
Day 14 Post-dose 312 Hours	PK494	SANILL	0.0450037	0.134255	-66.479	MAD 2.00	KT-474	NA	312	MS	66.479	50 mg QD
Day 14 Post-dose 312 Hours	PK430	SANILL	0.0569371	0.0708874	-19.6795	MAD 2.00	Placebo	NA	312	MS	19.6795	Placebo
Day 14 Post-dose 312 Hours	PK446	SANILL	0.0626492	0.0761331	-17.7109	MAD 2.00	Placebo	NA	312	MS	17.7109	Placebo
Day 14 Post-dose 312 Hours	PK401	SANILL	0.0194448	0.315486	-93.8366	MAD 3.00	KT-474	NA	312	MS	93.8366	100 mg QD
Day 14 Post-dose 312 Hours	PK417	SANILL	0.0507053	0.177203	-71.3857	MAD 3.00	KT-474	NA	312	MS	71.3857	100 mg QD
Day 14 Post-dose 312 Hours	PK421	SANILL	0.0375806	0.101001	-62.7918	MAD 3.00	KT-474	NA	312	MS	62.7918	100 mg QD
Day 14 Post-dose 312 Hours	PK422	SANILL	0.0349123	0.148411	-76.4759	MAD 3.00	KT-474	NA	312	MS	76.4759	100 mg QD
Day 14 Post-dose 312 Hours	PK455	SANILL	0.0503938	0.0994717	-49.3385	MAD 3.00	KT-474	NA	312	MS	49.3385	100 mg QD
Day 14 Post-dose 312 Hours	PK473	SANILL	0.0418764	0.0368328	13.6932	MAD 3.00	KT-474	NA	312	MS	-13.6932	100 mg QD
Day 14 Post-dose 312 Hours	PK480	SANILL	0.0566628	0.241221	-76.51	MAD 3.00	KT-474	NA	312	MS	76.51	100 mg QD
Day 14 Post-dose 312 Hours	PK487	SANILL	0.05193	0.0925666	-43.8998	MAD 3.00	KT-474	NA	312	MS	43.8998	100 mg QD
Day 14 Post-dose 312 Hours	PK490	SANILL	0.0576914	0.240561	-76.018	MAD 3.00	KT-474	NA	312	MS	76.018	100 mg QD
Day 14 Post-dose 312 Hours	PK416	SANILL	0.0985984	0.266842	-63.0499	MAD 3.00	Placebo	NA	312	MS	63.0499	Placebo
Day 14 Post-dose 312 Hours	PK472	SANILL	0.0706444	0.111945	-36.8934	MAD 3.00	Placebo	NA	312	MS	36.8934	Placebo
Day 14 Post-dose 312 Hours	PK485	SANILL	0.107742	0.154623	-30.3196	MAD 3.00	Placebo	NA	312	MS	30.3196	Placebo
Day 14 Post-dose 312 Hours	PK407	SANILL	0.032812	0.0783384	-58.115	MAD 4.00	KT-474	NA	312	MS	58.115	200 mg QD
Day 14 Post-dose 312 Hours	PK426	SANILL	0.00625	0.0566792	-88.973	MAD 4.00	KT-474	NA	312	MS	88.973	200 mg QD
Day 14 Post-dose 312 Hours	PK428	SANILL	0.0225093	0.0899935	-74.9879	MAD 4.00	KT-474	NA	312	MS	74.9879	200 mg QD
Day 14 Post-dose 312 Hours	PK431	SANILL	0.033005	0.112431	-70.6441	MAD 4.00	KT-474	NA	312	MS	70.6441	200 mg QD
Day 14 Post-dose 312 Hours	PK434	SANILL	0.028483	0.0432682	-34.1711	MAD 4.00	KT-474	NA	312	MS	34.1711	200 mg QD
Day 14 Post-dose 312 Hours	PK440	SANILL	0.00625	0.062892	-90.0623	MAD 4.00	KT-474	NA	312	MS	90.0623	200 mg QD
Day 14 Post-dose 312 Hours	PK441	SANILL	0.0130642	0.075835	-82.7729	MAD 4.00	KT-474	NA	312	MS	82.7729	200 mg QD
Day 14 Post-dose 312 Hours	PK453	SANILL	0.0281453	0.105757	-73.3869	MAD 4.00	KT-474	NA	312	MS	73.3869	200 mg QD
Day 14 Post-dose 312 Hours	PK423	SANILL	0.0854627	0.0574031	48.8818	MAD 4.00	Placebo	NA	312	MS	-48.8818	Placebo
Day 14 Post-dose 312 Hours	PK442	SANILL	0.0661593	0.0447958	47.6908	MAD 4.00	Placebo	NA	312	MS	-47.6908	Placebo
Day 14 Post-dose 312 Hours	PK492	SANILL	0.102661	0.0520215	97.343	MAD 4.00	Placebo	NA	312	MS	-97.343	Placebo

[truncated: 1 more sheets: Figure 1G Mean Data]
