# Supplementary material for: IRAK4 degrader in hidradenitis suppurativa and atopic dermatitis: a phase 1 trial
Source: Nat Med. 2023 Nov 13;29(12):3127–36. doi: 10.1038/s41591-023-02635-7 (PMC10719089; doi:10.1038/s41591-023-02635-7)
Supplement: Supplementary file 5 — IRAK4 Reduction in PBMCs versus Plasma Conc data for Part C and Part B; Individual IRAK4 Data in skin in AD/HS patients and HVs; Mean IRAK4 Data in skin in AD/HS patients and HVs. [file 41591_2023_2635_MOESM5_ESM.xlsx]

## Sheet: Figure 2A Raw Data
ID	ANALYTE	PART	COHORT	DOSE	DAY	TIME	VALUE	BASE	PCHG	CONC	PART2
PK402	PBMC	MAD	MAD 1.00	25 mg QD	1	0	1655.96	1345.36	0	0	Healthy Volunteer
											MAD Cohorts
PK402	PBMC	MAD	MAD 1.00	25 mg QD	1	0	1663.42	1364.33	0	0	Healthy Volunteer
											MAD Cohorts
PK402	PBMC	MAD	MAD 1.00	25 mg QD	2	24	969.82	1345.36	-46.2411	1.05	Healthy Volunteer
											MAD Cohorts
PK402	PBMC	MAD	MAD 1.00	25 mg QD	3	48	751.906	1345.36	-62.9896	2.2	Healthy Volunteer
											MAD Cohorts
PK402	PBMC	MAD	MAD 1.00	25 mg QD	7	144	423.931	1345.36	-87.4109	2.63	Healthy Volunteer
											MAD Cohorts
PK402	PBMC	MAD	MAD 1.00	25 mg QD	14	312	442.06	1345.36	-86.4774	4.08	Healthy Volunteer
											MAD Cohorts
PK402	PBMC	MAD	MAD 1.00	25 mg QD	17	384	638.988	1364.33	-73.571	1.2	Healthy Volunteer
											MAD Cohorts
PK402	PBMC	MAD	MAD 1.00	25 mg QD	21	480	822.535	1364.33	-63.1149	0.346	Healthy Volunteer
											MAD Cohorts
PK402	PBMC	MAD	MAD 1.00	25 mg QD	28	648	1109.22	1364.33	-35.7937	0	Healthy Volunteer
											MAD Cohorts
PK408	PBMC	MAD	MAD 1.00	Placebo	1	0	1770.66	1446.15	0	NA	Healthy Volunteer
											MAD Cohorts
PK408	PBMC	MAD	MAD 1.00	Placebo	1	0	1846.15	1549.86	0	NA	Healthy Volunteer
											MAD Cohorts
PK408	PBMC	MAD	MAD 1.00	Placebo	2	24	1522.45	1446.15	-10.28	NA	Healthy Volunteer
											MAD Cohorts
PK408	PBMC	MAD	MAD 1.00	Placebo	3	48	1508.83	1446.15	-12.4402	NA	Healthy Volunteer
											MAD Cohorts
PK408	PBMC	MAD	MAD 1.00	Placebo	7	144	1147.54	1446.15	-38.0148	NA	Healthy Volunteer
											MAD Cohorts
PK408	PBMC	MAD	MAD 1.00	Placebo	14	312	1136.77	1446.15	-39.3706	NA	Healthy Volunteer
											MAD Cohorts
PK408	PBMC	MAD	MAD 1.00	Placebo	17	384	1678.28	1549.86	-9.63758	NA	Healthy Volunteer
											MAD Cohorts
PK408	PBMC	MAD	MAD 1.00	Placebo	21	480	1576.47	1549.86	-18.1157	NA	Healthy Volunteer
											MAD Cohorts
PK408	PBMC	MAD	MAD 1.00	Placebo	28	648	1443.77	1549.86	-22.2422	NA	Healthy Volunteer
											MAD Cohorts
PK413	PBMC	MAD	MAD 1.00	25 mg QD	1	0	2196.84	1901.64	0	0	Healthy Volunteer
											MAD Cohorts
PK413	PBMC	MAD	MAD 1.00	25 mg QD	1	0	2068.67	1790.58	0	0	Healthy Volunteer
											MAD Cohorts
PK413	PBMC	MAD	MAD 1.00	25 mg QD	2	24	1197.47	1901.64	-50.2761	1.75	Healthy Volunteer
											MAD Cohorts
PK413	PBMC	MAD	MAD 1.00	25 mg QD	3	48	852.102	1901.64	-67.2643	1.96	Healthy Volunteer
											MAD Cohorts
PK413	PBMC	MAD	MAD 1.00	25 mg QD	7	144	478.932	1901.64	-87.0387	2.82	Healthy Volunteer
											MAD Cohorts
PK413	PBMC	MAD	MAD 1.00	25 mg QD	14	312	490.199	1901.64	-86.7645	3.24	Healthy Volunteer
											MAD Cohorts
PK413	PBMC	MAD	MAD 1.00	25 mg QD	17	384	672.504	1790.58	-79.0999	1.02	Healthy Volunteer
											MAD Cohorts
PK413	PBMC	MAD	MAD 1.00	25 mg QD	21	480	1043.02	1790.58	-63.6785	0.188	Healthy Volunteer
											MAD Cohorts
PK413	PBMC	MAD	MAD 1.00	25 mg QD	28	648	1207.9	1790.58	-48.5341	0	Healthy Volunteer
											MAD Cohorts
PK433	PBMC	MAD	MAD 1.00	25 mg QD	1	0	1640.87	1340.6	0	0	Healthy Volunteer
											MAD Cohorts
PK433	PBMC	MAD	MAD 1.00	25 mg QD	1	0	1570.74	1284.65	0	0	Healthy Volunteer
											MAD Cohorts
PK433	PBMC	MAD	MAD 1.00	25 mg QD	2	24	1315.02	1340.6	-26.9664	0.656	Healthy Volunteer
											MAD Cohorts
PK433	PBMC	MAD	MAD 1.00	25 mg QD	3	48	1108.7	1340.6	-34.1261	2.07	Healthy Volunteer
											MAD Cohorts
PK433	PBMC	MAD	MAD 1.00	25 mg QD	4	72	783.985	1340.6	-58.4185	3.31	Healthy Volunteer
											MAD Cohorts
PK433	PBMC	MAD	MAD 1.00	25 mg QD	7	144	435.372	1340.6	-84.7932	2.34	Healthy Volunteer
											MAD Cohorts
PK433	PBMC	MAD	MAD 1.00	25 mg QD	14	312	382.878	1340.6	-89.3608	4.94	Healthy Volunteer
											MAD Cohorts
PK433	PBMC	MAD	MAD 1.00	25 mg QD	17	384	604.599	1284.65	-74.849	1.38	Healthy Volunteer
											MAD Cohorts
PK433	PBMC	MAD	MAD 1.00	25 mg QD	21	480	824.342	1284.65	-58.5251	0.28	Healthy Volunteer
											MAD Cohorts
PK433	PBMC	MAD	MAD 1.00	25 mg QD	28	648	959.378	1284.65	-43.7484	0	Healthy Volunteer
											MAD Cohorts
PK437	PBMC	MAD	MAD 1.00	25 mg QD	1	0	2082.21	1673.89	0	0	Healthy Volunteer
											MAD Cohorts
PK437	PBMC	MAD	MAD 1.00	25 mg QD	1	0	1782.88	1399.74	0	0	Healthy Volunteer
											MAD Cohorts
PK437	PBMC	MAD	MAD 1.00	25 mg QD	2	24	961.057	1673.89	-58.2725	1.81	Healthy Volunteer
											MAD Cohorts
PK437	PBMC	MAD	MAD 1.00	25 mg QD	3	48	685.024	1673.89	-74.9578	2.5	Healthy Volunteer
											MAD Cohorts
PK437	PBMC	MAD	MAD 1.00	25 mg QD	7	144	464.486	1673.89	-88.9092	4.4	Healthy Volunteer
											MAD Cohorts
PK437	PBMC	MAD	MAD 1.00	25 mg QD	14	312	449.233	1673.89	-89.9857	4.75	Healthy Volunteer
											MAD Cohorts
PK437	PBMC	MAD	MAD 1.00	25 mg QD	17	384	685.014	1399.74	-72.8474	1.87	Healthy Volunteer
											MAD Cohorts
PK437	PBMC	MAD	MAD 1.00	25 mg QD	21	480	964.464	1399.74	-55.5148	0.337	Healthy Volunteer
											MAD Cohorts
PK437	PBMC	MAD	MAD 1.00	25 mg QD	28	648	1139.06	1399.74	-35.7472	0	Healthy Volunteer
											MAD Cohorts
PK443	PBMC	MAD	MAD 1.00	25 mg QD	1	0	1451.69	1117.43	0	0	Healthy Volunteer
											MAD Cohorts
PK443	PBMC	MAD	MAD 1.00	25 mg QD	1	0	1382.36	1072.09	0	0	Healthy Volunteer
											MAD Cohorts
PK443	PBMC	MAD	MAD 1.00	25 mg QD	2	24	601.899	1117.43	-68.4313	3.07	Healthy Volunteer
											MAD Cohorts
PK443	PBMC	MAD	MAD 1.00	25 mg QD	3	48	456.641	1117.43	-80.1091	4.1	Healthy Volunteer
											MAD Cohorts
PK443	PBMC	MAD	MAD 1.00	25 mg QD	7	144	376.78	1117.43	-88.5474	5.02	Healthy Volunteer
											MAD Cohorts
PK443	PBMC	MAD	MAD 1.00	25 mg QD	14	312	374.103	1117.43	-88.3726	8.42	Healthy Volunteer
											MAD Cohorts
PK443	PBMC	MAD	MAD 1.00	25 mg QD	17	384	638.867	1072.09	-69.7775	1.71	Healthy Volunteer
											MAD Cohorts
PK443	PBMC	MAD	MAD 1.00	25 mg QD	21	480	876.205	1072.09	-52.9632	0.386	Healthy Volunteer
											MAD Cohorts
PK443	PBMC	MAD	MAD 1.00	25 mg QD	28	648	1150.37	1072.09	-15.4928	0	Healthy Volunteer
											MAD Cohorts
PK451	PBMC	MAD	MAD 1.00	25 mg QD	1	0	2535.08	2238.04	0	0	Healthy Volunteer
											MAD Cohorts
PK451	PBMC	MAD	MAD 1.00	25 mg QD	1	0	2508.69	2226.61	0	0	Healthy Volunteer
											MAD Cohorts
PK451	PBMC	MAD	MAD 1.00	25 mg QD	2	24	1550.64	2238.04	-41.3081	1.04	Healthy Volunteer
											MAD Cohorts
PK451	PBMC	MAD	MAD 1.00	25 mg QD	3	48	1119.28	2238.04	-59.8118	1.66	Healthy Volunteer
											MAD Cohorts
PK451	PBMC	MAD	MAD 1.00	25 mg QD	7	144	507.907	2238.04	-88.331	2.59	Healthy Volunteer
											MAD Cohorts
PK451	PBMC	MAD	MAD 1.00	25 mg QD	14	312	574.332	2238.04	-84.8882	3.19	Healthy Volunteer
											MAD Cohorts
PK451	PBMC	MAD	MAD 1.00	25 mg QD	17	384	839.141	2226.61	-75.0862	1.04	Healthy Volunteer
											MAD Cohorts
PK451	PBMC	MAD	MAD 1.00	25 mg QD	21	480	1289.25	2226.61	-55.1823	0.406	Healthy Volunteer
											MAD Cohorts
PK451	PBMC	MAD	MAD 1.00	25 mg QD	28	648	1197.84	2226.61	-57.1384	0	Healthy Volunteer
											MAD Cohorts
PK456	PBMC	MAD	MAD 1.00	Placebo	1	0	1375.19	1044.61	0	NA	Healthy Volunteer
											MAD Cohorts
PK456	PBMC	MAD	MAD 1.00	Placebo	1	0	1312.51	1006.38	0	NA	Healthy Volunteer
											MAD Cohorts
PK456	PBMC	MAD	MAD 1.00	Placebo	2	24	1496.27	1044.61	19.4521	NA	Healthy Volunteer
											MAD Cohorts
PK456	PBMC	MAD	MAD 1.00	Placebo	3	48	1607.87	1044.61	31.4666	NA	Healthy Volunteer
											MAD Cohorts
PK456	PBMC	MAD	MAD 1.00	Placebo	7	144	1255.42	1044.61	-1.75084	NA	Healthy Volunteer
											MAD Cohorts
PK456	PBMC	MAD	MAD 1.00	Placebo	14	312	886.938	1044.61	-39.8605	NA	Healthy Volunteer
											MAD Cohorts
PK456	PBMC	MAD	MAD 1.00	Placebo	17	384	1326.26	1006.38	-1.18758	NA	Healthy Volunteer
											MAD Cohorts
PK456	PBMC	MAD	MAD 1.00	Placebo	21	480	1329.97	1006.38	1.39005	NA	Healthy Volunteer
											MAD Cohorts
PK456	PBMC	MAD	MAD 1.00	Placebo	28	648	1808.45	1006.38	58.234	NA	Healthy Volunteer
											MAD Cohorts
PK482	PBMC	MAD	MAD 1.00	25 mg QD	1	0	1714.14	1373.81	0	0	Healthy Volunteer
											MAD Cohorts
PK482	PBMC	MAD	MAD 1.00	25 mg QD	1	0	1687.87	1354.69	0	0	Healthy Volunteer
											MAD Cohorts
PK482	PBMC	MAD	MAD 1.00	25 mg QD	2	24	1032.06	1373.81	-43.5434	0.502	Healthy Volunteer
											MAD Cohorts
PK482	PBMC	MAD	MAD 1.00	25 mg QD	3	48	749.839	1373.81	-63.3678	2.54	Healthy Volunteer
											MAD Cohorts
PK482	PBMC	MAD	MAD 1.00	25 mg QD	7	144	460.281	1373.81	-85.2653	2.41	Healthy Volunteer
											MAD Cohorts
PK482	PBMC	MAD	MAD 1.00	25 mg QD	14	312	479.346	1373.81	-85.0289	2.62	Healthy Volunteer
											MAD Cohorts
PK482	PBMC	MAD	MAD 1.00	25 mg QD	17	384	679.679	1354.69	-71.2417	0.719	Healthy Volunteer
											MAD Cohorts
PK482	PBMC	MAD	MAD 1.00	25 mg QD	21	480	968.173	1354.69	-53.8601	0	Healthy Volunteer
											MAD Cohorts
PK482	PBMC	MAD	MAD 1.00	25 mg QD	28	648	1290.15	1354.69	-24.2943	0	Healthy Volunteer
											MAD Cohorts
PK484	PBMC	MAD	MAD 1.00	25 mg QD	1	0	1817.32	1483.48	0	0	Healthy Volunteer
											MAD Cohorts
PK484	PBMC	MAD	MAD 1.00	25 mg QD	1	0	1817.32	1483.48	0	0	Healthy Volunteer
											MAD Cohorts
PK484	PBMC	MAD	MAD 1.00	25 mg QD	1	0	1840.38	1518.86	0	0	Healthy Volunteer
											MAD Cohorts
PK484	PBMC	MAD	MAD 1.00	25 mg QD	1	0	1840.38	1518.86	0	0	Healthy Volunteer
											MAD Cohorts
PK484	PBMC	MAD	MAD 1.00	25 mg QD	2	24	626.955	1483.48	-73.6425	2.62	Healthy Volunteer
											MAD Cohorts
PK484	PBMC	MAD	MAD 1.00	25 mg QD	3	48	476.342	1483.48	-82.6894	3.79	Healthy Volunteer
											MAD Cohorts
PK484	PBMC	MAD	MAD 1.00	25 mg QD	7	144	418.01	1483.48	-88.8842	3.26	Healthy Volunteer
											MAD Cohorts
PK484	PBMC	MAD	MAD 1.00	25 mg QD	14	312	384.991	1483.48	-90.7762	5.76	Healthy Volunteer
											MAD Cohorts
PK484	PBMC	MAD	MAD 1.00	25 mg QD	17	384	583.679	1518.86	-79.4031	1.39	Healthy Volunteer
											MAD Cohorts
PK484	PBMC	MAD	MAD 1.00	25 mg QD	21	480	856.592	1518.86	-65.6574	0.356	Healthy Volunteer
											MAD Cohorts
PK484	PBMC	MAD	MAD 1.00	25 mg QD	28	648	922.841	1518.86	-55.2596	0	Healthy Volunteer
											MAD Cohorts
PK496	PBMC	MAD	MAD 1.00	Placebo	1	0	1796.06	1467.91	0	NA	Healthy Volunteer
											MAD Cohorts
PK496	PBMC	MAD	MAD 1.00	Placebo	1	0	1584.79	1262.53	0	NA	Healthy Volunteer
											MAD Cohorts
PK496	PBMC	MAD	MAD 1.00	Placebo	2	24	1253.6	1467.91	-33.8661	NA	Healthy Volunteer
											MAD Cohorts
PK496	PBMC	MAD	MAD 1.00	Placebo	3	48	1171.39	1467.91	-38.8252	NA	Healthy Volunteer
											MAD Cohorts
PK496	PBMC	MAD	MAD 1.00	Placebo	7	144	866.85	1467.91	-58.5041	NA	Healthy Volunteer
											MAD Cohorts
PK496	PBMC	MAD	MAD 1.00	Placebo	14	312	947.634	1467.91	-53.1899	NA	Healthy Volunteer
											MAD Cohorts
PK496	PBMC	MAD	MAD 1.00	Placebo	17	384	1280.48	1262.53	-22.3329	NA	Healthy Volunteer
											MAD Cohorts
PK496	PBMC	MAD	MAD 1.00	Placebo	21	480	1195.58	1262.53	-39.5016	NA	Healthy Volunteer
											MAD Cohorts
PK496	PBMC	MAD	MAD 1.00	Placebo	28	648	1234.89	1262.53	-21.7488	NA	Healthy Volunteer
											MAD Cohorts
PK497	PBMC	MAD	MAD 1.00	25 mg QD	1	0	1563.85	1225.43	0	NA	Healthy Volunteer
											MAD Cohorts
PK497	PBMC	MAD	MAD 1.00	25 mg QD	1	0	1573.58	1264.91	0	NA	Healthy Volunteer
											MAD Cohorts
PK497	PBMC	MAD	MAD 1.00	25 mg QD	2	24	798.313	1225.43	-54.8183	2.13	Healthy Volunteer
											MAD Cohorts
PK497	PBMC	MAD	MAD 1.00	25 mg QD	3	48	582.596	1225.43	-72.8885	0.951	Healthy Volunteer
											MAD Cohorts
PK497	PBMC	MAD	MAD 1.00	25 mg QD	7	144	415.348	1225.43	-86.7267	3.44	Healthy Volunteer
											MAD Cohorts
PK497	PBMC	MAD	MAD 1.00	25 mg QD	14	312	395.158	1225.43	-89.1998	5.46	Healthy Volunteer
											MAD Cohorts
PK497	PBMC	MAD	MAD 1.00	25 mg QD	17	384	601.252	1264.91	-75.2486	1.39	Healthy Volunteer
											MAD Cohorts
PK497	PBMC	MAD	MAD 1.00	25 mg QD	21	480	833.935	1264.91	-60.46	0.28	Healthy Volunteer
											MAD Cohorts
PK497	PBMC	MAD	MAD 1.00	25 mg QD	28	648	1048.27	1264.91	-36.4177	0	Healthy Volunteer
											MAD Cohorts
PK404	PBMC	MAD	MAD 2.00	Placebo	1	0	1393.58	1100.46	0	NA	Healthy Volunteer
											MAD Cohorts
PK404	PBMC	MAD	MAD 2.00	Placebo	1	0	1134.18	865.964	0	NA	Healthy Volunteer
											MAD Cohorts
PK404	PBMC	MAD	MAD 2.00	Placebo	2	24	1576.45	1100.46	19.1155	NA	Healthy Volunteer
											MAD Cohorts
PK404	PBMC	MAD	MAD 2.00	Placebo	3	48	1626.59	1100.46	24.2846	NA	Healthy Volunteer
											MAD Cohorts
PK404	PBMC	MAD	MAD 2.00	Placebo	4	72	1163.61	1100.46	-19.9213	NA	Healthy Volunteer
											MAD Cohorts
PK404	PBMC	MAD	MAD 2.00	Placebo	7	144	1311.28	1100.46	-6.37176	NA	Healthy Volunteer
											MAD Cohorts
PK404	PBMC	MAD	MAD 2.00	Placebo	14	312	1047.65	1100.46	-26.7797	NA	Healthy Volunteer
											MAD Cohorts
PK404	PBMC	MAD	MAD 2.00	Placebo	17	384	1028.53	865.964	-10.0679	NA	Healthy Volunteer
											MAD Cohorts
PK404	PBMC	MAD	MAD 2.00	Placebo	21	480	1333.2	865.964	24.5471	NA	Healthy Volunteer
											MAD Cohorts
PK404	PBMC	MAD	MAD 2.00	Placebo	28	648	1350.1	865.964	25.079	NA	Healthy Volunteer
											MAD Cohorts
PK414	PBMC	MAD	MAD 2.00	50 mg QD	1	0	1580.73	1340.64	0	0	Healthy Volunteer
											MAD Cohorts
PK414	PBMC	MAD	MAD 2.00	50 mg QD	1	0	1269.05	1040.16	0	0	Healthy Volunteer
											MAD Cohorts
PK414	PBMC	MAD	MAD 2.00	50 mg QD	2	24	848.423	1340.64	-53.7842	4.1	Healthy Volunteer
											MAD Cohorts
PK414	PBMC	MAD	MAD 2.00	50 mg QD	3	48	456.971	1340.64	-84.6199	5.86	Healthy Volunteer
											MAD Cohorts
PK414	PBMC	MAD	MAD 2.00	50 mg QD	4	72	364.924	1340.64	-89.288	10.3	Healthy Volunteer
											MAD Cohorts
PK414	PBMC	MAD	MAD 2.00	50 mg QD	7	144	343.601	1340.64	-91.3288	11.5	Healthy Volunteer
											MAD Cohorts
PK414	PBMC	MAD	MAD 2.00	50 mg QD	14	312	277.706	1340.64	-94.3102	13	Healthy Volunteer
											MAD Cohorts
PK414	PBMC	MAD	MAD 2.00	50 mg QD	17	384	373.236	1040.16	-84.4045	2.11	Healthy Volunteer
											MAD Cohorts
PK414	PBMC	MAD	MAD 2.00	50 mg QD	21	480	529.151	1040.16	-68.6483	0.38	Healthy Volunteer
											MAD Cohorts
PK414	PBMC	MAD	MAD 2.00	50 mg QD	28	648	1757.86	1040.16	32.5666	0	Healthy Volunteer
											MAD Cohorts
PK430	PBMC	MAD	MAD 2.00	Placebo	1	0	1543.28	1325.49	0	NA	Healthy Volunteer
											MAD Cohorts
PK430	PBMC	MAD	MAD 2.00	Placebo	1	0	1425.47	1160.63	0	NA	Healthy Volunteer
											MAD Cohorts
PK430	PBMC	MAD	MAD 2.00	Placebo	2	24	1583.26	1325.49	2.59781	NA	Healthy Volunteer
											MAD Cohorts
PK430	PBMC	MAD	MAD 2.00	Placebo	3	48	1447.86	1325.49	-7.03886	NA	Healthy Volunteer
											MAD Cohorts
PK430	PBMC	MAD	MAD 2.00	Placebo	4	72	1472.45	1325.49	-5.00659	NA	Healthy Volunteer
											MAD Cohorts
PK430	PBMC	MAD	MAD 2.00	Placebo	7	144	1298.07	1325.49	-18.4584	NA	Healthy Volunteer
											MAD Cohorts
PK430	PBMC	MAD	MAD 2.00	Placebo	14	312	1335.54	1325.49	-14.0482	NA	Healthy Volunteer
											MAD Cohorts
PK430	PBMC	MAD	MAD 2.00	Placebo	17	384	1225.28	1160.63	-14.0222	NA	Healthy Volunteer
											MAD Cohorts
PK430	PBMC	MAD	MAD 2.00	Placebo	21	480	1223.03	1160.63	-13.1737	NA	Healthy Volunteer
											MAD Cohorts
PK430	PBMC	MAD	MAD 2.00	Placebo	28	648	1396.68	1160.63	-1.10008	NA	Healthy Volunteer
											MAD Cohorts
PK432	PBMC	MAD	MAD 2.00	50 mg QD	1	0	898.238	620.082	0	0	Healthy Volunteer
											MAD Cohorts
PK432	PBMC	MAD	MAD 2.00	50 mg QD	1	0	749.123	494.217	0	0	Healthy Volunteer
											MAD Cohorts
PK432	PBMC	MAD	MAD 2.00	50 mg QD	2	24	655.134	620.082	-34.9752	4.32	Healthy Volunteer
											MAD Cohorts
PK432	PBMC	MAD	MAD 2.00	50 mg QD	3	48	494.173	620.082	-64.0816	7.6	Healthy Volunteer
											MAD Cohorts
PK432	PBMC	MAD	MAD 2.00	50 mg QD	4	72	464.789	620.082	-68.2928	9.88	Healthy Volunteer
											MAD Cohorts
PK432	PBMC	MAD	MAD 2.00	50 mg QD	7	144	414.791	620.082	-74.3207	9.38	Healthy Volunteer
											MAD Cohorts
PK432	PBMC	MAD	MAD 2.00	50 mg QD	14	312	348.599	620.082	-80.8082	10.6	Healthy Volunteer
											MAD Cohorts
PK432	PBMC	MAD	MAD 2.00	50 mg QD	17	384	300.146	494.217	-82.3404	3.82	Healthy Volunteer
											MAD Cohorts
PK432	PBMC	MAD	MAD 2.00	50 mg QD	21	480	418.087	494.217	-59.1175	0.788	Healthy Volunteer
											MAD Cohorts
PK432	PBMC	MAD	MAD 2.00	50 mg QD	28	648	546.773	494.217	-38.9116	0.248	Healthy Volunteer
											MAD Cohorts
PK438	PBMC	MAD	MAD 2.00	50 mg QD	1	0	1576.98	1270.01	0	0	Healthy Volunteer
											MAD Cohorts
PK438	PBMC	MAD	MAD 2.00	50 mg QD	1	0	1308.28	1011.6	0	0	Healthy Volunteer
											MAD Cohorts
PK438	PBMC	MAD	MAD 2.00	50 mg QD	2	24	1276.45	1270.01	-22.7998	2.58	Healthy Volunteer
											MAD Cohorts
PK438	PBMC	MAD	MAD 2.00	50 mg QD	3	48	729.969	1270.01	-63.6348	2.94	Healthy Volunteer
											MAD Cohorts
PK438	PBMC	MAD	MAD 2.00	50 mg QD	4	72	555.089	1270.01	-78.5168	4.07	Healthy Volunteer
											MAD Cohorts
PK438	PBMC	MAD	MAD 2.00	50 mg QD	7	144	626.646	1270.01	-76.7586	3.2	Healthy Volunteer
											MAD Cohorts
PK438	PBMC	MAD	MAD 2.00	50 mg QD	14	312	393.827	1270.01	-89.6993	4.34	Healthy Volunteer
											MAD Cohorts
PK438	PBMC	MAD	MAD 2.00	50 mg QD	17	384	570.507	1011.6	-70.9918	1.36	Healthy Volunteer
											MAD Cohorts
PK438	PBMC	MAD	MAD 2.00	50 mg QD	21	480	774.334	1011.6	-50.6894	0.282	Healthy Volunteer
											MAD Cohorts
PK438	PBMC	MAD	MAD 2.00	50 mg QD	28	648	819.796	1011.6	-45.8903	0	Healthy Volunteer
											MAD Cohorts
PK446	PBMC	MAD	MAD 2.00	Placebo	1	0	1357.64	1052.48	0	NA	Healthy Volunteer
											MAD Cohorts
PK446	PBMC	MAD	MAD 2.00	Placebo	1	0	1100.74	825.864	0	NA	Healthy Volunteer
											MAD Cohorts
PK446	PBMC	MAD	MAD 2.00	Placebo	3	48	1447.48	1052.48	11.7708	NA	Healthy Volunteer
											MAD Cohorts
PK446	PBMC	MAD	MAD 2.00	Placebo	4	72	1229.35	1052.48	-10.5019	NA	Healthy Volunteer
											MAD Cohorts
PK446	PBMC	MAD	MAD 2.00	Placebo	7	144	1135.28	1052.48	-21.1303	NA	Healthy Volunteer
											MAD Cohorts
PK446	PBMC	MAD	MAD 2.00	Placebo	14	312	964.058	1052.48	-33.3218	NA	Healthy Volunteer
											MAD Cohorts
PK446	PBMC	MAD	MAD 2.00	Placebo	17	384	1230.47	825.864	17.5911	NA	Healthy Volunteer
											MAD Cohorts
PK446	PBMC	MAD	MAD 2.00	Placebo	21	480	1071.73	825.864	-1.71915	NA	Healthy Volunteer
											MAD Cohorts
PK446	PBMC	MAD	MAD 2.00	Placebo	28	648	1142.89	825.864	4.9061	NA	Healthy Volunteer
											MAD Cohorts
PK447	PBMC	MAD	MAD 2.00	50 mg QD	1	0	1477.28	1239.79	0	0	Healthy Volunteer
											MAD Cohorts
PK447	PBMC	MAD	MAD 2.00	50 mg QD	1	0	1273.82	1050.02	0	0	Healthy Volunteer
											MAD Cohorts
PK447	PBMC	MAD	MAD 2.00	50 mg QD	2	24	807.259	1239.79	-54.345	4.35	Healthy Volunteer
											MAD Cohorts
PK447	PBMC	MAD	MAD 2.00	50 mg QD	3	48	481.104	1239.79	-80.8851	6.56	Healthy Volunteer
											MAD Cohorts
PK447	PBMC	MAD	MAD 2.00	50 mg QD	4	72	404.578	1239.79	-86.5259	7.97	Healthy Volunteer
											MAD Cohorts
PK447	PBMC	MAD	MAD 2.00	50 mg QD	7	144	356.344	1239.79	-89.9109	7.34	Healthy Volunteer
											MAD Cohorts
PK447	PBMC	MAD	MAD 2.00	50 mg QD	14	312	284.61	1239.79	-93.6855	13.8	Healthy Volunteer
											MAD Cohorts
PK447	PBMC	MAD	MAD 2.00	50 mg QD	17	384	342.337	1050.02	-87.3882	3.82	Healthy Volunteer
											MAD Cohorts
PK447	PBMC	MAD	MAD 2.00	50 mg QD	21	480	535.579	1050.02	-69.057	0.892	Healthy Volunteer
											MAD Cohorts
PK447	PBMC	MAD	MAD 2.00	50 mg QD	28	648	649.46	1050.02	-60.8853	0	Healthy Volunteer
											MAD Cohorts
PK448	PBMC	MAD	MAD 2.00	50 mg QD	1	0	1385.98	1007.89	0	0	Healthy Volunteer
											MAD Cohorts
PK448	PBMC	MAD	MAD 2.00	50 mg QD	1	0	1417.02	1020.28	0	0	Healthy Volunteer
											MAD Cohorts
PK448	PBMC	MAD	MAD 2.00	50 mg QD	2	24	983.309	1007.89	-38.5891	2.73	Healthy Volunteer
											MAD Cohorts
PK448	PBMC	MAD	MAD 2.00	50 mg QD	3	48	652.716	1007.89	-60.585	5.93	Healthy Volunteer
											MAD Cohorts
PK448	PBMC	MAD	MAD 2.00	50 mg QD	4	72	520.381	1007.89	-73.7183	6.8	Healthy Volunteer
											MAD Cohorts
PK448	PBMC	MAD	MAD 2.00	50 mg QD	7	144	350.333	1007.89	-88.3788	6.99	Healthy Volunteer
											MAD Cohorts
PK448	PBMC	MAD	MAD 2.00	50 mg QD	14	312	471.163	1007.89	-74.2462	7.06	Healthy Volunteer
											MAD Cohorts
PK448	PBMC	MAD	MAD 2.00	50 mg QD	17	384	423.714	1020.28	-83.277	3.06	Healthy Volunteer
											MAD Cohorts
PK448	PBMC	MAD	MAD 2.00	50 mg QD	21	480	649.283	1020.28	-59.2196	0.798	Healthy Volunteer
											MAD Cohorts
PK448	PBMC	MAD	MAD 2.00	50 mg QD	28	648	567.17	1020.28	-70.9433	0	Healthy Volunteer
											MAD Cohorts
PK463	PBMC	MAD	MAD 2.00	50 mg QD	1	0	1195.07	951.034	0	0	Healthy Volunteer
											MAD Cohorts
PK463	PBMC	MAD	MAD 2.00	50 mg QD	1	0	939.206	702.041	0	0	Healthy Volunteer
											MAD Cohorts
PK463	PBMC	MAD	MAD 2.00	50 mg QD	2	24	918.526	951.034	-28.3481	1.97	Healthy Volunteer
											MAD Cohorts
PK463	PBMC	MAD	MAD 2.00	50 mg QD	3	48	583.555	951.034	-64.2262	3.63	Healthy Volunteer
											MAD Cohorts
PK463	PBMC	MAD	MAD 2.00	50 mg QD	4	72	528.705	951.034	-68.92	3.5	Healthy Volunteer
											MAD Cohorts
PK463	PBMC	MAD	MAD 2.00	50 mg QD	7	144	394.352	951.034	-83.2793	5.75	Healthy Volunteer
											MAD Cohorts
PK463	PBMC	MAD	MAD 2.00	50 mg QD	14	312	318.49	951.034	-89.2501	6.34	Healthy Volunteer
											MAD Cohorts
PK463	PBMC	MAD	MAD 2.00	50 mg QD	17	384	354.4	702.041	-79.781	1.72	Healthy Volunteer
											MAD Cohorts
PK463	PBMC	MAD	MAD 2.00	50 mg QD	21	480	486.622	702.041	-61.6693	0.456	Healthy Volunteer
											MAD Cohorts
PK463	PBMC	MAD	MAD 2.00	50 mg QD	28	648	688.324	702.041	-34.3893	0	Healthy Volunteer
											MAD Cohorts
PK470	PBMC	MAD	MAD 2.00	50 mg QD	1	0	1085.67	813.64	0	0	Healthy Volunteer
											MAD Cohorts
PK470	PBMC	MAD	MAD 2.00	50 mg QD	1	0	906.754	652.573	0	0	Healthy Volunteer
											MAD Cohorts
PK470	PBMC	MAD	MAD 2.00	50 mg QD	2	24	696.879	813.64	-45.4318	3.33	Healthy Volunteer
											MAD Cohorts
PK470	PBMC	MAD	MAD 2.00	50 mg QD	3	48	530.521	813.64	-67.0075	4.7	Healthy Volunteer
											MAD Cohorts
PK470	PBMC	MAD	MAD 2.00	50 mg QD	4	72	429.698	813.64	-78.5977	5.59	Healthy Volunteer
											MAD Cohorts
PK470	PBMC	MAD	MAD 2.00	50 mg QD	7	144	465.926	813.64	-76.9087	5.66	Healthy Volunteer
											MAD Cohorts
PK470	PBMC	MAD	MAD 2.00	50 mg QD	14	312	317.313	813.64	-88.0971	9.44	Healthy Volunteer
											MAD Cohorts
PK470	PBMC	MAD	MAD 2.00	50 mg QD	17	384	364.843	652.573	-78.1275	1.95	Healthy Volunteer
											MAD Cohorts
PK470	PBMC	MAD	MAD 2.00	50 mg QD	21	480	498.5	652.573	-57.8025	0.485	Healthy Volunteer
											MAD Cohorts
PK470	PBMC	MAD	MAD 2.00	50 mg QD	28	648	713.718	652.573	-46.5039	0	Healthy Volunteer
											MAD Cohorts
PK477	PBMC	MAD	MAD 2.00	50 mg QD	1	0	1441.82	1171.91	0	0	Healthy Volunteer
											MAD Cohorts
PK477	PBMC	MAD	MAD 2.00	50 mg QD	1	0	1211.41	953.437	0	0	Healthy Volunteer
											MAD Cohorts
PK477	PBMC	MAD	MAD 2.00	50 mg QD	2	24	1327.73	1171.91	-8.57193	1.54	Healthy Volunteer
											MAD Cohorts
PK477	PBMC	MAD	MAD 2.00	50 mg QD	3	48	765.836	1171.91	-57.0643	4.17	Healthy Volunteer
											MAD Cohorts
PK477	PBMC	MAD	MAD 2.00	50 mg QD	4	72	501.618	1171.91	-78.2732	3.89	Healthy Volunteer
											MAD Cohorts
PK477	PBMC	MAD	MAD 2.00	50 mg QD	7	144	396.93	1171.91	-86.4661	5.35	Healthy Volunteer
											MAD Cohorts
PK477	PBMC	MAD	MAD 2.00	50 mg QD	14	312	357.043	1171.91	-87.9087	4.6	Healthy Volunteer
											MAD Cohorts
PK477	PBMC	MAD	MAD 2.00	50 mg QD	17	384	447.17	953.437	-78.2928	1.02	Healthy Volunteer
											MAD Cohorts
PK477	PBMC	MAD	MAD 2.00	50 mg QD	21	480	639.048	953.437	-59.6261	0.195	Healthy Volunteer
											MAD Cohorts
PK477	PBMC	MAD	MAD 2.00	50 mg QD	28	648	883.698	953.437	-33.048	0	Healthy Volunteer
											MAD Cohorts
PK494	PBMC	MAD	MAD 2.00	50 mg QD	1	0	1370.03	1146.06	0	0	Healthy Volunteer
											MAD Cohorts
PK494	PBMC	MAD	MAD 2.00	50 mg QD	1	0	1159.99	940.982	0	0	Healthy Volunteer
											MAD Cohorts
PK494	PBMC	MAD	MAD 2.00	50 mg QD	2	24	896.732	1146.06	-41.2532	1.8	Healthy Volunteer
											MAD Cohorts
PK494	PBMC	MAD	MAD 2.00	50 mg QD	3	48	532.274	1146.06	-72.7591	4.37	Healthy Volunteer
											MAD Cohorts
PK494	PBMC	MAD	MAD 2.00	50 mg QD	4	72	403.929	1146.06	-83.2199	5.9	Healthy Volunteer
											MAD Cohorts
PK494	PBMC	MAD	MAD 2.00	50 mg QD	7	144	353.674	1146.06	-88.7223	9.22	Healthy Volunteer
											MAD Cohorts
PK494	PBMC	MAD	MAD 2.00	50 mg QD	14	312	280.98	1146.06	-93.0725	7.24	Healthy Volunteer
											MAD Cohorts
PK494	PBMC	MAD	MAD 2.00	50 mg QD	17	384	353.411	940.982	-87.0973	1.3	Healthy Volunteer
											MAD Cohorts
PK494	PBMC	MAD	MAD 2.00	50 mg QD	21	480	505.65	940.982	-68.4522	0	Healthy Volunteer
											MAD Cohorts
PK494	PBMC	MAD	MAD 2.00	50 mg QD	28	648	864.433	940.982	-32.2493	0	Healthy Volunteer
											MAD Cohorts
PK401	PBMC	MAD	MAD 3.00	100 mg QD	1	0	1578.4	1277.72	0	0	Healthy Volunteer
											MAD Cohorts
PK401	PBMC	MAD	MAD 3.00	100 mg QD	1	0	1584.37	1292.69	0	0	Healthy Volunteer
											MAD Cohorts
PK401	PBMC	MAD	MAD 3.00	100 mg QD	2	24	820.146	1277.72	-57.3613	5.81	Healthy Volunteer
											MAD Cohorts
PK401	PBMC	MAD	MAD 3.00	100 mg QD	3	48	488.612	1277.72	-82.4074	NA	Healthy Volunteer
											MAD Cohorts
PK401	PBMC	MAD	MAD 3.00	100 mg QD	4	72	424.704	1277.72	-87.4282	10.2	Healthy Volunteer
											MAD Cohorts
PK401	PBMC	MAD	MAD 3.00	100 mg QD	7	144	459.975	1277.72	-87.2122	14.7	Healthy Volunteer
											MAD Cohorts
PK401	PBMC	MAD	MAD 3.00	100 mg QD	14	312	419.215	1277.72	-89.9748	16.6	Healthy Volunteer
											MAD Cohorts
PK401	PBMC	MAD	MAD 3.00	100 mg QD	17	384	561.449	1277.72	-79.5687	4.75	Healthy Volunteer
											MAD Cohorts
PK401	PBMC	MAD	MAD 3.00	100 mg QD	21	480	684.708	1277.72	-68.2142	1.21	Healthy Volunteer
											MAD Cohorts
PK401	PBMC	MAD	MAD 3.00	100 mg QD	28	648	842.28	1277.72	-55.5108	0.221	Healthy Volunteer
											MAD Cohorts
PK416	PBMC	MAD	MAD 3.00	Placebo	1	0	1003.22	729.865	0	NA	Healthy Volunteer
											MAD Cohorts
PK416	PBMC	MAD	MAD 3.00	Placebo	1	0	1074.12	807.38	0	NA	Healthy Volunteer
											MAD Cohorts
PK416	PBMC	MAD	MAD 3.00	Placebo	2	24	1166.96	729.865	26.3925	NA	Healthy Volunteer
											MAD Cohorts
PK416	PBMC	MAD	MAD 3.00	Placebo	3	48	1173.5	729.865	26.3213	NA	Healthy Volunteer
											MAD Cohorts
PK416	PBMC	MAD	MAD 3.00	Placebo	4	72	966.361	729.865	-5.06227	NA	Healthy Volunteer
											MAD Cohorts
PK416	PBMC	MAD	MAD 3.00	Placebo	7	144	866.846	729.865	-18.0052	NA	Healthy Volunteer
											MAD Cohorts
PK416	PBMC	MAD	MAD 3.00	Placebo	14	312	926.274	729.865	-10.4968	NA	Healthy Volunteer
											MAD Cohorts
PK416	PBMC	MAD	MAD 3.00	Placebo	17	384	1493.74	729.865	68.2225	NA	Healthy Volunteer
											MAD Cohorts
PK416	PBMC	MAD	MAD 3.00	Placebo	21	480	1205.83	729.865	31.3058	NA	Healthy Volunteer
											MAD Cohorts
PK416	PBMC	MAD	MAD 3.00	Placebo	28	648	1169.29	729.865	29.1334	NA	Healthy Volunteer
											MAD Cohorts
PK417	PBMC	MAD	MAD 3.00	100 mg QD	1	0	1271.19	980.376	0	0	Healthy Volunteer
											MAD Cohorts
PK417	PBMC	MAD	MAD 3.00	100 mg QD	1	0	1358.1	1077.61	0	0	Healthy Volunteer
											MAD Cohorts
PK417	PBMC	MAD	MAD 3.00	100 mg QD	2	24	839.062	980.376	-39.2401	3.36	Healthy Volunteer
											MAD Cohorts
PK417	PBMC	MAD	MAD 3.00	100 mg QD	3	48	505.723	980.376	-76.3383	NA	Healthy Volunteer
											MAD Cohorts
PK417	PBMC	MAD	MAD 3.00	100 mg QD	4	72	399.587	980.376	-84.4287	6.59	Healthy Volunteer
											MAD Cohorts
PK417	PBMC	MAD	MAD 3.00	100 mg QD	7	144	420.557	980.376	-84.9399	10.7	Healthy Volunteer
											MAD Cohorts
PK417	PBMC	MAD	MAD 3.00	100 mg QD	14	312	406.895	980.376	-87.7629	17.6	Healthy Volunteer
											MAD Cohorts
PK417	PBMC	MAD	MAD 3.00	100 mg QD	17	384	512.501	980.376	-75.4892	3.87	Healthy Volunteer
											MAD Cohorts
PK417	PBMC	MAD	MAD 3.00	100 mg QD	21	480	623.786	980.376	-61.8739	1.08	Healthy Volunteer
											MAD Cohorts
PK417	PBMC	MAD	MAD 3.00	100 mg QD	28	648	858.184	980.376	-37.3939	0.254	Healthy Volunteer
											MAD Cohorts
PK421	PBMC	MAD	MAD 3.00	100 mg QD	1	0	1210.81	952.948	0	0	Healthy Volunteer
											MAD Cohorts
PK421	PBMC	MAD	MAD 3.00	100 mg QD	1	0	1205.81	952.51	0	0	Healthy Volunteer
											MAD Cohorts
PK421	PBMC	MAD	MAD 3.00	100 mg QD	2	24	618.292	952.948	-59.1209	3.86	Healthy Volunteer
											MAD Cohorts
PK421	PBMC	MAD	MAD 3.00	100 mg QD	3	48	435.251	952.948	-77.9824	NA	Healthy Volunteer
											MAD Cohorts
PK421	PBMC	MAD	MAD 3.00	100 mg QD	4	72	357.356	952.948	-86.1496	6.49	Healthy Volunteer
											MAD Cohorts
PK421	PBMC	MAD	MAD 3.00	100 mg QD	7	144	368.856	952.948	-87.4163	7.38	Healthy Volunteer
											MAD Cohorts
PK421	PBMC	MAD	MAD 3.00	100 mg QD	14	312	361.694	952.948	-88.4038	8.23	Healthy Volunteer
											MAD Cohorts
PK421	PBMC	MAD	MAD 3.00	100 mg QD	17	384	513.512	952.948	-72.0362	2.29	Healthy Volunteer
											MAD Cohorts
PK421	PBMC	MAD	MAD 3.00	100 mg QD	21	480	593.823	952.948	-62.9904	0.506	Healthy Volunteer
											MAD Cohorts
PK421	PBMC	MAD	MAD 3.00	100 mg QD	28	648	751.305	952.948	-45.1569	0.157	Healthy Volunteer
											MAD Cohorts
PK422	PBMC	MAD	MAD 3.00	100 mg QD	1	0	1163.1	897.884	0	0	Healthy Volunteer
											MAD Cohorts
PK422	PBMC	MAD	MAD 3.00	100 mg QD	1	0	1269.04	1020.47	0	0	Healthy Volunteer
											MAD Cohorts
PK422	PBMC	MAD	MAD 3.00	100 mg QD	2	24	759.581	897.884	-43.0418	4.43	Healthy Volunteer
											MAD Cohorts
PK422	PBMC	MAD	MAD 3.00	100 mg QD	3	48	452.377	897.884	-78.5991	NA	Healthy Volunteer
											MAD Cohorts
PK422	PBMC	MAD	MAD 3.00	100 mg QD	4	72	417.463	897.884	-82.9732	9.38	Healthy Volunteer
											MAD Cohorts
PK422	PBMC	MAD	MAD 3.00	100 mg QD	7	144	419.188	897.884	-84.7784	11.8	Healthy Volunteer
											MAD Cohorts
PK422	PBMC	MAD	MAD 3.00	100 mg QD	14	312	384.405	897.884	-87.7268	11.3	Healthy Volunteer
											MAD Cohorts
PK422	PBMC	MAD	MAD 3.00	100 mg QD	17	384	540.921	897.884	-70.3289	2.61	Healthy Volunteer
											MAD Cohorts
PK422	PBMC	MAD	MAD 3.00	100 mg QD	21	480	676.106	897.884	-53.9788	0.651	Healthy Volunteer
											MAD Cohorts
PK422	PBMC	MAD	MAD 3.00	100 mg QD	28	648	837.779	897.884	-35.5223	0.171	Healthy Volunteer
											MAD Cohorts
PK455	PBMC	MAD	MAD 3.00	100 mg QD	1	0	1482.73	1197.11	0	0	Healthy Volunteer
											MAD Cohorts
PK455	PBMC	MAD	MAD 3.00	100 mg QD	1	0	1468.23	1183.34	0	0	Healthy Volunteer
											MAD Cohorts
PK455	PBMC	MAD	MAD 3.00	100 mg QD	2	24	1080.47	1197.11	-31.2596	1.53	Healthy Volunteer
											MAD Cohorts
PK455	PBMC	MAD	MAD 3.00	100 mg QD	3	48	720.461	1197.11	-61.7303	NA	Healthy Volunteer
											MAD Cohorts
PK455	PBMC	MAD	MAD 3.00	100 mg QD	4	72	474.797	1197.11	-81.7686	5.59	Healthy Volunteer
											MAD Cohorts
PK455	PBMC	MAD	MAD 3.00	100 mg QD	7	144	411.098	1197.11	-89.0429	8.69	Healthy Volunteer
											MAD Cohorts
PK455	PBMC	MAD	MAD 3.00	100 mg QD	14	312	369.062	1197.11	-90.8589	8.83	Healthy Volunteer
											MAD Cohorts
PK455	PBMC	MAD	MAD 3.00	100 mg QD	17	384	570.918	1197.11	-74.3329	2.75	Healthy Volunteer
											MAD Cohorts
PK455	PBMC	MAD	MAD 3.00	100 mg QD	21	480	699.192	1197.11	-63.1649	0.82	Healthy Volunteer
											MAD Cohorts
PK455	PBMC	MAD	MAD 3.00	100 mg QD	28	648	832.867	1197.11	-53.8926	0.2	Healthy Volunteer
											MAD Cohorts
PK472	PBMC	MAD	MAD 3.00	Placebo	1	0	1177.96	885.105	0	NA	Healthy Volunteer
											MAD Cohorts
PK472	PBMC	MAD	MAD 3.00	Placebo	1	0	1191.49	903.848	0	NA	Healthy Volunteer
											MAD Cohorts
PK472	PBMC	MAD	MAD 3.00	Placebo	2	24	1489.49	885.105	38.3982	NA	Healthy Volunteer
											MAD Cohorts
PK472	PBMC	MAD	MAD 3.00	Placebo	3	48	1456.12	885.105	35.2255	NA	Healthy Volunteer
											MAD Cohorts
PK472	PBMC	MAD	MAD 3.00	Placebo	4	72	1388.76	885.105	28.0227	NA	Healthy Volunteer
											MAD Cohorts
PK472	PBMC	MAD	MAD 3.00	Placebo	7	144	1094.32	885.105	-8.82523	NA	Healthy Volunteer
											MAD Cohorts
PK472	PBMC	MAD	MAD 3.00	Placebo	14	312	1168.31	885.105	-1.22414	NA	Healthy Volunteer
											MAD Cohorts
PK472	PBMC	MAD	MAD 3.00	Placebo	17	384	1966.67	885.105	90.0099	NA	Healthy Volunteer
											MAD Cohorts
PK472	PBMC	MAD	MAD 3.00	Placebo	21	480	1524.41	885.105	41.984	NA	Healthy Volunteer
											MAD Cohorts
PK472	PBMC	MAD	MAD 3.00	Placebo	28	648	1230.53	885.105	11.0334	NA	Healthy Volunteer
											MAD Cohorts
PK473	PBMC	MAD	MAD 3.00	100 mg QD	1	0	1056.25	774.55	0	0	Healthy Volunteer
											MAD Cohorts
PK473	PBMC	MAD	MAD 3.00	100 mg QD	1	0	1039.73	769.296	0	0	Healthy Volunteer
											MAD Cohorts
PK473	PBMC	MAD	MAD 3.00	100 mg QD	2	24	861.821	774.55	-19.407	1.95	Healthy Volunteer
											MAD Cohorts
PK473	PBMC	MAD	MAD 3.00	100 mg QD	3	48	604.261	774.55	-51.4195	NA	Healthy Volunteer
											MAD Cohorts
PK473	PBMC	MAD	MAD 3.00	100 mg QD	4	72	401.958	774.55	-77.8342	6.33	Healthy Volunteer
											MAD Cohorts
PK473	PBMC	MAD	MAD 3.00	100 mg QD	7	144	420.432	774.55	-80.6322	8.8	Healthy Volunteer
											MAD Cohorts
PK473	PBMC	MAD	MAD 3.00	100 mg QD	14	312	419.469	774.55	-82.4327	8.78	Healthy Volunteer
											MAD Cohorts
PK473	PBMC	MAD	MAD 3.00	100 mg QD	17	384	529.169	774.55	-64.5556	2.52	Healthy Volunteer
											MAD Cohorts
PK473	PBMC	MAD	MAD 3.00	100 mg QD	21	480	602.443	774.55	-55.0786	0.635	Healthy Volunteer
											MAD Cohorts
PK473	PBMC	MAD	MAD 3.00	100 mg QD	28	648	763.878	774.55	-30.8938	0	Healthy Volunteer
											MAD Cohorts
PK480	PBMC	MAD	MAD 3.00	100 mg QD	1	0	1261.18	996.004	0	0	Healthy Volunteer
											MAD Cohorts
PK480	PBMC	MAD	MAD 3.00	100 mg QD	1	0	1344.36	1083.72	0	0	Healthy Volunteer
											MAD Cohorts
PK480	PBMC	MAD	MAD 3.00	100 mg QD	2	24	762.269	996.004	-46.8676	6.15	Healthy Volunteer
											MAD Cohorts
PK480	PBMC	MAD	MAD 3.00	100 mg QD	3	48	466.199	996.004	-78.5944	NA	Healthy Volunteer
											MAD Cohorts
PK480	PBMC	MAD	MAD 3.00	100 mg QD	4	72	406.044	996.004	-83.9389	7.73	Healthy Volunteer
											MAD Cohorts
PK480	PBMC	MAD	MAD 3.00	100 mg QD	7	144	366.138	996.004	-88.5261	14.4	Healthy Volunteer
											MAD Cohorts
PK480	PBMC	MAD	MAD 3.00	100 mg QD	14	312	382.995	996.004	-88.5457	9.44	Healthy Volunteer
											MAD Cohorts
PK480	PBMC	MAD	MAD 3.00	100 mg QD	17	384	528.865	996.004	-72.6714	3.54	Healthy Volunteer
											MAD Cohorts
PK480	PBMC	MAD	MAD 3.00	100 mg QD	21	480	703.94	996.004	-53.5888	1.06	Healthy Volunteer
											MAD Cohorts
PK480	PBMC	MAD	MAD 3.00	100 mg QD	28	648	1080.83	996.004	-15.2813	0.222	Healthy Volunteer
											MAD Cohorts
PK485	PBMC	MAD	MAD 3.00	Placebo	1	0	1497.77	1230.6	0	NA	Healthy Volunteer
											MAD Cohorts
PK485	PBMC	MAD	MAD 3.00	Placebo	1	0	1464.05	1201.3	0	NA	Healthy Volunteer
											MAD Cohorts
PK485	PBMC	MAD	MAD 3.00	Placebo	2	24	1616.91	1230.6	11.3123	NA	Healthy Volunteer
											MAD Cohorts
PK485	PBMC	MAD	MAD 3.00	Placebo	3	48	1650.42	1230.6	13.6705	NA	Healthy Volunteer
											MAD Cohorts
PK485	PBMC	MAD	MAD 3.00	Placebo	4	72	1510.25	1230.6	1.74642	NA	Healthy Volunteer
											MAD Cohorts
PK485	PBMC	MAD	MAD 3.00	Placebo	7	144	1041.34	1230.6	-38.3306	NA	Healthy Volunteer
											MAD Cohorts
PK485	PBMC	MAD	MAD 3.00	Placebo	14	312	777.289	1230.6	-59.8044	NA	Healthy Volunteer
											MAD Cohorts
PK485	PBMC	MAD	MAD 3.00	Placebo	17	384	1255.94	1230.6	-19.4935	NA	Healthy Volunteer
											MAD Cohorts
PK485	PBMC	MAD	MAD 3.00	Placebo	21	480	1394.61	1230.6	-9.28962	NA	Healthy Volunteer
											MAD Cohorts
PK485	PBMC	MAD	MAD 3.00	Placebo	28	648	1377.81	1230.6	-7.77338	NA	Healthy Volunteer
											MAD Cohorts
PK487	PBMC	MAD	MAD 3.00	100 mg QD	1	0	1181.02	921.383	0	0	Healthy Volunteer
											MAD Cohorts
PK487	PBMC	MAD	MAD 3.00	100 mg QD	1	0	1256.14	999.053	0	0	Healthy Volunteer
											MAD Cohorts
PK487	PBMC	MAD	MAD 3.00	100 mg QD	2	24	768.974	921.383	-42.2097	4.2	Healthy Volunteer
											MAD Cohorts
PK487	PBMC	MAD	MAD 3.00	100 mg QD	3	48	472.309	921.383	-75.1599	NA	Healthy Volunteer
											MAD Cohorts
PK487	PBMC	MAD	MAD 3.00	100 mg QD	4	72	388.092	921.383	-83.3091	8.86	Healthy Volunteer
											MAD Cohorts
PK487	PBMC	MAD	MAD 3.00	100 mg QD	7	144	381.995	921.383	-85.4105	12.1	Healthy Volunteer
											MAD Cohorts
PK487	PBMC	MAD	MAD 3.00	100 mg QD	14	312	391.913	921.383	-86.3097	11.7	Healthy Volunteer
											MAD Cohorts
PK487	PBMC	MAD	MAD 3.00	100 mg QD	17	384	522.341	921.383	-71.8216	3.43	Healthy Volunteer
											MAD Cohorts
PK487	PBMC	MAD	MAD 3.00	100 mg QD	21	480	670.324	921.383	-55.4582	0.815	Healthy Volunteer
											MAD Cohorts
PK487	PBMC	MAD	MAD 3.00	100 mg QD	28	648	809.387	921.383	-37.7807	0.165	Healthy Volunteer
											MAD Cohorts
PK490	PBMC	MAD	MAD 3.00	100 mg QD	1	0	1321.69	1036.33	0	0	Healthy Volunteer
											MAD Cohorts
PK490	PBMC	MAD	MAD 3.00	100 mg QD	1	0	1372.54	1098.12	0	0	Healthy Volunteer
											MAD Cohorts
PK490	PBMC	MAD	MAD 3.00	100 mg QD	2	24	789.842	1036.33	-47.2801	3.84	Healthy Volunteer
											MAD Cohorts
PK490	PBMC	MAD	MAD 3.00	100 mg QD	3	48	465.728	1036.33	-78.761	NA	Healthy Volunteer
											MAD Cohorts
PK490	PBMC	MAD	MAD 3.00	100 mg QD	4	72	374.598	1036.33	-85.8908	9.19	Healthy Volunteer
											MAD Cohorts
PK490	PBMC	MAD	MAD 3.00	100 mg QD	7	144	418.474	1036.33	-95.7695	19.2	Healthy Volunteer
											MAD Cohorts
PK490	PBMC	MAD	MAD 3.00	100 mg QD	14	312	390.043	1036.33	-88.949	11.9	Healthy Volunteer
											MAD Cohorts
PK490	PBMC	MAD	MAD 3.00	100 mg QD	17	384	548.735	1036.33	-70.7819	2.52	Healthy Volunteer
											MAD Cohorts
PK490	PBMC	MAD	MAD 3.00	100 mg QD	21	480	743.578	1036.33	-52.4378	0.532	Healthy Volunteer
											MAD Cohorts
PK490	PBMC	MAD	MAD 3.00	100 mg QD	28	648	926.129	1036.33	-33.5324	0	Healthy Volunteer
											MAD Cohorts
PK407	PBMC	MAD	MAD 4.00	200 mg QD	1	0	1380.99	1100.16	0	0	Healthy Volunteer
											MAD Cohorts
PK407	PBMC	MAD	MAD 4.00	200 mg QD	1	0	1197.66	936.446	0	0	Healthy Volunteer
											MAD Cohorts
PK407	PBMC	MAD	MAD 4.00	200 mg QD	2	24	830.824	1100.16	-49.4665	3.54	Healthy Volunteer
											MAD Cohorts
PK407	PBMC	MAD	MAD 4.00	200 mg QD	3	48	531.32	1100.16	-73.195	7.15	Healthy Volunteer
											MAD Cohorts
PK407	PBMC	MAD	MAD 4.00	200 mg QD	4	72	411.286	1100.16	-82.9052	7.84	Healthy Volunteer
											MAD Cohorts
PK407	PBMC	MAD	MAD 4.00	200 mg QD	7	144	373.309	1100.16	-86.8957	11	Healthy Volunteer
											MAD Cohorts
PK407	PBMC	MAD	MAD 4.00	200 mg QD	14	312	279.845	1100.16	-92.9482	12.1	Healthy Volunteer
											MAD Cohorts
PK407	PBMC	MAD	MAD 4.00	200 mg QD	17	384	469.964	936.446	-77.4659	3.81	Healthy Volunteer
											MAD Cohorts
PK407	PBMC	MAD	MAD 4.00	200 mg QD	21	480	592.161	936.446	-68.631	1.13	Healthy Volunteer
											MAD Cohorts
PK407	PBMC	MAD	MAD 4.00	200 mg QD	28	648	905.085	936.446	-30.4111	0.26	Healthy Volunteer
											MAD Cohorts
PK423	PBMC	MAD	MAD 4.00	Placebo	1	0	1306.33	1061.77	0	NA	Healthy Volunteer
											MAD Cohorts
PK423	PBMC	MAD	MAD 4.00	Placebo	1	0	1224.89	989.447	0	NA	Healthy Volunteer
											MAD Cohorts
PK423	PBMC	MAD	MAD 4.00	Placebo	2	24	1142.73	1061.77	-13.4357	NA	Healthy Volunteer
											MAD Cohorts
PK423	PBMC	MAD	MAD 4.00	Placebo	3	48	1117.2	1061.77	-16.7822	NA	Healthy Volunteer
											MAD Cohorts
PK423	PBMC	MAD	MAD 4.00	Placebo	4	72	995.521	1061.77	-26.7045	NA	Healthy Volunteer
											MAD Cohorts
PK423	PBMC	MAD	MAD 4.00	Placebo	7	144	954.533	1061.77	-32.3043	NA	Healthy Volunteer
											MAD Cohorts
PK423	PBMC	MAD	MAD 4.00	Placebo	14	312	835.1	1061.77	-39.938	NA	Healthy Volunteer
											MAD Cohorts
PK423	PBMC	MAD	MAD 4.00	Placebo	17	384	1181.31	989.447	-3.91686	NA	Healthy Volunteer
											MAD Cohorts
PK423	PBMC	MAD	MAD 4.00	Placebo	21	480	915.376	989.447	-35.3865	NA	Healthy Volunteer
											MAD Cohorts
PK423	PBMC	MAD	MAD 4.00	Placebo	28	648	843.607	989.447	-37.03	NA	Healthy Volunteer
											MAD Cohorts
PK426	PBMC	MAD	MAD 4.00	200 mg QD	1	0	1262.4	988.949	0	0	Healthy Volunteer
											MAD Cohorts
PK426	PBMC	MAD	MAD 4.00	200 mg QD	1	0	1123.21	869.011	0	0	Healthy Volunteer
											MAD Cohorts
PK426	PBMC	MAD	MAD 4.00	200 mg QD	2	24	689.999	988.949	-54.6006	7.73	Healthy Volunteer
											MAD Cohorts
PK426	PBMC	MAD	MAD 4.00	200 mg QD	3	48	401.04	988.949	-82.7158	14.7	Healthy Volunteer
											MAD Cohorts
PK426	PBMC	MAD	MAD 4.00	200 mg QD	4	72	346.576	988.949	-88.5513	31.2	Healthy Volunteer
											MAD Cohorts
PK426	PBMC	MAD	MAD 4.00	200 mg QD	7	144	385.208	988.949	-86.0324	29.3	Healthy Volunteer
											MAD Cohorts
PK426	PBMC	MAD	MAD 4.00	200 mg QD	14	312	297.086	988.949	-92.9067	28.4	Healthy Volunteer
											MAD Cohorts
PK426	PBMC	MAD	MAD 4.00	200 mg QD	17	384	415.811	869.011	-83.5103	11.6	Healthy Volunteer
											MAD Cohorts
PK426	PBMC	MAD	MAD 4.00	200 mg QD	21	480	571.814	869.011	-68.4744	3.6	Healthy Volunteer
											MAD Cohorts
PK426	PBMC	MAD	MAD 4.00	200 mg QD	28	648	548.225	869.011	-61.9461	0.401	Healthy Volunteer
											MAD Cohorts
PK428	PBMC	MAD	MAD 4.00	200 mg QD	1	0	1232.11	970.928	0	0	Healthy Volunteer
											MAD Cohorts
PK428	PBMC	MAD	MAD 4.00	200 mg QD	1	0	1146.93	901.084	0	0	Healthy Volunteer
											MAD Cohorts
PK428	PBMC	MAD	MAD 4.00	200 mg QD	2	24	615.565	970.928	-62.2743	5.39	Healthy Volunteer
											MAD Cohorts
PK428	PBMC	MAD	MAD 4.00	200 mg QD	3	48	450.204	970.928	-78.7203	7.35	Healthy Volunteer
											MAD Cohorts
PK428	PBMC	MAD	MAD 4.00	200 mg QD	4	72	415.097	970.928	-82.4568	11.1	Healthy Volunteer
											MAD Cohorts
PK428	PBMC	MAD	MAD 4.00	200 mg QD	7	144	426.827	970.928	-81.521	11	Healthy Volunteer
											MAD Cohorts
PK428	PBMC	MAD	MAD 4.00	200 mg QD	14	312	263.196	970.928	-92.9419	18.7	Healthy Volunteer
											MAD Cohorts
PK428	PBMC	MAD	MAD 4.00	200 mg QD	17	384	434.566	901.084	-80.3547	2.69	Healthy Volunteer
											MAD Cohorts
PK428	PBMC	MAD	MAD 4.00	200 mg QD	21	480	587.252	901.084	-70.3297	0.618	Healthy Volunteer
											MAD Cohorts
PK428	PBMC	MAD	MAD 4.00	200 mg QD	28	648	536.047	901.084	-64.6176	0	Healthy Volunteer
											MAD Cohorts
PK431	PBMC	MAD	MAD 4.00	200 mg QD	1	0	1398.01	1083.02	0	0	Healthy Volunteer
											MAD Cohorts
PK431	PBMC	MAD	MAD 4.00	200 mg QD	1	0	1218.62	942.283	0	0	Healthy Volunteer
											MAD Cohorts
PK431	PBMC	MAD	MAD 4.00	200 mg QD	2	24	750.597	1083.02	-55.488	3.89	Healthy Volunteer
											MAD Cohorts
PK431	PBMC	MAD	MAD 4.00	200 mg QD	3	48	539.705	1083.02	-73.0377	5.2	Healthy Volunteer
											MAD Cohorts
PK431	PBMC	MAD	MAD 4.00	200 mg QD	4	72	497.103	1083.02	-79.4304	8.82	Healthy Volunteer
											MAD Cohorts
PK431	PBMC	MAD	MAD 4.00	200 mg QD	7	144	440.426	1083.02	-84.5989	10.7	Healthy Volunteer
											MAD Cohorts
PK431	PBMC	MAD	MAD 4.00	200 mg QD	14	312	294.358	1083.02	-92.4119	12.6	Healthy Volunteer
											MAD Cohorts
PK431	PBMC	MAD	MAD 4.00	200 mg QD	17	384	476.062	942.283	-77.8827	3.2	Healthy Volunteer
											MAD Cohorts
PK431	PBMC	MAD	MAD 4.00	200 mg QD	21	480	675.319	942.283	-64.0346	0.99	Healthy Volunteer
											MAD Cohorts
PK431	PBMC	MAD	MAD 4.00	200 mg QD	28	648	600.979	942.283	-60.2111	0.227	Healthy Volunteer
											MAD Cohorts
PK434	PBMC	MAD	MAD 4.00	200 mg QD	1	0	1335.92	1078.76	0	0	Healthy Volunteer
											MAD Cohorts
PK434	PBMC	MAD	MAD 4.00	200 mg QD	1	0	1196.02	957.927	0	0	Healthy Volunteer
											MAD Cohorts
PK434	PBMC	MAD	MAD 4.00	200 mg QD	2	24	795.04	1078.76	-48.3226	7.48	Healthy Volunteer
											MAD Cohorts
PK434	PBMC	MAD	MAD 4.00	200 mg QD	3	48	476.939	1078.76	-76.016	8.23	Healthy Volunteer
											MAD Cohorts
PK434	PBMC	MAD	MAD 4.00	200 mg QD	4	72	402.351	1078.76	-83.8375	11.8	Healthy Volunteer
											MAD Cohorts
PK434	PBMC	MAD	MAD 4.00	200 mg QD	7	144	382.754	1078.76	-86.4905	16	Healthy Volunteer
											MAD Cohorts
PK434	PBMC	MAD	MAD 4.00	200 mg QD	14	312	259.392	1078.76	-94.1956	18.7	Healthy Volunteer
											MAD Cohorts
PK434	PBMC	MAD	MAD 4.00	200 mg QD	17	384	395.708	957.927	-84.7973	6.64	Healthy Volunteer
											MAD Cohorts
PK434	PBMC	MAD	MAD 4.00	200 mg QD	21	480	547.729	957.927	-72.5422	1.58	Healthy Volunteer
											MAD Cohorts
PK434	PBMC	MAD	MAD 4.00	200 mg QD	28	648	597.432	957.927	-59.6979	0.24	Healthy Volunteer
											MAD Cohorts
PK440	PBMC	MAD	MAD 4.00	200 mg QD	1	0	2073.68	1810.99	0	0	Healthy Volunteer
											MAD Cohorts
PK440	PBMC	MAD	MAD 4.00	200 mg QD	1	0	1956.66	1714.63	0	0	Healthy Volunteer
											MAD Cohorts
PK440	PBMC	MAD	MAD 4.00	200 mg QD	2	24	915.104	1810.99	-63.0336	6.68	Healthy Volunteer
											MAD Cohorts
PK440	PBMC	MAD	MAD 4.00	200 mg QD	3	48	434.477	1810.99	-87.983	9.68	Healthy Volunteer
											MAD Cohorts
PK440	PBMC	MAD	MAD 4.00	200 mg QD	4	72	383.354	1810.99	-90.4942	11.5	Healthy Volunteer
											MAD Cohorts
PK440	PBMC	MAD	MAD 4.00	200 mg QD	7	144	388.713	1810.99	-92.087	13.5	Healthy Volunteer
											MAD Cohorts
PK440	PBMC	MAD	MAD 4.00	200 mg QD	14	312	288.424	1810.99	-95.482	13.7	Healthy Volunteer
											MAD Cohorts
PK440	PBMC	MAD	MAD 4.00	200 mg QD	17	384	459.449	1714.63	-88.0302	5.32	Healthy Volunteer
											MAD Cohorts
PK440	PBMC	MAD	MAD 4.00	200 mg QD	21	480	622.644	1714.63	-79.6994	1.41	Healthy Volunteer
											MAD Cohorts
PK440	PBMC	MAD	MAD 4.00	200 mg QD	28	648	796.004	1714.63	-66.8865	0.264	Healthy Volunteer
											MAD Cohorts
PK441	PBMC	MAD	MAD 4.00	200 mg QD	1	0	1467.83	1209.71	0	0	Healthy Volunteer
											MAD Cohorts
PK441	PBMC	MAD	MAD 4.00	200 mg QD	1	0	1417.23	1167.92	0	0	Healthy Volunteer
											MAD Cohorts
PK441	PBMC	MAD	MAD 4.00	200 mg QD	2	24	773.296	1209.71	-56.7243	4.66	Healthy Volunteer
											MAD Cohorts
PK441	PBMC	MAD	MAD 4.00	200 mg QD	3	48	475.817	1209.71	-80.6533	7.16	Healthy Volunteer
											MAD Cohorts
PK441	PBMC	MAD	MAD 4.00	200 mg QD	4	72	403.095	1209.71	-86.0971	7.92	Healthy Volunteer
											MAD Cohorts
PK441	PBMC	MAD	MAD 4.00	200 mg QD	7	144	471.835	1209.71	-85.7647	8.01	Healthy Volunteer
											MAD Cohorts
PK441	PBMC	MAD	MAD 4.00	200 mg QD	14	312	274.895	1209.71	-93.9175	20.5	Healthy Volunteer
											MAD Cohorts
PK441	PBMC	MAD	MAD 4.00	200 mg QD	17	384	462.654	1167.92	-82.4354	2.58	Healthy Volunteer
											MAD Cohorts
PK441	PBMC	MAD	MAD 4.00	200 mg QD	21	480	641.132	1167.92	-69.257	0.585	Healthy Volunteer
											MAD Cohorts
PK441	PBMC	MAD	MAD 4.00	200 mg QD	28	648	711.781	1167.92	-58.417	0	Healthy Volunteer
											MAD Cohorts
PK442	PBMC	MAD	MAD 4.00	Placebo	1	0	1432.77	1158.04	0	NA	Healthy Volunteer
											MAD Cohorts
PK442	PBMC	MAD	MAD 4.00	Placebo	1	0	1367.54	1118.63	0	NA	Healthy Volunteer
											MAD Cohorts
PK442	PBMC	MAD	MAD 4.00	Placebo	2	24	1485.06	1158.04	7.23185	NA	Healthy Volunteer
											MAD Cohorts
PK442	PBMC	MAD	MAD 4.00	Placebo	3	48	1579.29	1158.04	17.189	NA	Healthy Volunteer
											MAD Cohorts
PK442	PBMC	MAD	MAD 4.00	Placebo	4	72	1254.38	1158.04	-12.7961	NA	Healthy Volunteer
											MAD Cohorts
PK442	PBMC	MAD	MAD 4.00	Placebo	7	144	1515.33	1158.04	8.6176	NA	Healthy Volunteer
											MAD Cohorts
PK442	PBMC	MAD	MAD 4.00	Placebo	14	312	1066.11	1158.04	-26.9588	NA	Healthy Volunteer
											MAD Cohorts
PK442	PBMC	MAD	MAD 4.00	Placebo	17	384	1649.38	1118.63	24.0113	NA	Healthy Volunteer
											MAD Cohorts
PK442	PBMC	MAD	MAD 4.00	Placebo	21	480	1312.22	1118.63	-11.0892	NA	Healthy Volunteer
											MAD Cohorts
PK442	PBMC	MAD	MAD 4.00	Placebo	28	648	1073.3	1118.63	-26.194	NA	Healthy Volunteer
											MAD Cohorts
PK453	PBMC	MAD	MAD 4.00	200 mg QD	1	0	1325.56	1016.1	0	0	Healthy Volunteer
											MAD Cohorts
PK453	PBMC	MAD	MAD 4.00	200 mg QD	1	0	1144.21	853.175	0	0	Healthy Volunteer
											MAD Cohorts
PK453	PBMC	MAD	MAD 4.00	200 mg QD	2	24	649.025	1016.1	-62.0783	7.2	Healthy Volunteer
											MAD Cohorts
PK453	PBMC	MAD	MAD 4.00	200 mg QD	3	48	453.864	1016.1	-80.1775	7.08	Healthy Volunteer
											MAD Cohorts
PK453	PBMC	MAD	MAD 4.00	200 mg QD	4	72	404.815	1016.1	-84.5942	13.4	Healthy Volunteer
											MAD Cohorts
PK453	PBMC	MAD	MAD 4.00	200 mg QD	7	144	426.07	1016.1	-85.0413	21	Healthy Volunteer
											MAD Cohorts
PK453	PBMC	MAD	MAD 4.00	200 mg QD	14	312	300.697	1016.1	-91.9133	12.3	Healthy Volunteer
											MAD Cohorts
PK453	PBMC	MAD	MAD 4.00	200 mg QD	17	384	510.371	853.175	-74.9988	3.2	Healthy Volunteer
											MAD Cohorts
PK453	PBMC	MAD	MAD 4.00	200 mg QD	21	480	771.704	853.175	-53.7854	0.646	Healthy Volunteer
											MAD Cohorts
PK453	PBMC	MAD	MAD 4.00	200 mg QD	28	648	648.525	853.175	-53.0906	0	Healthy Volunteer
											MAD Cohorts
PK489	PBMC	MAD	MAD 4.00	200 mg QD	1	0	2047.99	1772.24	0	0	Healthy Volunteer
											MAD Cohorts
PK489	PBMC	MAD	MAD 4.00	200 mg QD	1	0	1813.48	1555.25	0	0	Healthy Volunteer
											MAD Cohorts
PK489	PBMC	MAD	MAD 4.00	200 mg QD	2	24	827.557	1772.24	-67.6195	5.38	Healthy Volunteer
											MAD Cohorts
PK489	PBMC	MAD	MAD 4.00	200 mg QD	3	48	420.609	1772.24	-89.0724	15.1	Healthy Volunteer
											MAD Cohorts
PK489	PBMC	MAD	MAD 4.00	200 mg QD	4	72	365.099	1772.24	-93.0095	22.9	Healthy Volunteer
											MAD Cohorts
PK489	PBMC	MAD	MAD 4.00	200 mg QD	7	144	355.238	1772.24	-94.1538	43	Healthy Volunteer
											MAD Cohorts
PK489	PBMC	MAD	MAD 4.00	200 mg QD	14	312	311.372	1772.24	-95.2897	19.8	Healthy Volunteer
											MAD Cohorts
PK489	PBMC	MAD	MAD 4.00	200 mg QD	17	384	450.433	1555.25	-88.0245	7.62	Healthy Volunteer
											MAD Cohorts
PK489	PBMC	MAD	MAD 4.00	200 mg QD	21	480	535.396	1555.25	-83.9647	2.53	Healthy Volunteer
											MAD Cohorts
PK489	PBMC	MAD	MAD 4.00	200 mg QD	28	648	583.028	1555.25	-77.0477	0.584	Healthy Volunteer
											MAD Cohorts
PK492	PBMC	MAD	MAD 4.00	Placebo	1	0	2048.68	1804.4	0	NA	Healthy Volunteer
											MAD Cohorts
PK492	PBMC	MAD	MAD 4.00	Placebo	1	0	2129.99	1888.42	0	NA	Healthy Volunteer
											MAD Cohorts
PK492	PBMC	MAD	MAD 4.00	Placebo	2	24	1947.59	1804.4	-4.71717	NA	Healthy Volunteer
											MAD Cohorts
PK492	PBMC	MAD	MAD 4.00	Placebo	3	48	2270.18	1804.4	14.1933	NA	Healthy Volunteer
											MAD Cohorts
PK492	PBMC	MAD	MAD 4.00	Placebo	4	72	1790.51	1804.4	-13.021	NA	Healthy Volunteer
											MAD Cohorts
PK492	PBMC	MAD	MAD 4.00	Placebo	7	144	1660.46	1804.4	-21.7223	NA	Healthy Volunteer
											MAD Cohorts
PK492	PBMC	MAD	MAD 4.00	Placebo	14	312	1329.27	1804.4	-37.3916	NA	Healthy Volunteer
											MAD Cohorts
PK492	PBMC	MAD	MAD 4.00	Placebo	17	384	2235.5	1888.42	5.54477	NA	Healthy Volunteer
											MAD Cohorts
PK492	PBMC	MAD	MAD 4.00	Placebo	21	480	1636.24	1888.42	-28.4334	NA	Healthy Volunteer
											MAD Cohorts
PK492	PBMC	MAD	MAD 4.00	Placebo	28	648	1623.42	1888.42	-25.6333	NA	Healthy Volunteer
											MAD Cohorts
101C002	PBMC	PART C	PART C	75 mg QD	1	0	727.027	517.634	0	NA	HS/AD Patient Cohort
101C002	PBMC	PART C	PART C	75 mg QD	1	0	737.002	497.459	0	NA	HS/AD Patient Cohort
101C002	PBMC	PART C	PART C	75 mg QD	7	144	261.767	517.634	-87.7121	NA	HS/AD Patient Cohort
101C002	PBMC	PART C	PART C	75 mg QD	14	312	264.457	517.634	-87.8804	NA	HS/AD Patient Cohort
101C002	PBMC	PART C	PART C	75 mg QD	28	648	373.262	497.459	-72.9843	NA	HS/AD Patient Cohort
101C002	PBMC	PART C	PART C	75 mg QD	35	816	561.253	497.459	-42.8528	NA	HS/AD Patient Cohort
101C002	PBMC	PART C	PART C	75 mg QD	42	984	594.646	497.459	-36.9515	NA	HS/AD Patient Cohort
201C004	PBMC	PART C	PART C	75 mg QD	1	0	1206.58	989.823	0	NA	HS/AD Patient Cohort
201C004	PBMC	PART C	PART C	75 mg QD	1	0	930.535	712.706	0	NA	HS/AD Patient Cohort
201C004	PBMC	PART C	PART C	75 mg QD	7	144	322.238	989.823	-90.0143	NA	HS/AD Patient Cohort
201C004	PBMC	PART C	PART C	75 mg QD	14	312	316.973	712.706	-90.2418	NA	HS/AD Patient Cohort
201C004	PBMC	PART C	PART C	75 mg QD	35	816	498.398	712.706	-56.3568	NA	HS/AD Patient Cohort
201C004	PBMC	PART C	PART C	75 mg QD	42	984	557.898	712.706	-51.9796	NA	HS/AD Patient Cohort
201C006	PBMC	PART C	PART C	75 mg QD	1	0	754.995	540.859	0	NA	HS/AD Patient Cohort
201C006	PBMC	PART C	PART C	75 mg QD	1	0	773.075	538.829	0	NA	HS/AD Patient Cohort
201C006	PBMC	PART C	PART C	75 mg QD	7	144	232.006	540.859	-91.0209	NA	HS/AD Patient Cohort
201C006	PBMC	PART C	PART C	75 mg QD	14	312	218.258	540.859	-90.975	NA	HS/AD Patient Cohort
201C006	PBMC	PART C	PART C	75 mg QD	28	648	449.722	538.829	-61.5698	NA	HS/AD Patient Cohort
201C006	PBMC	PART C	PART C	75 mg QD	35	816	484.694	538.829	-56.2825	NA	HS/AD Patient Cohort
201C006	PBMC	PART C	PART C	75 mg QD	42	984	480.873	538.829	-52.9555	NA	HS/AD Patient Cohort
301C001	PBMC	PART C	PART C	75 mg QD	1	0	1628.45	1340.84	0	NA	HS/AD Patient Cohort
301C001	PBMC	PART C	PART C	75 mg QD	1	0	1457.82	1174.1	0	NA	HS/AD Patient Cohort
301C001	PBMC	PART C	PART C	75 mg QD	7	144	372.94	1340.84	-89.2005	NA	HS/AD Patient Cohort
301C001	PBMC	PART C	PART C	75 mg QD	14	312	339.61	1174.1	-91.3007	NA	HS/AD Patient Cohort
301C001	PBMC	PART C	PART C	75 mg QD	28	648	494.921	1174.1	-77.3396	NA	HS/AD Patient Cohort
301C001	PBMC	PART C	PART C	75 mg QD	35	816	338.405	1174.1	-88.8272	NA	HS/AD Patient Cohort
301C001	PBMC	PART C	PART C	75 mg QD	42	984	510.399	1174.1	-75.5116	NA	HS/AD Patient Cohort
301C002	PBMC	PART C	PART C	75 mg QD	1	0	490.723	304.637	0	NA	HS/AD Patient Cohort
301C002	PBMC	PART C	PART C	75 mg QD	1	0	550.586	334.79	0	NA	HS/AD Patient Cohort
301C002	PBMC	PART C	PART C	75 mg QD	1	0	804.487	497.618	0	NA	HS/AD Patient Cohort
301C002	PBMC	PART C	PART C	75 mg QD	7	144	240.97	304.637	-85.6017	NA	HS/AD Patient Cohort
301C002	PBMC	PART C	PART C	75 mg QD	14	312	236.693	304.637	-92.7145	NA	HS/AD Patient Cohort
301C002	PBMC	PART C	PART C	75 mg QD	28	648	367.277	334.79	-56.3369	NA	HS/AD Patient Cohort
301C002	PBMC	PART C	PART C	75 mg QD	35	816	422.061	497.618	-73.7554	NA	HS/AD Patient Cohort
301C003	PBMC	PART C	PART C	75 mg QD	1	0	594.052	379.897	0	NA	HS/AD Patient Cohort
301C003	PBMC	PART C	PART C	75 mg QD	1	0	626.042	372.775	0	NA	HS/AD Patient Cohort
301C003	PBMC	PART C	PART C	75 mg QD	7	144	250.52	379.897	-85.8745	NA	HS/AD Patient Cohort
301C003	PBMC	PART C	PART C	75 mg QD	14	312	261.676	379.897	-80.1786	NA	HS/AD Patient Cohort
301C003	PBMC	PART C	PART C	75 mg QD	35	816	523.557	372.775	-38.9037	NA	HS/AD Patient Cohort
301C003	PBMC	PART C	PART C	75 mg QD	42	984	431.044	372.775	-48.7634	NA	HS/AD Patient Cohort
302C001	PBMC	PART C	PART C	75 mg QD	1	0	523.58	326.805	0	NA	HS/AD Patient Cohort
302C001	PBMC	PART C	PART C	75 mg QD	1	0	648.811	395.42	0	NA	HS/AD Patient Cohort
302C001	PBMC	PART C	PART C	75 mg QD	1	0	822.354	485.48	0	NA	HS/AD Patient Cohort
302C001	PBMC	PART C	PART C	75 mg QD	7	144	249.71	326.805	-80.763	NA	HS/AD Patient Cohort
302C001	PBMC	PART C	PART C	75 mg QD	14	312	261.557	326.805	-78.7684	NA	HS/AD Patient Cohort
302C001	PBMC	PART C	PART C	75 mg QD	28	648	379.817	395.42	-68.4655	NA	HS/AD Patient Cohort
302C001	PBMC	PART C	PART C	75 mg QD	35	816	501.571	395.42	-42.5356	NA	HS/AD Patient Cohort
302C001	PBMC	PART C	PART C	75 mg QD	42	984	673.09	485.48	-31.5457	NA	HS/AD Patient Cohort
601C002	PBMC	PART C	PART C	75 mg QD	1	0	905.404	697.903	0	NA	HS/AD Patient Cohort
601C002	PBMC	PART C	PART C	75 mg QD	1	0	784.239	541.875	0	NA	HS/AD Patient Cohort
601C002	PBMC	PART C	PART C	75 mg QD	1	0	1242.4	914.945	0	NA	HS/AD Patient Cohort
601C002	PBMC	PART C	PART C	75 mg QD	7	144	248.253	697.903	-92.4355	NA	HS/AD Patient Cohort
601C002	PBMC	PART C	PART C	75 mg QD	14	312	255.836	697.903	-92.2061	NA	HS/AD Patient Cohort
601C002	PBMC	PART C	PART C	75 mg QD	28	648	321.228	541.875	-84.0186	NA	HS/AD Patient Cohort
601C002	PBMC	PART C	PART C	75 mg QD	35	816	551.259	541.875	-52.2036	NA	HS/AD Patient Cohort
601C002	PBMC	PART C	PART C	75 mg QD	42	984	838.801	914.945	-50.1072	NA	HS/AD Patient Cohort
701C003	PBMC	PART C	PART C	75 mg QD	1	0	1017.39	773.818	0	NA	HS/AD Patient Cohort
701C003	PBMC	PART C	PART C	75 mg QD	1	0	1056.85	782.648	0	NA	HS/AD Patient Cohort
701C003	PBMC	PART C	PART C	75 mg QD	7	144	261.255	773.818	-90.4992	NA	HS/AD Patient Cohort
701C003	PBMC	PART C	PART C	75 mg QD	14	312	248.506	773.818	-89.7906	NA	HS/AD Patient Cohort
701C003	PBMC	PART C	PART C	75 mg QD	28	648	338.41	782.648	-86.968	NA	HS/AD Patient Cohort
701C003	PBMC	PART C	PART C	75 mg QD	35	816	442.938	782.648	-71.6394	NA	HS/AD Patient Cohort
701C003	PBMC	PART C	PART C	75 mg QD	42	984	628.249	782.648	-54.6858	NA	HS/AD Patient Cohort
701C004	PBMC	PART C	PART C	75 mg QD	1	0	735.801	506.953	0	NA	HS/AD Patient Cohort
701C004	PBMC	PART C	PART C	75 mg QD	1	0	829.137	560.084	0	NA	HS/AD Patient Cohort
701C004	PBMC	PART C	PART C	75 mg QD	7	144	373.112	506.953	-70.2186	NA	HS/AD Patient Cohort
701C004	PBMC	PART C	PART C	75 mg QD	14	312	358.144	506.953	-71.3313	NA	HS/AD Patient Cohort
701C004	PBMC	PART C	PART C	75 mg QD	28	648	544.345	560.084	-49.0042	NA	HS/AD Patient Cohort
701C004	PBMC	PART C	PART C	75 mg QD	35	816	486.414	560.084	-58.7202	NA	HS/AD Patient Cohort
701C004	PBMC	PART C	PART C	75 mg QD	42	984	452.554	560.084	-64.2649	NA	HS/AD Patient Cohort
701C005	PBMC	PART C	PART C	75 mg QD	1	0	864.468	622.015	0	NA	HS/AD Patient Cohort
701C005	PBMC	PART C	PART C	75 mg QD	1	0	915.018	642.539	0	NA	HS/AD Patient Cohort
701C005	PBMC	PART C	PART C	75 mg QD	7	144	276.781	622.015	-86.2724	NA	HS/AD Patient Cohort
701C005	PBMC	PART C	PART C	75 mg QD	14	312	503.618	622.015	-49.9489	NA	HS/AD Patient Cohort
701C005	PBMC	PART C	PART C	75 mg QD	28	648	658.661	642.539	-35.7114	NA	HS/AD Patient Cohort
701C007	PBMC	PART C	PART C	75 mg QD	1	0	966.962	705.386	0	NA	HS/AD Patient Cohort
701C008	PBMC	PART C	PART C	75 mg QD	1	0	646.872	431.817	0	NA	HS/AD Patient Cohort
701C008	PBMC	PART C	PART C	75 mg QD	1	0	893.275	600.102	0	NA	HS/AD Patient Cohort
701C008	PBMC	PART C	PART C	75 mg QD	7	144	267.234	431.817	-85.1795	NA	HS/AD Patient Cohort
701C008	PBMC	PART C	PART C	75 mg QD	14	312	304.837	431.817	-78.1899	NA	HS/AD Patient Cohort
701C008	PBMC	PART C	PART C	75 mg QD	28	648	581.716	600.102	-52.2625	NA	HS/AD Patient Cohort
701C008	PBMC	PART C	PART C	75 mg QD	35	816	614.832	600.102	-45.9778	NA	HS/AD Patient Cohort
701C008	PBMC	PART C	PART C	75 mg QD	42	984	1052.41	600.102	-21.3168	NA	HS/AD Patient Cohort
701C009	PBMC	PART C	PART C	75 mg QD	1	0	613.697	416.443	0	NA	HS/AD Patient Cohort
701C009	PBMC	PART C	PART C	75 mg QD	1	0	631.834	387.812	0	NA	HS/AD Patient Cohort
701C009	PBMC	PART C	PART C	75 mg QD	1	0	843.758	555.811	0	NA	HS/AD Patient Cohort
701C009	PBMC	PART C	PART C	75 mg QD	7	144	234.618	416.443	-90.0546	NA	HS/AD Patient Cohort
701C009	PBMC	PART C	PART C	75 mg QD	14	312	247.769	416.443	-85.7385	NA	HS/AD Patient Cohort
701C009	PBMC	PART C	PART C	75 mg QD	28	648	469.465	387.812	-41.5569	NA	HS/AD Patient Cohort
701C009	PBMC	PART C	PART C	75 mg QD	35	816	481.016	387.812	-41.5241	NA	HS/AD Patient Cohort
701C009	PBMC	PART C	PART C	75 mg QD	42	984	702.235	555.811	-26.431	NA	HS/AD Patient Cohort
701C010	PBMC	PART C	PART C	75 mg QD	1	0	1057.82	858.758	0	NA	HS/AD Patient Cohort
701C010	PBMC	PART C	PART C	75 mg QD	1	0	854.058	626.169	0	NA	HS/AD Patient Cohort
701C010	PBMC	PART C	PART C	75 mg QD	7	144	279.82	858.758	-90.6023	NA	HS/AD Patient Cohort
701C010	PBMC	PART C	PART C	75 mg QD	14	312	242.286	858.758	-93.8292	NA	HS/AD Patient Cohort
701C010	PBMC	PART C	PART C	75 mg QD	28	648	324.684	626.169	-87.4602	NA	HS/AD Patient Cohort
701C010	PBMC	PART C	PART C	75 mg QD	35	816	625.94	626.169	-49.9886	NA	HS/AD Patient Cohort
701C010	PBMC	PART C	PART C	75 mg QD	42	984	738.05	NA	39.07	NA	HS/AD Patient Cohort
801C001	PBMC	PART C	PART C	75 mg QD	1	0	1254.83	1040.14	0	NA	HS/AD Patient Cohort
801C001	PBMC	PART C	PART C	75 mg QD	1	0	1151.35	908.925	0	NA	HS/AD Patient Cohort
801C001	PBMC	PART C	PART C	75 mg QD	7	144	367.912	1040.14	-85.3966	NA	HS/AD Patient Cohort
801C001	PBMC	PART C	PART C	75 mg QD	14	312	396.705	1040.14	-81.6403	NA	HS/AD Patient Cohort
801C001	PBMC	PART C	PART C	75 mg QD	28	648	588.309	908.925	-62.911	NA	HS/AD Patient Cohort
801C001	PBMC	PART C	PART C	75 mg QD	35	816	534.834	908.925	-65.9489	NA	HS/AD Patient Cohort
801C001	PBMC	PART C	PART C	75 mg QD	42	984	938.902	908.925	-22.3949	NA	HS/AD Patient Cohort
801C003	PBMC	PART C	PART C	75 mg QD	1	0	1160.5	915.357	0	NA	HS/AD Patient Cohort
801C003	PBMC	PART C	PART C	75 mg QD	1	0	1104.51	833.191	0	NA	HS/AD Patient Cohort
801C003	PBMC	PART C	PART C	75 mg QD	7	144	377.258	915.357	-84.7632	NA	HS/AD Patient Cohort
801C003	PBMC	PART C	PART C	75 mg QD	14	312	839.35	915.357	-28.897	NA	HS/AD Patient Cohort
801C003	PBMC	PART C	PART C	75 mg QD	28	648	606.082	833.191	-57.7914	NA	HS/AD Patient Cohort
801C003	PBMC	PART C	PART C	75 mg QD	35	816	539.988	833.191	-65.7128	NA	HS/AD Patient Cohort
801C003	PBMC	PART C	PART C	75 mg QD	42	984	1071.56	833.191	-2.45436	NA	HS/AD Patient Cohort
801C004	PBMC	PART C	PART C	75 mg QD	1	0	1088.56	835.263	0	NA	HS/AD Patient Cohort
801C004	PBMC	PART C	PART C	75 mg QD	1	0	970.683	686.077	0	NA	HS/AD Patient Cohort
801C004	PBMC	PART C	PART C	75 mg QD	7	144	430.217	835.263	-81.414	NA	HS/AD Patient Cohort
801C004	PBMC	PART C	PART C	75 mg QD	14	312	337.806	835.263	-87.9921	NA	HS/AD Patient Cohort
801C004	PBMC	PART C	PART C	75 mg QD	28	648	595.363	686.077	-60.2184	NA	HS/AD Patient Cohort
801C004	PBMC	PART C	PART C	75 mg QD	35	816	657.765	686.077	-43.9378	NA	HS/AD Patient Cohort
801C004	PBMC	PART C	PART C	75 mg QD	42	984	759.786	686.077	-28.9404	NA	HS/AD Patient Cohort
801C005	PBMC	PART C	PART C	75 mg QD	1	0	853.61	637.43	0	NA	HS/AD Patient Cohort
801C005	PBMC	PART C	PART C	75 mg QD	1	0	851.43	602.695	0	NA	HS/AD Patient Cohort
801C005	PBMC	PART C	PART C	75 mg QD	7	144	275.376	637.43	-88.6435	NA	HS/AD Patient Cohort
801C005	PBMC	PART C	PART C	75 mg QD	14	312	269.826	637.43	-88.3363	NA	HS/AD Patient Cohort
801C005	PBMC	PART C	PART C	75 mg QD	28	648	626.606	602.695	-41.6852	NA	HS/AD Patient Cohort
801C005	PBMC	PART C	PART C	75 mg QD	35	816	471.369	602.695	-60.4371	NA	HS/AD Patient Cohort
801C005	PBMC	PART C	PART C	75 mg QD	42	984	560.097	602.695	-50.8911	NA	HS/AD Patient Cohort
801C006	PBMC	PART C	PART C	75 mg QD	1	0	639.774	425.79	0	NA	HS/AD Patient Cohort
801C006	PBMC	PART C	PART C	75 mg QD	1	0	751.874	494.122	0	NA	HS/AD Patient Cohort
801C006	PBMC	PART C	PART C	75 mg QD	7	144	320.734	425.79	-72.9906	NA	HS/AD Patient Cohort
801C006	PBMC	PART C	PART C	75 mg QD	14	312	292.156	425.79	-77.4505	NA	HS/AD Patient Cohort
801C006	PBMC	PART C	PART C	75 mg QD	28	648	845.163	494.122	-7.5467	NA	HS/AD Patient Cohort
801C006	PBMC	PART C	PART C	75 mg QD	35	816	523.7	494.122	-48.8452	NA	HS/AD Patient Cohort
801C006	PBMC	PART C	PART C	75 mg QD	42	984	609.031	494.122	-37.37	NA	HS/AD Patient Cohort
801C009	PBMC	PART C	PART C	75 mg QD	1	0	755.505	550.828	0	NA	HS/AD Patient Cohort
801C009	PBMC	PART C	PART C	75 mg QD	1	0	654.532	371.164	0	NA	HS/AD Patient Cohort
801C009	PBMC	PART C	PART C	75 mg QD	1	0	974.315	647.856	0	NA	HS/AD Patient Cohort
801C009	PBMC	PART C	PART C	75 mg QD	7	144	275.004	550.828	-87.8043	NA	HS/AD Patient Cohort
801C009	PBMC	PART C	PART C	75 mg QD	14	312	233.377	550.828	-96.9331	NA	HS/AD Patient Cohort
801C009	PBMC	PART C	PART C	75 mg QD	28	648	386.19	371.164	-65.8769	NA	HS/AD Patient Cohort
801C009	PBMC	PART C	PART C	75 mg QD	35	816	825.995	371.164	25.4357	NA	HS/AD Patient Cohort
801C009	PBMC	PART C	PART C	75 mg QD	42	984	715.739	647.856	-40.7478	NA	HS/AD Patient Cohort
101C002	PBMC	PART C	Part C	75 mg QD	1	0	727.027	517.634	0	0.01	HS/AD Patient Cohort
101C002	PBMC	PART C	Part C	75 mg QD	1	0	737.002	497.459	0	0.01	HS/AD Patient Cohort
101C002	PBMC	PART C	Part C	75 mg QD	7	144	261.767	517.634	-87.7121	11.5	HS/AD Patient Cohort
101C002	PBMC	PART C	Part C	75 mg QD	14	312	264.457	517.634	-87.8804	13.6	HS/AD Patient Cohort
101C002	PBMC	PART C	Part C	75 mg QD	28	648	373.262	497.459	-72.9843	8.66	HS/AD Patient Cohort
101C002	PBMC	PART C	Part C	75 mg QD	35	816	561.253	497.459	-42.8528	0.689	HS/AD Patient Cohort
101C002	PBMC	PART C	Part C	75 mg QD	42	984	594.646	497.459	-36.9515	0.195	HS/AD Patient Cohort
201C004	PBMC	PART C	Part C	75 mg QD	1	0	1206.58	989.823	0	0.01	HS/AD Patient Cohort
201C004	PBMC	PART C	Part C	75 mg QD	1	0	930.535	712.706	0	0.01	HS/AD Patient Cohort
201C004	PBMC	PART C	Part C	75 mg QD	7	144	322.238	989.823	-90.0143	6.83	HS/AD Patient Cohort
201C004	PBMC	PART C	Part C	75 mg QD	14	312	316.973	712.706	-90.2418	19.7	HS/AD Patient Cohort
201C004	PBMC	PART C	Part C	75 mg QD	35	816	498.398	712.706	-56.3568	0.217	HS/AD Patient Cohort
201C004	PBMC	PART C	Part C	75 mg QD	42	984	557.898	712.706	-51.9796	0	HS/AD Patient Cohort
201C006	PBMC	PART C	Part C	75 mg QD	1	0	754.995	540.859	0	0.01	HS/AD Patient Cohort
201C006	PBMC	PART C	Part C	75 mg QD	1	0	773.075	538.829	0	0.01	HS/AD Patient Cohort
201C006	PBMC	PART C	Part C	75 mg QD	7	144	232.006	540.859	-91.0209	13	HS/AD Patient Cohort
201C006	PBMC	PART C	Part C	75 mg QD	14	312	218.258	540.859	-90.975	15.8	HS/AD Patient Cohort
201C006	PBMC	PART C	Part C	75 mg QD	28	648	449.722	538.829	-61.5698	23.7	HS/AD Patient Cohort
201C006	PBMC	PART C	Part C	75 mg QD	35	816	484.694	538.829	-56.2825	0.849	HS/AD Patient Cohort
201C006	PBMC	PART C	Part C	75 mg QD	42	984	480.873	538.829	-52.9555	0.21	HS/AD Patient Cohort
301C001	PBMC	PART C	Part C	75 mg QD	1	0	1628.45	1340.84	0	0.01	HS/AD Patient Cohort
301C001	PBMC	PART C	Part C	75 mg QD	1	0	1457.82	1174.1	0	0.01	HS/AD Patient Cohort
301C001	PBMC	PART C	Part C	75 mg QD	7	144	372.94	1340.84	-89.2005	9.16	HS/AD Patient Cohort
301C001	PBMC	PART C	Part C	75 mg QD	14	312	339.61	1174.1	-91.3007	8.07	HS/AD Patient Cohort
301C001	PBMC	PART C	Part C	75 mg QD	28	648	494.921	1174.1	-77.3396	0.429	HS/AD Patient Cohort
301C001	PBMC	PART C	Part C	75 mg QD	35	816	338.405	1174.1	-88.8272	1.05	HS/AD Patient Cohort
301C001	PBMC	PART C	Part C	75 mg QD	42	984	510.399	1174.1	-75.5116	0.183	HS/AD Patient Cohort
301C002	PBMC	PART C	Part C	75 mg QD	1	0	490.723	304.637	0	0.01	HS/AD Patient Cohort
301C002	PBMC	PART C	Part C	75 mg QD	1	0	550.586	334.79	0	0.01	HS/AD Patient Cohort
301C002	PBMC	PART C	Part C	75 mg QD	1	0	804.487	497.618	0	0.01	HS/AD Patient Cohort
301C002	PBMC	PART C	Part C	75 mg QD	7	144	240.97	304.637	-85.6017	26.4	HS/AD Patient Cohort
301C002	PBMC	PART C	Part C	75 mg QD	14	312	236.693	304.637	-92.7145	15.7	HS/AD Patient Cohort
301C002	PBMC	PART C	Part C	75 mg QD	28	648	367.277	334.79	-56.3369	24.4	HS/AD Patient Cohort
301C002	PBMC	PART C	Part C	75 mg QD	35	816	422.061	497.618	-73.7554	1.56	HS/AD Patient Cohort
301C003	PBMC	PART C	Part C	75 mg QD	1	0	594.052	379.897	0	0.01	HS/AD Patient Cohort
301C003	PBMC	PART C	Part C	75 mg QD	1	0	626.042	372.775	0	0.01	HS/AD Patient Cohort
301C003	PBMC	PART C	Part C	75 mg QD	7	144	250.52	379.897	-85.8745	6.47	HS/AD Patient Cohort
301C003	PBMC	PART C	Part C	75 mg QD	14	312	261.676	379.897	-80.1786	12.7	HS/AD Patient Cohort
301C003	PBMC	PART C	Part C	75 mg QD	35	816	523.557	372.775	-38.9037	0.374	HS/AD Patient Cohort
301C003	PBMC	PART C	Part C	75 mg QD	42	984	431.044	372.775	-48.7634	0	HS/AD Patient Cohort
302C001	PBMC	PART C	Part C	75 mg QD	1	0	523.58	326.805	0	0.01	HS/AD Patient Cohort
302C001	PBMC	PART C	Part C	75 mg QD	1	0	648.811	395.42	0	0.01	HS/AD Patient Cohort
302C001	PBMC	PART C	Part C	75 mg QD	1	0	822.354	485.48	0	0.01	HS/AD Patient Cohort
302C001	PBMC	PART C	Part C	75 mg QD	7	144	249.71	326.805	-80.763	4.46	HS/AD Patient Cohort
302C001	PBMC	PART C	Part C	75 mg QD	14	312	261.557	326.805	-78.7684	10.2	HS/AD Patient Cohort
302C001	PBMC	PART C	Part C	75 mg QD	28	648	379.817	395.42	-68.4655	9	HS/AD Patient Cohort
302C001	PBMC	PART C	Part C	75 mg QD	35	816	501.571	395.42	-42.5356	1.19	HS/AD Patient Cohort
302C001	PBMC	PART C	Part C	75 mg QD	42	984	673.09	485.48	-31.5457	0	HS/AD Patient Cohort
601C002	PBMC	PART C	Part C	75 mg QD	1	0	905.404	697.903	0	0.01	HS/AD Patient Cohort
601C002	PBMC	PART C	Part C	75 mg QD	1	0	784.239	541.875	0	0.01	HS/AD Patient Cohort
601C002	PBMC	PART C	Part C	75 mg QD	1	0	1242.4	914.945	0	0.01	HS/AD Patient Cohort
601C002	PBMC	PART C	Part C	75 mg QD	7	144	248.253	697.903	-92.4355	19.2	HS/AD Patient Cohort
601C002	PBMC	PART C	Part C	75 mg QD	14	312	255.836	697.903	-92.2061	26.6	HS/AD Patient Cohort
601C002	PBMC	PART C	Part C	75 mg QD	28	648	321.228	541.875	-84.0186	20.4	HS/AD Patient Cohort
601C002	PBMC	PART C	Part C	75 mg QD	35	816	551.259	541.875	-52.2036	1.24	HS/AD Patient Cohort
601C002	PBMC	PART C	Part C	75 mg QD	42	984	838.801	914.945	-50.1072	0.307	HS/AD Patient Cohort
701C003	PBMC	PART C	Part C	75 mg QD	1	0	1017.39	773.818	0	0.01	HS/AD Patient Cohort
701C003	PBMC	PART C	Part C	75 mg QD	1	0	1056.85	782.648	0	0.01	HS/AD Patient Cohort
701C003	PBMC	PART C	Part C	75 mg QD	7	144	261.255	773.818	-90.4992	17.9	HS/AD Patient Cohort
701C003	PBMC	PART C	Part C	75 mg QD	14	312	248.506	773.818	-89.7906	5.94	HS/AD Patient Cohort
701C003	PBMC	PART C	Part C	75 mg QD	28	648	338.41	782.648	-86.968	9.09	HS/AD Patient Cohort
701C003	PBMC	PART C	Part C	75 mg QD	35	816	442.938	782.648	-71.6394	0.542	HS/AD Patient Cohort
701C003	PBMC	PART C	Part C	75 mg QD	42	984	628.249	782.648	-54.6858	0	HS/AD Patient Cohort
701C004	PBMC	PART C	Part C	75 mg QD	1	0	735.801	506.953	0	0.01	HS/AD Patient Cohort
701C004	PBMC	PART C	Part C	75 mg QD	1	0	829.137	560.084	0	0.01	HS/AD Patient Cohort
701C004	PBMC	PART C	Part C	75 mg QD	7	144	373.112	506.953	-70.2186	1.27	HS/AD Patient Cohort
701C004	PBMC	PART C	Part C	75 mg QD	14	312	358.144	506.953	-71.3313	0.695	HS/AD Patient Cohort
701C004	PBMC	PART C	Part C	75 mg QD	28	648	544.345	560.084	-49.0042	0.304	HS/AD Patient Cohort
701C004	PBMC	PART C	Part C	75 mg QD	35	816	486.414	560.084	-58.7202	0.226	HS/AD Patient Cohort
701C004	PBMC	PART C	Part C	75 mg QD	42	984	452.554	560.084	-64.2649	0	HS/AD Patient Cohort
701C005	PBMC	PART C	Part C	75 mg QD	1	0	864.468	622.015	0	0.01	HS/AD Patient Cohort
701C005	PBMC	PART C	Part C	75 mg QD	1	0	915.018	642.539	0	0.01	HS/AD Patient Cohort
701C005	PBMC	PART C	Part C	75 mg QD	7	144	276.781	622.015	-86.2724	NA	HS/AD Patient Cohort
701C005	PBMC	PART C	Part C	75 mg QD	14	312	503.618	622.015	-49.9489	NA	HS/AD Patient Cohort
701C005	PBMC	PART C	Part C	75 mg QD	28	648	658.661	642.539	-35.7114	NA	HS/AD Patient Cohort
701C007	PBMC	PART C	Part C	75 mg QD	1	0	966.962	705.386	0	0.01	HS/AD Patient Cohort
701C008	PBMC	PART C	Part C	75 mg QD	1	0	646.872	431.817	0	0.01	HS/AD Patient Cohort
701C008	PBMC	PART C	Part C	75 mg QD	1	0	893.275	600.102	0	0.01	HS/AD Patient Cohort
701C008	PBMC	PART C	Part C	75 mg QD	7	144	267.234	431.817	-85.1795	20.8	HS/AD Patient Cohort
701C008	PBMC	PART C	Part C	75 mg QD	14	312	304.837	431.817	-78.1899	3.8	HS/AD Patient Cohort
701C008	PBMC	PART C	Part C	75 mg QD	28	648	581.716	600.102	-52.2625	0.408	HS/AD Patient Cohort
701C008	PBMC	PART C	Part C	75 mg QD	35	816	614.832	600.102	-45.9778	0.43	HS/AD Patient Cohort
701C008	PBMC	PART C	Part C	75 mg QD	42	984	1052.41	600.102	-21.3168	0	HS/AD Patient Cohort
701C009	PBMC	PART C	Part C	75 mg QD	1	0	613.697	416.443	0	0.01	HS/AD Patient Cohort
701C009	PBMC	PART C	Part C	75 mg QD	1	0	631.834	387.812	0	0.01	HS/AD Patient Cohort
701C009	PBMC	PART C	Part C	75 mg QD	1	0	843.758	555.811	0	0.01	HS/AD Patient Cohort
701C009	PBMC	PART C	Part C	75 mg QD	7	144	234.618	416.443	-90.0546	19.8	HS/AD Patient Cohort
701C009	PBMC	PART C	Part C	75 mg QD	14	312	247.769	416.443	-85.7385	11	HS/AD Patient Cohort
701C009	PBMC	PART C	Part C	75 mg QD	28	648	469.465	387.812	-41.5569	0.306	HS/AD Patient Cohort
701C009	PBMC	PART C	Part C	75 mg QD	35	816	481.016	387.812	-41.5241	0.218	HS/AD Patient Cohort
701C009	PBMC	PART C	Part C	75 mg QD	42	984	702.235	555.811	-26.431	0.191	HS/AD Patient Cohort
701C010	PBMC	PART C	Part C	75 mg QD	1	0	1057.82	858.758	0	0.01	HS/AD Patient Cohort
701C010	PBMC	PART C	Part C	75 mg QD	1	0	854.058	626.169	0	0.01	HS/AD Patient Cohort
701C010	PBMC	PART C	Part C	75 mg QD	7	144	279.82	858.758	-90.6023	30	HS/AD Patient Cohort
701C010	PBMC	PART C	Part C	75 mg QD	14	312	242.286	858.758	-93.8292	16.5	HS/AD Patient Cohort
701C010	PBMC	PART C	Part C	75 mg QD	28	648	324.684	626.169	-87.4602	40.5	HS/AD Patient Cohort
701C010	PBMC	PART C	Part C	75 mg QD	35	816	625.94	626.169	-49.9886	1.35	HS/AD Patient Cohort
701C010	PBMC	PART C	Part C	75 mg QD	42	984	738.05	NA	39.07	0.366	HS/AD Patient Cohort
801C001	PBMC	PART C	Part C	75 mg QD	1	0	1254.83	1040.14	0	0.01	HS/AD Patient Cohort
801C001	PBMC	PART C	Part C	75 mg QD	1	0	1151.35	908.925	0	0.01	HS/AD Patient Cohort
801C001	PBMC	PART C	Part C	75 mg QD	7	144	367.912	1040.14	-85.3966	1.41	HS/AD Patient Cohort
801C001	PBMC	PART C	Part C	75 mg QD	14	312	396.705	1040.14	-81.6403	3.06	HS/AD Patient Cohort
801C001	PBMC	PART C	Part C	75 mg QD	28	648	588.309	908.925	-62.911	1.89	HS/AD Patient Cohort
801C001	PBMC	PART C	Part C	75 mg QD	35	816	534.834	908.925	-65.9489	0.2	HS/AD Patient Cohort
801C001	PBMC	PART C	Part C	75 mg QD	42	984	938.902	908.925	-22.3949	0	HS/AD Patient Cohort
801C003	PBMC	PART C	Part C	75 mg QD	1	0	1160.5	915.357	0	0.01	HS/AD Patient Cohort
801C003	PBMC	PART C	Part C	75 mg QD	1	0	1104.51	833.191	0	0.01	HS/AD Patient Cohort
801C003	PBMC	PART C	Part C	75 mg QD	7	144	377.258	915.357	-84.7632	2.13	HS/AD Patient Cohort
801C003	PBMC	PART C	Part C	75 mg QD	14	312	839.35	915.357	-28.897	1.53	HS/AD Patient Cohort
801C003	PBMC	PART C	Part C	75 mg QD	28	648	606.082	833.191	-57.7914	0.441	HS/AD Patient Cohort
801C003	PBMC	PART C	Part C	75 mg QD	35	816	539.988	833.191	-65.7128	0.499	HS/AD Patient Cohort
801C003	PBMC	PART C	Part C	75 mg QD	42	984	1071.56	833.191	-2.45436	0.176	HS/AD Patient Cohort
801C004	PBMC	PART C	Part C	75 mg QD	1	0	1088.56	835.263	0	0.01	HS/AD Patient Cohort
801C004	PBMC	PART C	Part C	75 mg QD	1	0	970.683	686.077	0	0.01	HS/AD Patient Cohort
801C004	PBMC	PART C	Part C	75 mg QD	7	144	430.217	835.263	-81.414	4.17	HS/AD Patient Cohort
801C004	PBMC	PART C	Part C	75 mg QD	14	312	337.806	835.263	-87.9921	7.42	HS/AD Patient Cohort
801C004	PBMC	PART C	Part C	75 mg QD	28	648	595.363	686.077	-60.2184	4.63	HS/AD Patient Cohort
801C004	PBMC	PART C	Part C	75 mg QD	35	816	657.765	686.077	-43.9378	0	HS/AD Patient Cohort
801C004	PBMC	PART C	Part C	75 mg QD	42	984	759.786	686.077	-28.9404	0	HS/AD Patient Cohort
801C005	PBMC	PART C	Part C	75 mg QD	1	0	853.61	637.43	0	0.01	HS/AD Patient Cohort
801C005	PBMC	PART C	Part C	75 mg QD	1	0	851.43	602.695	0	0.01	HS/AD Patient Cohort
801C005	PBMC	PART C	Part C	75 mg QD	7	144	275.376	637.43	-88.6435	16.7	HS/AD Patient Cohort
801C005	PBMC	PART C	Part C	75 mg QD	14	312	269.826	637.43	-88.3363	9.95	HS/AD Patient Cohort
801C005	PBMC	PART C	Part C	75 mg QD	28	648	626.606	602.695	-41.6852	2.76	HS/AD Patient Cohort
801C005	PBMC	PART C	Part C	75 mg QD	35	816	471.369	602.695	-60.4371	0.785	HS/AD Patient Cohort
801C005	PBMC	PART C	Part C	75 mg QD	42	984	560.097	602.695	-50.8911	0.201	HS/AD Patient Cohort
801C006	PBMC	PART C	Part C	75 mg QD	1	0	639.774	425.79	0	0.01	HS/AD Patient Cohort
801C006	PBMC	PART C	Part C	75 mg QD	1	0	751.874	494.122	0	0.01	HS/AD Patient Cohort
801C006	PBMC	PART C	Part C	75 mg QD	7	144	320.734	425.79	-72.9906	1.58	HS/AD Patient Cohort
801C006	PBMC	PART C	Part C	75 mg QD	14	312	292.156	425.79	-77.4505	1.6	HS/AD Patient Cohort
801C006	PBMC	PART C	Part C	75 mg QD	28	648	845.163	494.122	-7.5467	0.563	HS/AD Patient Cohort
801C006	PBMC	PART C	Part C	75 mg QD	35	816	523.7	494.122	-48.8452	0.415	HS/AD Patient Cohort
801C006	PBMC	PART C	Part C	75 mg QD	42	984	609.031	494.122	-37.37	0	HS/AD Patient Cohort
801C009	PBMC	PART C	Part C	75 mg QD	1	0	755.505	550.828	0	0.01	HS/AD Patient Cohort
801C009	PBMC	PART C	Part C	75 mg QD	1	0	654.532	371.164	0	0.01	HS/AD Patient Cohort
801C009	PBMC	PART C	Part C	75 mg QD	1	0	974.315	647.856	0	0.01	HS/AD Patient Cohort
801C009	PBMC	PART C	Part C	75 mg QD	7	144	275.004	550.828	-87.8043	19.7	HS/AD Patient Cohort
801C009	PBMC	PART C	Part C	75 mg QD	14	312	233.377	550.828	-96.9331	11.6	HS/AD Patient Cohort
801C009	PBMC	PART C	Part C	75 mg QD	28	648	386.19	371.164	-65.8769	7	HS/AD Patient Cohort
801C009	PBMC	PART C	Part C	75 mg QD	35	816	825.995	371.164	25.4357	0.379	HS/AD Patient Cohort
801C009	PBMC	PART C	Part C	75 mg QD	42	984	715.739	647.856	-40.7478	0	HS/AD Patient Cohort

## Sheet: Figure 2B Data Points
VISIT	PK_ID	ANALYTE	VALUE	BASE	PCHG	COHORT	ARM	flag	TIME	METHOD	PKND	DOSE	PTYPE	IND	PART
Day 1 Post-dose 2 Hours	101C002	SANILL	0.0757685	0.0757685	0	PART C		NA	0	MS	0	75 mg QD	AD	AD:0	AD Patients (Baseline)
Day 28 Post-dose Follow-up	101C002	SANILL	0.006	0.0757685	-92.0811	PART C		1	648	MS	92.0811	75 mg QD	AD	AD:648	AD Patients (Day 28)
Day 1 Post-dose 2 Hours	201C004	SANILL	0.116022	0.116022	0	PART C		NA	0	MS	0	75 mg QD	HS	HS:0	HS Patients (Baseline)
Day 28 Post-dose Follow-up	201C004	SANILL	0.0645938	0.116022	-44.3261	PART C		NA	648	MS	44.3261	75 mg QD	HS	HS:648	HS Patients (Day 28)
Day 1 Post-dose 2 Hours	201C006	SANILL	0.160275	0.160275	0	PART C		NA	0	MS	0	75 mg QD	AD	AD:0	AD Patients (Baseline)
Day 28 Post-dose Follow-up	201C006	SANILL	0.0577534	0.160275	-63.9661	PART C		NA	648	MS	63.9661	75 mg QD	AD	AD:648	AD Patients (Day 28)
Day 1 Post-dose 2 Hours	301C001	SANILL	0.274224	0.274224	0	PART C		NA	0	MS	0	75 mg QD	HS	HS:0	HS Patients (Baseline)
Day 1 Post-dose 2 Hours	301C002	SANILL	0.62088	0.62088	0	PART C		NA	0	MS	0	75 mg QD	HS	HS:0	HS Patients (Baseline)
Day 28 Post-dose Follow-up	301C002	SANILL	0.0458543	0.62088	-92.6146	PART C		NA	648	MS	92.6146	75 mg QD	HS	HS:648	HS Patients (Day 28)
Day 28 Post-dose Follow-up	302C001	SANILL	0.0407671	NA	#DIV/0!	PART C		NA	648	MS	0	75 mg QD	HS	HS:648	HS Patients (Day 28)
Day 1 Post-dose 2 Hours	601C002	SANILL	0.162724	0.162724	0	PART C		NA	0	MS	0	75 mg QD	AD	AD:0	AD Patients (Baseline)
Day 28 Post-dose Follow-up	601C002	SANILL	0.006	0.162724	-96.3128	PART C		1	648	MS	96.3128	75 mg QD	AD	AD:648	AD Patients (Day 28)
Day 1 Post-dose 2 Hours	701C003	SANILL	0.129781	0.129781	0	PART C		NA	0	MS	0	75 mg QD	HS	HS:0	HS Patients (Baseline)
Day 28 Post-dose Follow-up	701C003	SANILL	0.0649732	0.129781	-49.9364	PART C		NA	648	MS	49.9364	75 mg QD	HS	HS:648	HS Patients (Day 28)
Day 1 Post-dose 2 Hours	701C004	SANILL	0.107249	0.107249	0	PART C		NA	0	MS	0	75 mg QD	HS	HS:0	HS Patients (Baseline)
Day 28 Post-dose Follow-up	701C004	SANILL	0.171659	0.107249	60.0562	PART C		NA	648	MS	-60.0562	75 mg QD	HS	HS:648	HS Patients (Day 28)
Day 1 Post-dose 2 Hours	701C005	SANILL	0.322745	NA	#DIV/0!	PART C		NA	0	MS	0	75 mg QD	HS	HS:0	HS Patients (Baseline)
Day 1 Post-dose 2 Hours	701C007	SANILL	0.161466	NA	#DIV/0!	PART C		NA	0	MS	0	75 mg QD	AD	AD:0	AD Patients (Baseline)
Day 1 Post-dose 2 Hours	701C009	SANILL	0.20201	0.20201	0	PART C		NA	0	MS	0	75 mg QD	HS	HS:0	HS Patients (Baseline)
Day 28 Post-dose Follow-up	701C009	SANILL	0.0924161	0.20201	-54.2518	PART C		NA	648	MS	54.2518	75 mg QD	HS	HS:648	HS Patients (Day 28)
Day 1 Post-dose 2 Hours	701C010	SANILL	0.0930438	0.0930438	0	PART C		NA	0	MS	0	75 mg QD	HS	HS:0	HS Patients (Baseline)
Day 28 Post-dose Follow-up	701C010	SANILL	0.006	0.0930438	-93.5514	PART C		1	648	MS	93.5514	75 mg QD	HS	HS:648	HS Patients (Day 28)
Day 1 Post-dose 2 Hours	801C001	SANILL	0.174159	0.174159	0	PART C		NA	0	MS	0	75 mg QD	AD	AD:0	AD Patients (Baseline)
Day 28 Post-dose Follow-up	801C001	SANILL	0.167277	0.174159	-3.9512	PART C		NA	648	MS	3.9512	75 mg QD	AD	AD:648	AD Patients (Day 28)
Day 1 Post-dose 2 Hours	801C003	SANILL	0.193919	0.193919	0	PART C		NA	0	MS	0	75 mg QD	AD	AD:0	AD Patients (Baseline)
Day 28 Post-dose Follow-up	801C003	SANILL	0.0413775	0.193919	-78.6625	PART C		NA	648	MS	78.6625	75 mg QD	AD	AD:648	AD Patients (Day 28)
Day 1 Post-dose 2 Hours	801C004	SANILL	0.581519	0.581519	0	PART C		NA	0	MS	0	75 mg QD	AD	AD:0	AD Patients (Baseline)
Day 28 Post-dose Follow-up	801C004	SANILL	0.336599	0.581519	-42.1173	PART C		NA	648	MS	42.1173	75 mg QD	AD	AD:648	AD Patients (Day 28)
Day 1 Post-dose 2 Hours	801C005	SANILL	0.311939	0.311939	0	PART C		NA	0	MS	0	75 mg QD	HS	HS:0	HS Patients (Baseline)
Day 28 Post-dose Follow-up	801C005	SANILL	0.251701	0.311939	-19.3106	PART C		NA	648	MS	19.3106	75 mg QD	HS	HS:648	HS Patients (Day 28)
Day 1 Post-dose 2 Hours	801C006	SANILL	0.242393	0.242393	0	PART C		NA	0	MS	0	75 mg QD	HS	HS:0	HS Patients (Baseline)
Day 28 Post-dose Follow-up	801C006	SANILL	0.125437	0.242393	-48.2507	PART C		NA	648	MS	48.2507	75 mg QD	HS	HS:648	HS Patients (Day 28)
Day 1 Post-dose 2 Hours	801C009	SANILL	0.172925	0.172925	0	PART C		NA	0	MS	0	75 mg QD	HS	HS:0	HS Patients (Baseline)
Day 28 Post-dose Follow-up	801C009	SANILL	0.0971048	0.172925	-43.8456	PART C		NA	648	MS	43.8456	75 mg QD	HS	HS:648	HS Patients (Day 28)
Day 1 Pre-dose	PK402	SANILL	0.119485	0.119485		MAD 1.00	KT-474	NA	0	MS	0	25 mg QD	HV	HV:0	Healthy Subjects
															Part B
															(Baseline)
Day 1 Pre-dose	PK413	SANILL	0.0903438	0.0903438		MAD 1.00	KT-474	NA	0	MS	0	25 mg QD	HV	HV:0	Healthy Subjects
															Part B
															(Baseline)
Day 1 Pre-dose	PK433	SANILL	0.0406559	0.0406559		MAD 1.00	KT-474	NA	0	MS	0	25 mg QD	HV	HV:0	Healthy Subjects
															Part B
															(Baseline)
Day 1 Pre-dose	PK437	SANILL	0.118756	0.118756		MAD 1.00	KT-474	NA	0	MS	0	25 mg QD	HV	HV:0	Healthy Subjects
															Part B
															(Baseline)
Day 1 Pre-dose	PK443	SANILL	0.0973392	0.0973392		MAD 1.00	KT-474	NA	0	MS	0	25 mg QD	HV	HV:0	Healthy Subjects
															Part B
															(Baseline)
Day 1 Pre-dose	PK451	SANILL	0.112448	0.112448		MAD 1.00	KT-474	NA	0	MS	0	25 mg QD	HV	HV:0	Healthy Subjects
															Part B
															(Baseline)
Day 1 Pre-dose	PK482	SANILL	0.0145808	0.0145808		MAD 1.00	KT-474	NA	0	MS	0	25 mg QD	HV	HV:0	Healthy Subjects
															Part B
															(Baseline)
Day 1 Pre-dose	PK484	SANILL	0.107336	0.107336		MAD 1.00	KT-474	NA	0	MS	0	25 mg QD	HV	HV:0	Healthy Subjects
															Part B
															(Baseline)
Day 1 Pre-dose	PK497	SANILL	0.138423	0.138423		MAD 1.00	KT-474	NA	0	MS	0	25 mg QD	HV	HV:0	Healthy Subjects
															Part B
															(Baseline)
Day 1 Pre-dose	PK408	SANILL	0.114786	0.114786		MAD 1.00	Placebo	NA	0	MS	0	Placebo	HV	HV:0	Healthy Subjects
															Part B
															(Baseline)
Day 1 Pre-dose	PK456	SANILL	0.0855275	0.0855275		MAD 1.00	Placebo	NA	0	MS	0	Placebo	HV	HV:0	Healthy Subjects
															Part B
															(Baseline)
Day 1 Pre-dose	PK496	SANILL	0.103339	0.103339		MAD 1.00	Placebo	NA	0	MS	0	Placebo	HV	HV:0	Healthy Subjects
															Part B
															(Baseline)
Day 1 Pre-dose	PK414	SANILL	0.134964	0.134964		MAD 2.00	KT-474	NA	0	MS	0	50 mg QD	HV	HV:0	Healthy Subjects
															Part B
															(Baseline)
Day 1 Pre-dose	PK432	SANILL	0.050209	0.050209		MAD 2.00	KT-474	NA	0	MS	0	50 mg QD	HV	HV:0	Healthy Subjects
															Part B
															(Baseline)
Day 1 Pre-dose	PK438	SANILL	0.157869	0.157869		MAD 2.00	KT-474	NA	0	MS	0	50 mg QD	HV	HV:0	Healthy Subjects
															Part B
															(Baseline)
Day 1 Pre-dose	PK447	SANILL	0.286295	0.286295		MAD 2.00	KT-474	NA	0	MS	0	50 mg QD	HV	HV:0	Healthy Subjects
															Part B
															(Baseline)
Day 1 Pre-dose	PK448	SANILL	0.171481	0.171481		MAD 2.00	KT-474	NA	0	MS	0	50 mg QD	HV	HV:0	Healthy Subjects
															Part B
															(Baseline)
Day 1 Pre-dose	PK463	SANILL	0.234445	0.234445		MAD 2.00	KT-474	NA	0	MS	0	50 mg QD	HV	HV:0	Healthy Subjects
															Part B
															(Baseline)
Day 1 Pre-dose	PK470	SANILL	0.157771	0.157771		MAD 2.00	KT-474	NA	0	MS	0	50 mg QD	HV	HV:0	Healthy Subjects
															Part B
															(Baseline)
Day 1 Pre-dose	PK477	SANILL	0.188546	0.188546		MAD 2.00	KT-474	NA	0	MS	0	50 mg QD	HV	HV:0	Healthy Subjects
															Part B
															(Baseline)
Day 1 Pre-dose	PK494	SANILL	0.134255	0.134255		MAD 2.00	KT-474	NA	0	MS	0	50 mg QD	HV	HV:0	Healthy Subjects
															Part B
															(Baseline)
Day 1 Pre-dose	PK404	SANILL	0.0345879	0.0345879		MAD 2.00	Placebo	NA	0	MS	0	Placebo	HV	HV:0	Healthy Subjects
															Part B
															(Baseline)
Day 1 Pre-dose	PK430	SANILL	0.0708874	0.0708874		MAD 2.00	Placebo	NA	0	MS	0	Placebo	HV	HV:0	Healthy Subjects
															Part B
															(Baseline)
Day 1 Pre-dose	PK446	SANILL	0.0761331	0.0761331		MAD 2.00	Placebo	NA	0	MS	0	Placebo	HV	HV:0	Healthy Subjects
															Part B
															(Baseline)
Day 1 Pre-dose	PK401	SANILL	0.315486	0.315486		MAD 3.00	KT-474	NA	0	MS	0	100 mg QD	HV	HV:0	Healthy Subjects
															Part B
															(Baseline)
Day 1 Pre-dose	PK417	SANILL	0.177203	0.177203		MAD 3.00	KT-474	NA	0	MS	0	100 mg QD	HV	HV:0	Healthy Subjects
															Part B
															(Baseline)
Day 1 Pre-dose	PK421	SANILL	0.101001	0.101001		MAD 3.00	KT-474	NA	0	MS	0	100 mg QD	HV	HV:0	Healthy Subjects
															Part B
															(Baseline)
Day 1 Pre-dose	PK422	SANILL	0.148411	0.148411		MAD 3.00	KT-474	NA	0	MS	0	100 mg QD	HV	HV:0	Healthy Subjects
															Part B
															(Baseline)
Day 1 Pre-dose	PK455	SANILL	0.0994717	0.0994717		MAD 3.00	KT-474	NA	0	MS	0	100 mg QD	HV	HV:0	Healthy Subjects
															Part B
															(Baseline)
Day 1 Pre-dose	PK473	SANILL	0.0368328	0.0368328		MAD 3.00	KT-474	NA	0	MS	0	100 mg QD	HV	HV:0	Healthy Subjects
															Part B
															(Baseline)
Day 1 Pre-dose	PK480	SANILL	0.241221	0.241221		MAD 3.00	KT-474	NA	0	MS	0	100 mg QD	HV	HV:0	Healthy Subjects
															Part B
															(Baseline)
Day 1 Pre-dose	PK487	SANILL	0.0925666	0.0925666		MAD 3.00	KT-474	NA	0	MS	0	100 mg QD	HV	HV:0	Healthy Subjects
															Part B
															(Baseline)
Day 1 Pre-dose	PK490	SANILL	0.240561	0.240561		MAD 3.00	KT-474	NA	0	MS	0	100 mg QD	HV	HV:0	Healthy Subjects
															Part B
															(Baseline)
Day 1 Pre-dose	PK416	SANILL	0.266842	0.266842		MAD 3.00	Placebo	NA	0	MS	0	Placebo	HV	HV:0	Healthy Subjects
															Part B
															(Baseline)
Day 1 Pre-dose	PK472	SANILL	0.111945	0.111945		MAD 3.00	Placebo	NA	0	MS	0	Placebo	HV	HV:0	Healthy Subjects
															Part B
															(Baseline)
Day 1 Pre-dose	PK485	SANILL	0.154623	0.154623		MAD 3.00	Placebo	NA	0	MS	0	Placebo	HV	HV:0	Healthy Subjects
															Part B
															(Baseline)
Day 1 Pre-dose	PK407	SANILL	0.0783384	0.0783384		MAD 4.00	KT-474	NA	0	MS	0	200 mg QD	HV	HV:0	Healthy Subjects
															Part B
															(Baseline)
Day 1 Pre-dose	PK426	SANILL	0.0566792	0.0566792		MAD 4.00	KT-474	NA	0	MS	0	200 mg QD	HV	HV:0	Healthy Subjects
															Part B
															(Baseline)
Day 1 Pre-dose	PK428	SANILL	0.0899935	0.0899935		MAD 4.00	KT-474	NA	0	MS	0	200 mg QD	HV	HV:0	Healthy Subjects
															Part B
															(Baseline)
Day 1 Pre-dose	PK431	SANILL	0.112431	0.112431		MAD 4.00	KT-474	NA	0	MS	0	200 mg QD	HV	HV:0	Healthy Subjects
															Part B
															(Baseline)
Day 1 Pre-dose	PK434	SANILL	0.0432682	0.0432682		MAD 4.00	KT-474	NA	0	MS	0	200 mg QD	HV	HV:0	Healthy Subjects
															Part B
															(Baseline)
Day 1 Pre-dose	PK440	SANILL	0.062892	0.062892		MAD 4.00	KT-474	NA	0	MS	0	200 mg QD	HV	HV:0	Healthy Subjects
															Part B
															(Baseline)
Day 1 Pre-dose	PK441	SANILL	0.075835	0.075835		MAD 4.00	KT-474	NA	0	MS	0	200 mg QD	HV	HV:0	Healthy Subjects
															Part B
															(Baseline)
Day 1 Pre-dose	PK453	SANILL	0.105757	0.105757		MAD 4.00	KT-474	NA	0	MS	0	200 mg QD	HV	HV:0	Healthy Subjects
															Part B
															(Baseline)
Day 1 Pre-dose	PK489	SANILL	0.113829	0.113829		MAD 4.00	KT-474	NA	0	MS	0	200 mg QD	HV	HV:0	Healthy Subjects
															Part B
															(Baseline)
Day 1 Pre-dose	PK423	SANILL	0.0574031	0.0574031		MAD 4.00	Placebo	NA	0	MS	0	Placebo	HV	HV:0	Healthy Subjects
															Part B
															(Baseline)
Day 1 Pre-dose	PK442	SANILL	0.0447958	0.0447958		MAD 4.00	Placebo	NA	0	MS	0	Placebo	HV	HV:0	Healthy Subjects
															Part B
															(Baseline)
Day 1 Pre-dose	PK492	SANILL	0.0520215	0.0520215		MAD 4.00	Placebo	NA	0	MS	0	Placebo	HV	HV:0	Healthy Subjects
															Part B
															(Baseline)

## Sheet: Figure 2B Mean Data
TIME	PTYPE	n	mean_abs	se_abs	IND	PART	SIG	STAT	NSTAT
0	AD	7	0.21569	0.0625689	AD:0	AD Patients (Baseline)		0.216±0.063	N = 7
0	HS	11	0.235746	0.0458009	HS:0	HS Patients (Baseline)		0.236±0.046	N = 11
648	AD	6	0.102501	0.0527134	AD:648	AD Patients (Day 28)	***	0.103±0.053	N = 6
648	HS	10	0.0960506	0.022721	HS:648	HS Patients (Day 28)	*	0.096±0.023	N = 10
0	HV	48	0.119164	0.00995894	HV:0	Healthy Subjects		0.119±0.01	N = 48
						Part B
						(Baseline)
