# Supplementary material for: IRAK4 degrader in hidradenitis suppurativa and atopic dermatitis: a phase 1 trial
Source: Nat Med. 2023 Nov 13;29(12):3127–36. doi: 10.1038/s41591-023-02635-7 (PMC10719089; doi:10.1038/s41591-023-02635-7)
Supplement: Supplementary file 6 — Raw data are already provided in the NCBI Sequence Read Archive. Added processed data underlying the figures. [file 41591_2023_2635_MOESM6_ESM.xlsx]

## Sheet: 3B - HS vs Healthy
NAME	GS<br> follow link to MSigDB	GS DETAILS	SIZE	ES	NES	NOM p-val	FDR q-val	FWER p-val	RANK AT MAX	LEADING EDGE
HALLMARK_ALLOGRAFT_REJECTION	HALLMARK_ALLOGRAFT_REJECTION	Details ...	179	0.749973	2.91878	0	0	0	2141	tags=58%, list=11%, signal=65%
HALLMARK_INTERFERON_GAMMA_RESPONSE	HALLMARK_INTERFERON_GAMMA_RESPONSE	Details ...	193	0.737221	2.88478	0	0	0	3068	tags=64%, list=16%, signal=75%
HALLMARK_INTERFERON_ALPHA_RESPONSE	HALLMARK_INTERFERON_ALPHA_RESPONSE	Details ...	95	0.734884	2.61008	0	0	0	3476	tags=64%, list=18%, signal=78%
HALLMARK_EPITHELIAL_MESENCHYMAL_TRANSITION	HALLMARK_EPITHELIAL_MESENCHYMAL_TRANSITION	Details ...	195	0.668496	2.60965	0	0	0	2177	tags=49%, list=11%, signal=54%
HALLMARK_IL6_JAK_STAT3_SIGNALING	HALLMARK_IL6_JAK_STAT3_SIGNALING	Details ...	78	0.743781	2.56154	0	0	0	3060	tags=65%, list=15%, signal=77%
HALLMARK_INFLAMMATORY_RESPONSE	HALLMARK_INFLAMMATORY_RESPONSE	Details ...	180	0.657192	2.52194	0	0	0	3781	tags=56%, list=19%, signal=68%
HALLMARK_COMPLEMENT	HALLMARK_COMPLEMENT	Details ...	186	0.630689	2.44036	0	0	0	2925	tags=47%, list=15%, signal=54%
HALLMARK_IL2_STAT5_SIGNALING	HALLMARK_IL2_STAT5_SIGNALING	Details ...	192	0.578425	2.25631	0	0	0	3758	tags=48%, list=19%, signal=59%
HALLMARK_KRAS_SIGNALING_UP	HALLMARK_KRAS_SIGNALING_UP	Details ...	189	0.578276	2.23564	0	0	0	2544	tags=41%, list=13%, signal=47%
HALLMARK_TNFA_SIGNALING_VIA_NFKB	HALLMARK_TNFA_SIGNALING_VIA_NFKB	Details ...	194	0.541342	2.12055	0	0	0	4599	tags=54%, list=23%, signal=69%
HALLMARK_OXIDATIVE_PHOSPHORYLATION	HALLMARK_OXIDATIVE_PHOSPHORYLATION	Details ...	200	0.533683	2.0873	0	0	0	6161	tags=58%, list=31%, signal=83%
HALLMARK_UNFOLDED_PROTEIN_RESPONSE	HALLMARK_UNFOLDED_PROTEIN_RESPONSE	Details ...	112	0.569088	2.06365	0	0	0	4505	tags=48%, list=23%, signal=62%
HALLMARK_APOPTOSIS	HALLMARK_APOPTOSIS	Details ...	157	0.536277	2.03113	0	0	0	2796	tags=36%, list=14%, signal=41%
HALLMARK_REACTIVE_OXYGEN_SPECIES_PATHWAY	HALLMARK_REACTIVE_OXYGEN_SPECIES_PATHWAY	Details ...	48	0.641456	2.02881	0	0	0	4388	tags=50%, list=22%, signal=64%
HALLMARK_COAGULATION	HALLMARK_COAGULATION	Details ...	118	0.553285	2.02045	0	0	0	2428	tags=36%, list=12%, signal=41%
HALLMARK_MYC_TARGETS_V1	HALLMARK_MYC_TARGETS_V1	Details ...	200	0.488087	1.92225	0	0.000271842	0.003	6098	tags=51%, list=31%, signal=73%
HALLMARK_MTORC1_SIGNALING	HALLMARK_MTORC1_SIGNALING	Details ...	200	0.475554	1.85866	0	0.000646794	0.008	6095	tags=55%, list=31%, signal=78%
HALLMARK_ANGIOGENESIS	HALLMARK_ANGIOGENESIS	Details ...	32	0.641852	1.79897	0	0.00125023	0.016	928	tags=31%, list=5%, signal=33%
HALLMARK_ADIPOGENESIS	HALLMARK_ADIPOGENESIS	Details ...	197	0.432143	1.69166	0	0.00457426	0.058	6574	tags=55%, list=33%, signal=81%
HALLMARK_DNA_REPAIR	HALLMARK_DNA_REPAIR	Details ...	149	0.436926	1.64319	0	0.00712928	0.092	7026	tags=57%, list=36%, signal=88%
HALLMARK_XENOBIOTIC_METABOLISM	HALLMARK_XENOBIOTIC_METABOLISM	Details ...	184	0.415125	1.62885	0.0017762	0.0073865	0.098	4747	tags=40%, list=24%, signal=52%
HALLMARK_UV_RESPONSE_DN	HALLMARK_UV_RESPONSE_DN	Details ...	144	0.420945	1.59219	0.00376648	0.0105057	0.141	3433	tags=28%, list=17%, signal=34%
HALLMARK_E2F_TARGETS	HALLMARK_E2F_TARGETS	Details ...	200	0.392572	1.5358	0	0.0169113	0.224	7000	tags=48%, list=35%, signal=73%
HALLMARK_TGF_BETA_SIGNALING	HALLMARK_TGF_BETA_SIGNALING	Details ...	53	0.464078	1.49219	0.032882	0.024892	0.322	5552	tags=49%, list=28%, signal=68%
HALLMARK_UV_RESPONSE_UP	HALLMARK_UV_RESPONSE_UP	Details ...	151	0.378195	1.4419	0.0183824	0.038281	0.467	4644	tags=40%, list=23%, signal=52%
HALLMARK_HYPOXIA	HALLMARK_HYPOXIA	Details ...	192	0.351542	1.37962	0.0347349	0.0640895	0.675	4033	tags=37%, list=20%, signal=46%
HALLMARK_PI3K_AKT_MTOR_SIGNALING	HALLMARK_PI3K_AKT_MTOR_SIGNALING	Details ...	101	0.36053	1.27464	0.105839	0.135206	0.921	6180	tags=50%, list=31%, signal=73%
HALLMARK_HEME_METABOLISM	HALLMARK_HEME_METABOLISM	Details ...	191	0.315342	1.23224	0.0804196	0.176356	0.968	5197	tags=37%, list=26%, signal=49%
HALLMARK_CHOLESTEROL_HOMEOSTASIS	HALLMARK_CHOLESTEROL_HOMEOSTASIS	Details ...	74	0.351595	1.20881	0.165354	0.197521	0.982	3218	tags=28%, list=16%, signal=34%
HALLMARK_FATTY_ACID_METABOLISM	HALLMARK_FATTY_ACID_METABOLISM	Details ...	153	0.319095	1.20704	0.119349	0.193367	0.982	5398	tags=38%, list=27%, signal=52%
HALLMARK_PROTEIN_SECRETION	HALLMARK_PROTEIN_SECRETION		95	0.339955	1.20352	0.169675	0.191875	0.985	5991	tags=48%, list=30%, signal=69%
HALLMARK_GLYCOLYSIS	HALLMARK_GLYCOLYSIS		190	0.305066	1.19206	0.136767	0.200796	0.99	4968	tags=36%, list=25%, signal=47%
HALLMARK_G2M_CHECKPOINT	HALLMARK_G2M_CHECKPOINT		200	0.294755	1.15542	0.1625	0.247611	0.999	4571	tags=28%, list=23%, signal=35%
HALLMARK_MITOTIC_SPINDLE	HALLMARK_MITOTIC_SPINDLE		199	0.291069	1.12762	0.221071	0.281246	1	5148	tags=27%, list=26%, signal=36%
HALLMARK_APICAL_JUNCTION	HALLMARK_APICAL_JUNCTION		190	0.277217	1.07532	0.289007	0.365405	1	3001	tags=24%, list=15%, signal=28%
HALLMARK_MYC_TARGETS_V2	HALLMARK_MYC_TARGETS_V2		58	0.329891	1.07177	0.336694	0.361428	1	6624	tags=41%, list=34%, signal=62%
HALLMARK_P53_PATHWAY	HALLMARK_P53_PATHWAY		198	0.249524	0.990662	0.467626	0.515992	1	4599	tags=33%, list=23%, signal=42%
HALLMARK_PEROXISOME	HALLMARK_PEROXISOME		98	0.271611	0.95243	0.545455	0.591171	1	4451	tags=29%, list=23%, signal=37%
HALLMARK_ANDROGEN_RESPONSE	HALLMARK_ANDROGEN_RESPONSE		99	0.2673	0.951591	0.544933	0.578282	1	3183	tags=26%, list=16%, signal=31%
HALLMARK_HEDGEHOG_SIGNALING	HALLMARK_HEDGEHOG_SIGNALING		34	0.276662	0.811015	0.749495	0.873147	1	3428	tags=24%, list=17%, signal=28%
HALLMARK_BILE_ACID_METABOLISM	HALLMARK_BILE_ACID_METABOLISM		103	0.184	0.653972	0.989011	0.986451	1	4388	tags=23%, list=22%, signal=30%

## Sheet: 3B - AD vs Healthy
NAME	GS<br> follow link to MSigDB	GS DETAILS	SIZE	ES	NES	NOM p-val	FDR q-val	FWER p-val	RANK AT MAX	LEADING EDGE
HALLMARK_INTERFERON_GAMMA_RESPONSE	HALLMARK_INTERFERON_GAMMA_RESPONSE	Details ...	193	0.69807	2.6956	0	0	0	2836	tags=52%, list=14%, signal=60%
HALLMARK_ALLOGRAFT_REJECTION	HALLMARK_ALLOGRAFT_REJECTION	Details ...	179	0.691389	2.68827	0	0	0	2049	tags=46%, list=10%, signal=51%
HALLMARK_IL6_JAK_STAT3_SIGNALING	HALLMARK_IL6_JAK_STAT3_SIGNALING	Details ...	78	0.756136	2.57813	0	0	0	1460	tags=42%, list=7%, signal=46%
HALLMARK_INTERFERON_ALPHA_RESPONSE	HALLMARK_INTERFERON_ALPHA_RESPONSE	Details ...	95	0.718546	2.51844	0	0	0	2836	tags=56%, list=14%, signal=65%
HALLMARK_INFLAMMATORY_RESPONSE	HALLMARK_INFLAMMATORY_RESPONSE	Details ...	180	0.635622	2.45889	0	0	0	2111	tags=39%, list=11%, signal=43%
HALLMARK_COMPLEMENT	HALLMARK_COMPLEMENT	Details ...	186	0.538729	2.1082	0	0.0003125	0.001	2027	tags=27%, list=10%, signal=30%
HALLMARK_TNFA_SIGNALING_VIA_NFKB	HALLMARK_TNFA_SIGNALING_VIA_NFKB	Details ...	194	0.540526	2.05234	0	0.000648998	0.003	2084	tags=31%, list=11%, signal=34%
HALLMARK_EPITHELIAL_MESENCHYMAL_TRANSITION	HALLMARK_EPITHELIAL_MESENCHYMAL_TRANSITION	Details ...	195	0.492063	1.91383	0	0.00151779	0.008	2578	tags=36%, list=13%, signal=41%
HALLMARK_KRAS_SIGNALING_UP	HALLMARK_KRAS_SIGNALING_UP	Details ...	189	0.478648	1.88111	0	0.00147735	0.009	1852	tags=29%, list=9%, signal=31%
HALLMARK_IL2_STAT5_SIGNALING	HALLMARK_IL2_STAT5_SIGNALING	Details ...	192	0.446627	1.74929	0	0.00846142	0.056	3183	tags=32%, list=16%, signal=38%
HALLMARK_COAGULATION	HALLMARK_COAGULATION	Details ...	118	0.470951	1.67939	0.00268097	0.0135035	0.094	2699	tags=32%, list=14%, signal=37%
HALLMARK_APOPTOSIS	HALLMARK_APOPTOSIS	Details ...	157	0.391232	1.45058	0.0194647	0.0748177	0.441	2723	tags=23%, list=14%, signal=26%
HALLMARK_ANGIOGENESIS	HALLMARK_ANGIOGENESIS	Details ...	32	0.499726	1.43113	0.10101	0.0796653	0.484	1974	tags=28%, list=10%, signal=31%
HALLMARK_E2F_TARGETS	HALLMARK_E2F_TARGETS	Details ...	200	0.300223	1.18812	0.145889	0.367866	0.962	6380	tags=48%, list=32%, signal=69%
HALLMARK_G2M_CHECKPOINT	HALLMARK_G2M_CHECKPOINT	Details ...	200	0.284191	1.12126	0.210654	0.492147	0.995	4743	tags=37%, list=24%, signal=48%
HALLMARK_PI3K_AKT_MTOR_SIGNALING	HALLMARK_PI3K_AKT_MTOR_SIGNALING	Details ...	101	0.31353	1.11717	0.252381	0.47176	0.995	2169	tags=16%, list=11%, signal=18%
HALLMARK_REACTIVE_OXYGEN_SPECIES_PATHWAY	HALLMARK_REACTIVE_OXYGEN_SPECIES_PATHWAY	Details ...	48	0.343113	1.03411	0.395631	0.66258	1	3903	tags=35%, list=20%, signal=44%
HALLMARK_MTORC1_SIGNALING	HALLMARK_MTORC1_SIGNALING	Details ...	200	0.263828	1.02615	0.397333	0.648279	1	3994	tags=29%, list=20%, signal=37%
HALLMARK_APICAL_SURFACE	HALLMARK_APICAL_SURFACE	Details ...	43	0.333946	1.00969	0.466334	0.661292	1	1556	tags=21%, list=8%, signal=23%
HALLMARK_ESTROGEN_RESPONSE_LATE	HALLMARK_ESTROGEN_RESPONSE_LATE	Details ...	188	0.248774	0.968016	0.502525	0.75409	1	1594	tags=10%, list=8%, signal=11%
HALLMARK_UV_RESPONSE_DN	HALLMARK_UV_RESPONSE_DN	Details ...	144	0.258953	0.967896	0.522388	0.718625	1	4088	tags=28%, list=21%, signal=35%
HALLMARK_XENOBIOTIC_METABOLISM	HALLMARK_XENOBIOTIC_METABOLISM	Details ...	184	0.245584	0.942293	0.572152	0.764033	1	1682	tags=13%, list=9%, signal=14%
HALLMARK_MITOTIC_SPINDLE	HALLMARK_MITOTIC_SPINDLE	Details ...	199	0.2209	0.874607	0.766169	0.927231	1	4716	tags=29%, list=24%, signal=38%
HALLMARK_PROTEIN_SECRETION	HALLMARK_PROTEIN_SECRETION	Details ...	95	0.247478	0.858956	0.698529	0.934106	1	4681	tags=26%, list=24%, signal=34%
HALLMARK_CHOLESTEROL_HOMEOSTASIS	HALLMARK_CHOLESTEROL_HOMEOSTASIS	Details ...	74	0.254051	0.850426	0.707617	0.916932	1	3396	tags=26%, list=17%, signal=31%
HALLMARK_TGF_BETA_SIGNALING	HALLMARK_TGF_BETA_SIGNALING	Details ...	53	0.261228	0.83248	0.688249	0.923561	1	4721	tags=32%, list=24%, signal=42%
HALLMARK_APICAL_JUNCTION	HALLMARK_APICAL_JUNCTION	Details ...	190	0.204002	0.79308	0.919138	0.964566	1	3709	tags=25%, list=19%, signal=30%
HALLMARK_UNFOLDED_PROTEIN_RESPONSE	HALLMARK_UNFOLDED_PROTEIN_RESPONSE	Details ...	112	0.201744	0.729391	0.946341	1	1	4829	tags=33%, list=24%, signal=43%
HALLMARK_DNA_REPAIR	HALLMARK_DNA_REPAIR	Details ...	149	0.178206	0.669518	0.994334	1	1	4828	tags=26%, list=24%, signal=34%
HALLMARK_GLYCOLYSIS	HALLMARK_GLYCOLYSIS	Details ...	190	0.161045	0.631355	0.997416	0.98591	1	3744	tags=20%, list=19%, signal=24%

## Sheet: 3C - HS D28 vs D1
NAME	GS<br> follow link to MSigDB	GS DETAILS	SIZE	ES	NES	NOM p-val	FDR q-val	FWER p-val	RANK AT MAX	LEADING EDGE
HALLMARK_INTERFERON_GAMMA_RESPONSE	HALLMARK_INTERFERON_GAMMA_RESPONSE	Details ...	198	-0.436415	-1.99854	0	0.00072	0.001	4850	tags=34%, list=23%, signal=44%
HALLMARK_IL6_JAK_STAT3_SIGNALING	HALLMARK_IL6_JAK_STAT3_SIGNALING	Details ...	84	-0.486901	-1.94311	0	0.00130419	0.004	3427	tags=31%, list=16%, signal=37%
HALLMARK_ALLOGRAFT_REJECTION	HALLMARK_ALLOGRAFT_REJECTION	Details ...	190	-0.427525	-1.93971	0	0.000869462	0.004	3573	tags=28%, list=17%, signal=33%
HALLMARK_INTERFERON_ALPHA_RESPONSE	HALLMARK_INTERFERON_ALPHA_RESPONSE	Details ...	97	-0.451052	-1.82842	0	0.00269078	0.017	4155	tags=33%, list=20%, signal=41%
HALLMARK_INFLAMMATORY_RESPONSE	HALLMARK_INFLAMMATORY_RESPONSE	Details ...	198	-0.36322	-1.65345	0	0.00789038	0.062	4051	tags=31%, list=19%, signal=38%
HALLMARK_OXIDATIVE_PHOSPHORYLATION	HALLMARK_OXIDATIVE_PHOSPHORYLATION	Details ...	200	-0.300756	-1.38199	0.0155172	0.0893878	0.596	6202	tags=37%, list=30%, signal=52%
HALLMARK_TNFA_SIGNALING_VIA_NFKB	HALLMARK_TNFA_SIGNALING_VIA_NFKB	Details ...	200	-0.288242	-1.32014	0.0251572	0.131782	0.791	2650	tags=17%, list=13%, signal=19%
HALLMARK_SPERMATOGENESIS	HALLMARK_SPERMATOGENESIS	Details ...	109	-0.265996	-1.09942	0.244681	0.581491	1	5219	tags=35%, list=25%, signal=46%
HALLMARK_COMPLEMENT	HALLMARK_COMPLEMENT	Details ...	195	-0.217243	-0.988774	0.478673	0.95472	1	2408	tags=12%, list=11%, signal=13%
HALLMARK_KRAS_SIGNALING_UP	HALLMARK_KRAS_SIGNALING_UP	Details ...	195	-0.214964	-0.974043	0.507413	0.917927	1	2161	tags=13%, list=10%, signal=14%
HALLMARK_E2F_TARGETS	HALLMARK_E2F_TARGETS	Details ...	200	-0.19296	-0.880397	0.772727	1	1	4140	tags=19%, list=20%, signal=23%
HALLMARK_APOPTOSIS	HALLMARK_APOPTOSIS	Details ...	159	-0.188019	-0.832661	0.853357	1	1	3551	tags=17%, list=17%, signal=20%
HALLMARK_REACTIVE_OXYGEN_SPECIES_PATHWAY	HALLMARK_REACTIVE_OXYGEN_SPECIES_PATHWAY	Details ...	49	-0.230485	-0.831044	0.743786	1	1	3306	tags=20%, list=16%, signal=24%
HALLMARK_IL2_STAT5_SIGNALING	HALLMARK_IL2_STAT5_SIGNALING	Details ...	197	-0.181124	-0.825462	0.88961	1	1	3262	tags=15%, list=16%, signal=17%
HALLMARK_ADIPOGENESIS	HALLMARK_ADIPOGENESIS	Details ...	198	-0.174318	-0.792407	0.943428	1	1	5900	tags=28%, list=28%, signal=38%
HALLMARK_G2M_CHECKPOINT	HALLMARK_G2M_CHECKPOINT	Details ...	200	-0.121117	-0.557089	1	1	1	4140	tags=16%, list=20%, signal=19%
HALLMARK_DNA_REPAIR	HALLMARK_DNA_REPAIR	Details ...	150	-0.103305	-0.450581	1	1	1	7030	tags=35%, list=33%, signal=52%
HALLMARK_MTORC1_SIGNALING	HALLMARK_MTORC1_SIGNALING	Details ...	200	-0.0907787	-0.415974	1	1	1	4976	tags=19%, list=24%, signal=24%

## Sheet: 3D-3F - TPM
Ensembl Gene ID	Gene Symbol	SubjectID	Timepoint	Disease	TPM
ENSG00000073756	PTGS2	AD-1	D1	AD	4.00586
ENSG00000073756	PTGS2	AD-1	D28	AD	3.21522
ENSG00000073756	PTGS2	HS-1	D1	HS	4.57067
ENSG00000073756	PTGS2	HS-1	D28	HS	1.25145
ENSG00000073756	PTGS2	AD-2	D1	AD	0.883856
ENSG00000073756	PTGS2	AD-2	D28	AD	4.20283
ENSG00000073756	PTGS2	HS-3	D1	HS	14.4069
ENSG00000073756	PTGS2	HS-3	D28	HS	1.49853
ENSG00000073756	PTGS2	HS-4	D1	HS	1.64283
ENSG00000073756	PTGS2	HS-4	D28	HS	2.36194
ENSG00000073756	PTGS2	AD-3	D1	AD	109.795
ENSG00000073756	PTGS2	AD-3	D28	AD	0.823411
ENSG00000073756	PTGS2	HS-6	D1	HS	1.92473
ENSG00000073756	PTGS2	HS-6	D28	HS	1.1717
ENSG00000073756	PTGS2	HS-7	D1	HS	1.07357
ENSG00000073756	PTGS2	HS-7	D28	HS	1.11919
ENSG00000073756	PTGS2	AD-4	D1	AD	4.26001
ENSG00000073756	PTGS2	AD-4	D28	AD	8.63097
ENSG00000073756	PTGS2	HS-8	D1	HS	9.36802
ENSG00000073756	PTGS2	HS-8	D28	HS	0.732795
ENSG00000073756	PTGS2	HS-9	D1	HS	2.0516
ENSG00000073756	PTGS2	HS-9	D28	HS	0.958125
ENSG00000073756	PTGS2	AD-5	D1	AD	6.33409
ENSG00000073756	PTGS2	AD-5	D28	AD	1.36662
ENSG00000073756	PTGS2	AD-6	D1	AD	1.85618
ENSG00000073756	PTGS2	AD-6	D28	AD	2.26652
ENSG00000073756	PTGS2	AD-7	D1	AD	3.19519
ENSG00000073756	PTGS2	AD-7	D28	AD	3.2408
ENSG00000073756	PTGS2	HS-12	D1	HS	2.30031
ENSG00000073756	PTGS2	HS-12	D28	HS	1.91942
ENSG00000073756	PTGS2	PK455	D1	HV	3.10202
ENSG00000073756	PTGS2	PK490	D1	HV	0.759003
ENSG00000073756	PTGS2	PK472	D1	HV	2.06698
ENSG00000073756	PTGS2	PK487	D1	HV	2.01847
ENSG00000073756	PTGS2	PK480	D1	HV	1.57511
ENSG00000073756	PTGS2	PK416	D1	HV	1.89991
ENSG00000073756	PTGS2	PK417	D1	HV	1.49943
ENSG00000073756	PTGS2	PK421	D1	HV	1.16063
ENSG00000073756	PTGS2	PK422	D1	HV	2.0158
ENSG00000073756	PTGS2	PK485	D1	HV	1.78581
ENSG00000073756	PTGS2	PK473	D1	HV	2.02768
ENSG00000073756	PTGS2	PK401	D1	HV	1.71346
ENSG00000111537	IFNG	AD-1	D1	AD	0.0618202
ENSG00000111537	IFNG	AD-1	D28	AD	0.303227
ENSG00000111537	IFNG	HS-1	D1	HS	0.560555
ENSG00000111537	IFNG	HS-1	D28	HS	0.387278
ENSG00000111537	IFNG	AD-2	D1	AD	0.0534528
ENSG00000111537	IFNG	AD-2	D28	AD	0.298443
ENSG00000111537	IFNG	HS-3	D1	HS	16.4147
ENSG00000111537	IFNG	HS-3	D28	HS	0
ENSG00000111537	IFNG	HS-4	D1	HS	0.932952
ENSG00000111537	IFNG	HS-4	D28	HS	0.0694535
ENSG00000111537	IFNG	AD-3	D1	AD	0.123753
ENSG00000111537	IFNG	AD-3	D28	AD	0.0655066
ENSG00000111537	IFNG	HS-6	D1	HS	0.79435
ENSG00000111537	IFNG	HS-6	D28	HS	1.61425
ENSG00000111537	IFNG	HS-7	D1	HS	0.191335
ENSG00000111537	IFNG	HS-7	D28	HS	4.93668
ENSG00000111537	IFNG	AD-4	D1	AD	0.218865
ENSG00000111537	IFNG	AD-4	D28	AD	0.250352
ENSG00000111537	IFNG	HS-8	D1	HS	26.6212
ENSG00000111537	IFNG	HS-8	D28	HS	0.201572
ENSG00000111537	IFNG	HS-9	D1	HS	0.639093
ENSG00000111537	IFNG	HS-9	D28	HS	0.213796
ENSG00000111537	IFNG	AD-5	D1	AD	0.12311
ENSG00000111537	IFNG	AD-5	D28	AD	0
ENSG00000111537	IFNG	AD-6	D1	AD	3.51266
ENSG00000111537	IFNG	AD-6	D28	AD	0
ENSG00000111537	IFNG	AD-7	D1	AD	0.280858
ENSG00000111537	IFNG	AD-7	D28	AD	0.487717
ENSG00000111537	IFNG	HS-12	D1	HS	0.253528
ENSG00000111537	IFNG	HS-12	D28	HS	0
ENSG00000111537	IFNG	PK455	D1	HV	0.352675
ENSG00000111537	IFNG	PK490	D1	HV	0
ENSG00000111537	IFNG	PK472	D1	HV	0.0648628
ENSG00000111537	IFNG	PK487	D1	HV	0.144639
ENSG00000111537	IFNG	PK480	D1	HV	0.393397
ENSG00000111537	IFNG	PK416	D1	HV	0.084345
ENSG00000111537	IFNG	PK417	D1	HV	0.0744599
ENSG00000111537	IFNG	PK421	D1	HV	0.068792
ENSG00000111537	IFNG	PK422	D1	HV	0.0666752
ENSG00000111537	IFNG	PK485	D1	HV	0.0760455
ENSG00000111537	IFNG	PK473	D1	HV	0
ENSG00000111537	IFNG	PK401	D1	HV	0
ENSG00000125538	IL1B	AD-1	D1	AD	0.99647
ENSG00000125538	IL1B	AD-1	D28	AD	4.82538
ENSG00000125538	IL1B	HS-1	D1	HS	6.38514
ENSG00000125538	IL1B	HS-1	D28	HS	1.49537
ENSG00000125538	IL1B	AD-2	D1	AD	0.906774
ENSG00000125538	IL1B	AD-2	D28	AD	4.80382
ENSG00000125538	IL1B	HS-3	D1	HS	156.814
ENSG00000125538	IL1B	HS-3	D28	HS	5.26611
ENSG00000125538	IL1B	HS-4	D1	HS	18.2948
ENSG00000125538	IL1B	HS-4	D28	HS	2.00753
ENSG00000125538	IL1B	AD-3	D1	AD	507.451
ENSG00000125538	IL1B	AD-3	D28	AD	4.55914
ENSG00000125538	IL1B	HS-6	D1	HS	8.95234
ENSG00000125538	IL1B	HS-6	D28	HS	7.07201
ENSG00000125538	IL1B	HS-7	D1	HS	1.99075
ENSG00000125538	IL1B	HS-7	D28	HS	2.69016
ENSG00000125538	IL1B	AD-4	D1	AD	2.97789
ENSG00000125538	IL1B	AD-4	D28	AD	3.12069
ENSG00000125538	IL1B	HS-8	D1	HS	176.446
ENSG00000125538	IL1B	HS-8	D28	HS	4.78042
ENSG00000125538	IL1B	HS-9	D1	HS	5.19595
ENSG00000125538	IL1B	HS-9	D28	HS	4.50819
ENSG00000125538	IL1B	AD-5	D1	AD	1.49868
ENSG00000125538	IL1B	AD-5	D28	AD	1.98639
ENSG00000125538	IL1B	AD-6	D1	AD	3.84264
ENSG00000125538	IL1B	AD-6	D28	AD	4.58221
ENSG00000125538	IL1B	AD-7	D1	AD	6.41952
ENSG00000125538	IL1B	AD-7	D28	AD	5.65875
ENSG00000125538	IL1B	HS-12	D1	HS	3.42179
ENSG00000125538	IL1B	HS-12	D28	HS	2.25306
ENSG00000125538	IL1B	PK455	D1	HV	4.84463
ENSG00000125538	IL1B	PK490	D1	HV	1.11426
ENSG00000125538	IL1B	PK472	D1	HV	3.22578
ENSG00000125538	IL1B	PK487	D1	HV	1.13138
ENSG00000125538	IL1B	PK480	D1	HV	2.52887
ENSG00000125538	IL1B	PK416	D1	HV	2.23558
ENSG00000125538	IL1B	PK417	D1	HV	2.44095
ENSG00000125538	IL1B	PK421	D1	HV	1.20735
ENSG00000125538	IL1B	PK422	D1	HV	1.39455
ENSG00000125538	IL1B	PK485	D1	HV	1.49204
ENSG00000125538	IL1B	PK473	D1	HV	5.18384
ENSG00000125538	IL1B	PK401	D1	HV	0.997092
ENSG00000138755	CXCL9	AD-1	D1	AD	1.06638
ENSG00000138755	CXCL9	AD-1	D28	AD	1.7134
ENSG00000138755	CXCL9	HS-1	D1	HS	1.4934
ENSG00000138755	CXCL9	HS-1	D28	HS	0.781738
ENSG00000138755	CXCL9	AD-2	D1	AD	0.189439
ENSG00000138755	CXCL9	AD-2	D28	AD	10.8612
ENSG00000138755	CXCL9	HS-3	D1	HS	49.0826
ENSG00000138755	CXCL9	HS-3	D28	HS	12.144
ENSG00000138755	CXCL9	HS-4	D1	HS	1.52855
ENSG00000138755	CXCL9	HS-4	D28	HS	0.396347
ENSG00000138755	CXCL9	AD-3	D1	AD	2.4612
ENSG00000138755	CXCL9	AD-3	D28	AD	2.08937
ENSG00000138755	CXCL9	HS-6	D1	HS	1.91506
ENSG00000138755	CXCL9	HS-6	D28	HS	4.68087
ENSG00000138755	CXCL9	HS-7	D1	HS	1.0136
ENSG00000138755	CXCL9	HS-7	D28	HS	2.90564
ENSG00000138755	CXCL9	AD-4	D1	AD	2.24876
ENSG00000138755	CXCL9	AD-4	D28	AD	3.47173
ENSG00000138755	CXCL9	HS-8	D1	HS	22.3175
ENSG00000138755	CXCL9	HS-8	D28	HS	1.70006
ENSG00000138755	CXCL9	HS-9	D1	HS	3.58531
ENSG00000138755	CXCL9	HS-9	D28	HS	4.47931
ENSG00000138755	CXCL9	AD-5	D1	AD	1.9841
ENSG00000138755	CXCL9	AD-5	D28	AD	0.957374
ENSG00000138755	CXCL9	AD-6	D1	AD	319.18
ENSG00000138755	CXCL9	AD-6	D28	AD	2.19334
ENSG00000138755	CXCL9	AD-7	D1	AD	0.903391
ENSG00000138755	CXCL9	AD-7	D28	AD	4.80784
ENSG00000138755	CXCL9	HS-12	D1	HS	1.57376
ENSG00000138755	CXCL9	HS-12	D28	HS	0.386144
ENSG00000138755	CXCL9	PK455	D1	HV	0.400411
ENSG00000138755	CXCL9	PK490	D1	HV	0.363678
ENSG00000138755	CXCL9	PK472	D1	HV	0.256814
ENSG00000138755	CXCL9	PK487	D1	HV	0.413652
ENSG00000138755	CXCL9	PK480	D1	HV	0.399323
ENSG00000138755	CXCL9	PK416	D1	HV	0.182351
ENSG00000138755	CXCL9	PK417	D1	HV	0.321844
ENSG00000138755	CXCL9	PK421	D1	HV	0.472605
ENSG00000138755	CXCL9	PK422	D1	HV	0.171724
ENSG00000138755	CXCL9	PK485	D1	HV	0.684773
ENSG00000138755	CXCL9	PK473	D1	HV	0.0761651
ENSG00000138755	CXCL9	PK401	D1	HV	0.246225
ENSG00000162711	NLRP3	AD-1	D1	AD	0.415392
ENSG00000162711	NLRP3	AD-1	D28	AD	0.299173
ENSG00000162711	NLRP3	HS-1	D1	HS	0.277169
ENSG00000162711	NLRP3	HS-1	D28	HS	0.223448
ENSG00000162711	NLRP3	AD-2	D1	AD	0.329208
ENSG00000162711	NLRP3	AD-2	D28	AD	0.184185
ENSG00000162711	NLRP3	HS-3	D1	HS	4.60846
ENSG00000162711	NLRP3	HS-3	D28	HS	0.297764
ENSG00000162711	NLRP3	HS-4	D1	HS	2.98206
ENSG00000162711	NLRP3	HS-4	D28	HS	0.0369857
ENSG00000162711	NLRP3	AD-3	D1	AD	3.04315
ENSG00000162711	NLRP3	AD-3	D28	AD	0.0891861
ENSG00000162711	NLRP3	HS-6	D1	HS	1.10121
ENSG00000162711	NLRP3	HS-6	D28	HS	1.36834
ENSG00000162711	NLRP3	HS-7	D1	HS	0.207063
ENSG00000162711	NLRP3	HS-7	D28	HS	0.831162
ENSG00000162711	NLRP3	AD-4	D1	AD	0.237757
ENSG00000162711	NLRP3	AD-4	D28	AD	0.669625
ENSG00000162711	NLRP3	HS-8	D1	HS	2.48069
ENSG00000162711	NLRP3	HS-8	D28	HS	0.473876
ENSG00000162711	NLRP3	HS-9	D1	HS	2.69457
ENSG00000162711	NLRP3	HS-9	D28	HS	1.81277
ENSG00000162711	NLRP3	AD-5	D1	AD	0.346141
ENSG00000162711	NLRP3	AD-5	D28	AD	0.147054
ENSG00000162711	NLRP3	AD-6	D1	AD	0.60853
ENSG00000162711	NLRP3	AD-6	D28	AD	1.56431
ENSG00000162711	NLRP3	AD-7	D1	AD	0.593472
ENSG00000162711	NLRP3	AD-7	D28	AD	0.319434
ENSG00000162711	NLRP3	HS-12	D1	HS	0.625833
ENSG00000162711	NLRP3	HS-12	D28	HS	0.0268636
ENSG00000162711	NLRP3	PK455	D1	HV	0.177459
ENSG00000162711	NLRP3	PK490	D1	HV	0.305938
ENSG00000162711	NLRP3	PK472	D1	HV	0.548969
ENSG00000162711	NLRP3	PK487	D1	HV	0.272542
ENSG00000162711	NLRP3	PK480	D1	HV	0.697285
ENSG00000162711	NLRP3	PK416	D1	HV	0.420169
ENSG00000162711	NLRP3	PK417	D1	HV	0.391764
ENSG00000162711	NLRP3	PK421	D1	HV	0.406639
ENSG00000162711	NLRP3	PK422	D1	HV	0.531904
ENSG00000162711	NLRP3	PK485	D1	HV	0.161848
ENSG00000162711	NLRP3	PK473	D1	HV	0.15422
ENSG00000162711	NLRP3	PK401	D1	HV	0.0577733
ENSG00000156234	CXCL13	AD-1	D1	AD	1.01054
ENSG00000156234	CXCL13	AD-1	D28	AD	2.70072
ENSG00000156234	CXCL13	HS-1	D1	HS	5.55263
ENSG00000156234	CXCL13	HS-1	D28	HS	0.437205
ENSG00000156234	CXCL13	AD-2	D1	AD	0.72942
ENSG00000156234	CXCL13	AD-2	D28	AD	1.9699
ENSG00000156234	CXCL13	HS-3	D1	HS	1993.37
ENSG00000156234	CXCL13	HS-3	D28	HS	1.73243
ENSG00000156234	CXCL13	HS-4	D1	HS	0.452488
ENSG00000156234	CXCL13	HS-4	D28	HS	0.92592
ENSG00000156234	CXCL13	AD-3	D1	AD	6.29973
ENSG00000156234	CXCL13	AD-3	D28	AD	3.30701
ENSG00000156234	CXCL13	HS-6	D1	HS	0.127295
ENSG00000156234	CXCL13	HS-6	D28	HS	5.27432
ENSG00000156234	CXCL13	HS-7	D1	HS	0.861023
ENSG00000156234	CXCL13	HS-7	D28	HS	11.0791
ENSG00000156234	CXCL13	AD-4	D1	AD	2.35841
ENSG00000156234	CXCL13	AD-4	D28	AD	1.51759
ENSG00000156234	CXCL13	HS-8	D1	HS	550.701
ENSG00000156234	CXCL13	HS-8	D28	HS	3.59964
ENSG00000156234	CXCL13	HS-9	D1	HS	2.0416
ENSG00000156234	CXCL13	HS-9	D28	HS	1.59454
ENSG00000156234	CXCL13	AD-5	D1	AD	2.17874
ENSG00000156234	CXCL13	AD-5	D28	AD	0.110628
ENSG00000156234	CXCL13	AD-6	D1	AD	20.2419
ENSG00000156234	CXCL13	AD-6	D28	AD	0.889067
ENSG00000156234	CXCL13	AD-7	D1	AD	1.22241
ENSG00000156234	CXCL13	AD-7	D28	AD	5.97431
ENSG00000156234	CXCL13	HS-12	D1	HS	6.39675
ENSG00000156234	CXCL13	HS-12	D28	HS	1.79883
ENSG00000156234	CXCL13	PK455	D1	HV	0.0558027
ENSG00000156234	CXCL13	PK490	D1	HV	0.0848367
ENSG00000156234	CXCL13	PK472	D1	HV	0.247014
ENSG00000156234	CXCL13	PK487	D1	HV	0
ENSG00000156234	CXCL13	PK480	D1	HV	0
ENSG00000156234	CXCL13	PK416	D1	HV	0
ENSG00000156234	CXCL13	PK417	D1	HV	0
ENSG00000156234	CXCL13	PK421	D1	HV	0.131028
ENSG00000156234	CXCL13	PK422	D1	HV	0
ENSG00000156234	CXCL13	PK485	D1	HV	0.437923
ENSG00000156234	CXCL13	PK473	D1	HV	0.27101
ENSG00000156234	CXCL13	PK401	D1	HV	0
ENSG00000100453	GZMB	AD-1	D1	AD	0.546369
ENSG00000100453	GZMB	AD-1	D28	AD	1.66768
ENSG00000100453	GZMB	HS-1	D1	HS	1.26229
ENSG00000100453	GZMB	HS-1	D28	HS	1.58107
ENSG00000100453	GZMB	AD-2	D1	AD	0.239518
ENSG00000100453	GZMB	AD-2	D28	AD	3.08193
ENSG00000100453	GZMB	HS-3	D1	HS	16.0739
ENSG00000100453	GZMB	HS-3	D28	HS	0.320465
ENSG00000100453	GZMB	HS-4	D1	HS	2.69797
ENSG00000100453	GZMB	HS-4	D28	HS	1.18629
ENSG00000100453	GZMB	AD-3	D1	AD	0.846596
ENSG00000100453	GZMB	AD-3	D28	AD	1.60893
ENSG00000100453	GZMB	HS-6	D1	HS	3.88747
ENSG00000100453	GZMB	HS-6	D28	HS	0.99954
ENSG00000100453	GZMB	HS-7	D1	HS	0.612982
ENSG00000100453	GZMB	HS-7	D28	HS	0.31049
ENSG00000100453	GZMB	AD-4	D1	AD	0.652976
ENSG00000100453	GZMB	AD-4	D28	AD	0.771748
ENSG00000100453	GZMB	HS-8	D1	HS	11.3755
ENSG00000100453	GZMB	HS-8	D28	HS	0.479659
ENSG00000100453	GZMB	HS-9	D1	HS	2.28047
ENSG00000100453	GZMB	HS-9	D28	HS	0.781993
ENSG00000100453	GZMB	AD-5	D1	AD	1.5063
ENSG00000100453	GZMB	AD-5	D28	AD	1.5138
ENSG00000100453	GZMB	AD-6	D1	AD	1.06033
ENSG00000100453	GZMB	AD-6	D28	AD	0.981026
ENSG00000100453	GZMB	AD-7	D1	AD	0.722752
ENSG00000100453	GZMB	AD-7	D28	AD	1.4545
ENSG00000100453	GZMB	HS-12	D1	HS	3.2541
ENSG00000100453	GZMB	HS-12	D28	HS	1.41237
ENSG00000100453	GZMB	PK455	D1	HV	0.570635
ENSG00000100453	GZMB	PK490	D1	HV	0.233233
ENSG00000100453	GZMB	PK472	D1	HV	0.366323
ENSG00000100453	GZMB	PK487	D1	HV	0.798394
ENSG00000100453	GZMB	PK480	D1	HV	0.881551
ENSG00000100453	GZMB	PK416	D1	HV	0.756815
ENSG00000100453	GZMB	PK417	D1	HV	1.19216
ENSG00000100453	GZMB	PK421	D1	HV	0.421784
ENSG00000100453	GZMB	PK422	D1	HV	0.535263
ENSG00000100453	GZMB	PK485	D1	HV	0.391695
ENSG00000100453	GZMB	PK473	D1	HV	0.795889
ENSG00000100453	GZMB	PK401	D1	HV	0.188436
ENSG00000169429	CXCL8	AD-1	D1	AD	1.37696
ENSG00000169429	CXCL8	AD-1	D28	AD	2.22395
ENSG00000169429	CXCL8	HS-1	D1	HS	18.3973
ENSG00000169429	CXCL8	HS-1	D28	HS	1.43755
ENSG00000169429	CXCL8	AD-2	D1	AD	1.60949
ENSG00000169429	CXCL8	AD-2	D28	AD	6.88441
ENSG00000169429	CXCL8	HS-3	D1	HS	201.019
ENSG00000169429	CXCL8	HS-3	D28	HS	23.2334
ENSG00000169429	CXCL8	HS-4	D1	HS	5.77845
ENSG00000169429	CXCL8	HS-4	D28	HS	0.16761
ENSG00000169429	CXCL8	AD-3	D1	AD	2355.76
ENSG00000169429	CXCL8	AD-3	D28	AD	21.8273
ENSG00000169429	CXCL8	HS-6	D1	HS	1.48365
ENSG00000169429	CXCL8	HS-6	D28	HS	8.38029
ENSG00000169429	CXCL8	HS-7	D1	HS	2.0089
ENSG00000169429	CXCL8	HS-7	D28	HS	2.59588
ENSG00000169429	CXCL8	AD-4	D1	AD	1.63672
ENSG00000169429	CXCL8	AD-4	D28	AD	2.55173
ENSG00000169429	CXCL8	HS-8	D1	HS	59.7825
ENSG00000169429	CXCL8	HS-8	D28	HS	2.25317
ENSG00000169429	CXCL8	HS-9	D1	HS	1.92737
ENSG00000169429	CXCL8	HS-9	D28	HS	3.33839
ENSG00000169429	CXCL8	AD-5	D1	AD	3.11823
ENSG00000169429	CXCL8	AD-5	D28	AD	2.12599
ENSG00000169429	CXCL8	AD-6	D1	AD	2.0029
ENSG00000169429	CXCL8	AD-6	D28	AD	3.83222
ENSG00000169429	CXCL8	AD-7	D1	AD	7.58831
ENSG00000169429	CXCL8	AD-7	D28	AD	14.1443
ENSG00000169429	CXCL8	HS-12	D1	HS	2.03179
ENSG00000169429	CXCL8	HS-12	D28	HS	1.93837
ENSG00000169429	CXCL8	PK455	D1	HV	1.2102
ENSG00000169429	CXCL8	PK490	D1	HV	0.955215
ENSG00000169429	CXCL8	PK472	D1	HV	1.5936
ENSG00000169429	CXCL8	PK487	D1	HV	0.957843
ENSG00000169429	CXCL8	PK480	D1	HV	0.996945
ENSG00000169429	CXCL8	PK416	D1	HV	1.5776
ENSG00000169429	CXCL8	PK417	D1	HV	1.56533
ENSG00000169429	CXCL8	PK421	D1	HV	1.58138
ENSG00000169429	CXCL8	PK422	D1	HV	1.17517
ENSG00000169429	CXCL8	PK485	D1	HV	2.1334
ENSG00000169429	CXCL8	PK473	D1	HV	1.65169
ENSG00000169429	CXCL8	PK401	D1	HV	0.778168
ENSG00000163220	S100A9	AD-1	D1	AD	78.2607
ENSG00000163220	S100A9	AD-1	D28	AD	1447.86
ENSG00000163220	S100A9	HS-1	D1	HS	207.439
ENSG00000163220	S100A9	HS-1	D28	HS	4.87645
ENSG00000163220	S100A9	AD-2	D1	AD	78.8187
ENSG00000163220	S100A9	AD-2	D28	AD	1865.8
ENSG00000163220	S100A9	HS-3	D1	HS	10946.3
ENSG00000163220	S100A9	HS-3	D28	HS	174.153
ENSG00000163220	S100A9	HS-4	D1	HS	2437.77
ENSG00000163220	S100A9	HS-4	D28	HS	358.351
ENSG00000163220	S100A9	AD-3	D1	AD	177.21
ENSG00000163220	S100A9	AD-3	D28	AD	1664.36
ENSG00000163220	S100A9	HS-6	D1	HS	86.3372
ENSG00000163220	S100A9	HS-6	D28	HS	144.061
ENSG00000163220	S100A9	HS-7	D1	HS	51.9114
ENSG00000163220	S100A9	HS-7	D28	HS	73.3108
ENSG00000163220	S100A9	AD-4	D1	AD	23.5376
ENSG00000163220	S100A9	AD-4	D28	AD	322.104
ENSG00000163220	S100A9	HS-8	D1	HS	525.118
ENSG00000163220	S100A9	HS-8	D28	HS	235.497
ENSG00000163220	S100A9	HS-9	D1	HS	39.5257
ENSG00000163220	S100A9	HS-9	D28	HS	68.0736
ENSG00000163220	S100A9	AD-5	D1	AD	34.6568
ENSG00000163220	S100A9	AD-5	D28	AD	4.93007
ENSG00000163220	S100A9	AD-6	D1	AD	660.802
ENSG00000163220	S100A9	AD-6	D28	AD	55.0221
ENSG00000163220	S100A9	AD-7	D1	AD	956.526
ENSG00000163220	S100A9	AD-7	D28	AD	258.789
ENSG00000163220	S100A9	HS-12	D1	HS	28.3009
ENSG00000163220	S100A9	HS-12	D28	HS	21.3749
ENSG00000163220	S100A9	PK455	D1	HV	326.742
ENSG00000163220	S100A9	PK490	D1	HV	0.814421
ENSG00000163220	S100A9	PK472	D1	HV	3.70913
ENSG00000163220	S100A9	PK487	D1	HV	2.44318
ENSG00000163220	S100A9	PK480	D1	HV	5.5554
ENSG00000163220	S100A9	PK416	D1	HV	5.22926
ENSG00000163220	S100A9	PK417	D1	HV	1.73279
ENSG00000163220	S100A9	PK421	D1	HV	1.40976
ENSG00000163220	S100A9	PK422	D1	HV	2.84754
ENSG00000163220	S100A9	PK485	D1	HV	70.6274
ENSG00000163220	S100A9	PK473	D1	HV	15.825
ENSG00000163220	S100A9	PK401	D1	HV	3.46697
ENSG00000197249	SERPINA1	AD-1	D1	AD	0.656341
ENSG00000197249	SERPINA1	AD-1	D28	AD	2.56396
ENSG00000197249	SERPINA1	HS-1	D1	HS	13.8241
ENSG00000197249	SERPINA1	HS-1	D28	HS	6.78623
ENSG00000197249	SERPINA1	AD-2	D1	AD	6.03184
ENSG00000197249	SERPINA1	AD-2	D28	AD	4.18679
ENSG00000197249	SERPINA1	HS-3	D1	HS	131.912
ENSG00000197249	SERPINA1	HS-3	D28	HS	3.53684
ENSG00000197249	SERPINA1	HS-4	D1	HS	59.1375
ENSG00000197249	SERPINA1	HS-4	D28	HS	69.2763
ENSG00000197249	SERPINA1	AD-3	D1	AD	45.8587
ENSG00000197249	SERPINA1	AD-3	D28	AD	8.94609
ENSG00000197249	SERPINA1	HS-6	D1	HS	34.1534
ENSG00000197249	SERPINA1	HS-6	D28	HS	26.1758
ENSG00000197249	SERPINA1	HS-7	D1	HS	1.9621
ENSG00000197249	SERPINA1	HS-7	D28	HS	8.04955
ENSG00000197249	SERPINA1	AD-4	D1	AD	4.29687
ENSG00000197249	SERPINA1	AD-4	D28	AD	6.84897
ENSG00000197249	SERPINA1	HS-8	D1	HS	80.0722
ENSG00000197249	SERPINA1	HS-8	D28	HS	5.85702
ENSG00000197249	SERPINA1	HS-9	D1	HS	23.9363
ENSG00000197249	SERPINA1	HS-9	D28	HS	23.579
ENSG00000197249	SERPINA1	AD-5	D1	AD	1.41433
ENSG00000197249	SERPINA1	AD-5	D28	AD	3.63647
ENSG00000197249	SERPINA1	AD-6	D1	AD	11.9253
ENSG00000197249	SERPINA1	AD-6	D28	AD	12.2678
ENSG00000197249	SERPINA1	AD-7	D1	AD	5.33444
ENSG00000197249	SERPINA1	AD-7	D28	AD	3.90149
ENSG00000197249	SERPINA1	HS-12	D1	HS	4.03549
ENSG00000197249	SERPINA1	HS-12	D28	HS	1.08361
ENSG00000197249	SERPINA1	PK455	D1	HV	0.937087
ENSG00000197249	SERPINA1	PK490	D1	HV	3.8103
ENSG00000197249	SERPINA1	PK472	D1	HV	2.33442
ENSG00000197249	SERPINA1	PK487	D1	HV	1.10734
ENSG00000197249	SERPINA1	PK480	D1	HV	1.00454
ENSG00000197249	SERPINA1	PK416	D1	HV	1.71801
ENSG00000197249	SERPINA1	PK417	D1	HV	0.787764
ENSG00000197249	SERPINA1	PK421	D1	HV	0.690629
ENSG00000197249	SERPINA1	PK422	D1	HV	0.855206
ENSG00000197249	SERPINA1	PK485	D1	HV	1.83165
ENSG00000197249	SERPINA1	PK473	D1	HV	3.4881
ENSG00000197249	SERPINA1	PK401	D1	HV	1.1225
ENSG00000262406	MMP12	AD-1	D1	AD	1.05853
ENSG00000262406	MMP12	AD-1	D28	AD	5.9987
ENSG00000262406	MMP12	HS-1	D1	HS	3.38632
ENSG00000262406	MMP12	HS-1	D28	HS	1.37191
ENSG00000262406	MMP12	AD-2	D1	AD	1.47505
ENSG00000262406	MMP12	AD-2	D28	AD	50.7029
ENSG00000262406	MMP12	HS-3	D1	HS	234.668
ENSG00000262406	MMP12	HS-3	D28	HS	1.34631
ENSG00000262406	MMP12	HS-4	D1	HS	2.61657
ENSG00000262406	MMP12	HS-4	D28	HS	2.20404
ENSG00000262406	MMP12	AD-3	D1	AD	2.09933
ENSG00000262406	MMP12	AD-3	D28	AD	1.35807
ENSG00000262406	MMP12	HS-6	D1	HS	2.60044
ENSG00000262406	MMP12	HS-6	D28	HS	6.18733
ENSG00000262406	MMP12	HS-7	D1	HS	0.491907
ENSG00000262406	MMP12	HS-7	D28	HS	2.31692
ENSG00000262406	MMP12	AD-4	D1	AD	0.610735
ENSG00000262406	MMP12	AD-4	D28	AD	1.60619
ENSG00000262406	MMP12	HS-8	D1	HS	39.5349
ENSG00000262406	MMP12	HS-8	D28	HS	0.561507
ENSG00000262406	MMP12	HS-9	D1	HS	1.13707
ENSG00000262406	MMP12	HS-9	D28	HS	3.49519
ENSG00000262406	MMP12	AD-5	D1	AD	0.181872
ENSG00000262406	MMP12	AD-5	D28	AD	0.239121
ENSG00000262406	MMP12	AD-6	D1	AD	5.19924
ENSG00000262406	MMP12	AD-6	D28	AD	1.90852
ENSG00000262406	MMP12	AD-7	D1	AD	42.8877
ENSG00000262406	MMP12	AD-7	D28	AD	24.0333
ENSG00000262406	MMP12	HS-12	D1	HS	0.562329
ENSG00000262406	MMP12	HS-12	D28	HS	0.431549
ENSG00000262406	MMP12	PK455	D1	HV	1.13436
ENSG00000262406	MMP12	PK490	D1	HV	0.410961
ENSG00000262406	MMP12	PK472	D1	HV	0.147527
ENSG00000262406	MMP12	PK487	D1	HV	1.30965
ENSG00000262406	MMP12	PK480	D1	HV	0.94914
ENSG00000262406	MMP12	PK416	D1	HV	0.81475
ENSG00000262406	MMP12	PK417	D1	HV	0.382825
ENSG00000262406	MMP12	PK421	D1	HV	0.157734
ENSG00000262406	MMP12	PK422	D1	HV	0.0769694
ENSG00000262406	MMP12	PK485	D1	HV	0.390289
ENSG00000262406	MMP12	PK473	D1	HV	0.444563
ENSG00000262406	MMP12	PK401	D1	HV	1.16142
ENSG00000137462	TLR2	AD-1	D1	AD	4.60458
ENSG00000137462	TLR2	AD-1	D28	AD	4.65708
ENSG00000137462	TLR2	HS-1	D1	HS	12.949
ENSG00000137462	TLR2	HS-1	D28	HS	7.67353
ENSG00000137462	TLR2	AD-2	D1	AD	8.73164
ENSG00000137462	TLR2	AD-2	D28	AD	7.04374
ENSG00000137462	TLR2	HS-3	D1	HS	32.0586
ENSG00000137462	TLR2	HS-3	D28	HS	1.89284
ENSG00000137462	TLR2	HS-4	D1	HS	11.0283
ENSG00000137462	TLR2	HS-4	D28	HS	3.52325
ENSG00000137462	TLR2	AD-3	D1	AD	30.8865
ENSG00000137462	TLR2	AD-3	D28	AD	13.1893
ENSG00000137462	TLR2	HS-6	D1	HS	10.7513
ENSG00000137462	TLR2	HS-6	D28	HS	16.1661
ENSG00000137462	TLR2	HS-7	D1	HS	6.91595
ENSG00000137462	TLR2	HS-7	D28	HS	9.36709
ENSG00000137462	TLR2	AD-4	D1	AD	5.39086
ENSG00000137462	TLR2	AD-4	D28	AD	9.84678
ENSG00000137462	TLR2	HS-8	D1	HS	25.418
ENSG00000137462	TLR2	HS-8	D28	HS	7.96838
ENSG00000137462	TLR2	HS-9	D1	HS	10.9235
ENSG00000137462	TLR2	HS-9	D28	HS	15.7307
ENSG00000137462	TLR2	AD-5	D1	AD	5.28205
ENSG00000137462	TLR2	AD-5	D28	AD	7.01096
ENSG00000137462	TLR2	AD-6	D1	AD	11.0452
ENSG00000137462	TLR2	AD-6	D28	AD	12.6819
ENSG00000137462	TLR2	AD-7	D1	AD	8.32847
ENSG00000137462	TLR2	AD-7	D28	AD	7.94937
ENSG00000137462	TLR2	HS-12	D1	HS	6.79593
ENSG00000137462	TLR2	HS-12	D28	HS	5.15817
ENSG00000137462	TLR2	PK455	D1	HV	5.74342
ENSG00000137462	TLR2	PK490	D1	HV	7.37611
ENSG00000137462	TLR2	PK472	D1	HV	5.71454
ENSG00000137462	TLR2	PK487	D1	HV	6.57206
ENSG00000137462	TLR2	PK480	D1	HV	6.58844
ENSG00000137462	TLR2	PK416	D1	HV	5.61386
ENSG00000137462	TLR2	PK417	D1	HV	5.64421
ENSG00000137462	TLR2	PK421	D1	HV	6.0959
ENSG00000137462	TLR2	PK422	D1	HV	4.4594
ENSG00000137462	TLR2	PK485	D1	HV	6.96739
ENSG00000137462	TLR2	PK473	D1	HV	4.8889
ENSG00000137462	TLR2	PK401	D1	HV	5.38633
ENSG00000117090	SLAMF1	AD-1	D1	AD	1.32939
ENSG00000117090	SLAMF1	AD-1	D28	AD	3.51799
ENSG00000117090	SLAMF1	HS-1	D1	HS	0.99465
ENSG00000117090	SLAMF1	HS-1	D28	HS	0.905554
ENSG00000117090	SLAMF1	AD-2	D1	AD	1.00006
ENSG00000117090	SLAMF1	AD-2	D28	AD	2.5147
ENSG00000117090	SLAMF1	HS-3	D1	HS	46.7068
ENSG00000117090	SLAMF1	HS-3	D28	HS	0.383999
ENSG00000117090	SLAMF1	HS-4	D1	HS	3.58185
ENSG00000117090	SLAMF1	HS-4	D28	HS	0.074641
ENSG00000117090	SLAMF1	AD-3	D1	AD	1.81876
ENSG00000117090	SLAMF1	AD-3	D28	AD	0.265835
ENSG00000117090	SLAMF1	HS-6	D1	HS	2.38273
ENSG00000117090	SLAMF1	HS-6	D28	HS	6.0215
ENSG00000117090	SLAMF1	HS-7	D1	HS	1.10694
ENSG00000117090	SLAMF1	HS-7	D28	HS	7.87443
ENSG00000117090	SLAMF1	AD-4	D1	AD	0.599163
ENSG00000117090	SLAMF1	AD-4	D28	AD	0.724325
ENSG00000117090	SLAMF1	HS-8	D1	HS	31.5897
ENSG00000117090	SLAMF1	HS-8	D28	HS	0.969094
ENSG00000117090	SLAMF1	HS-9	D1	HS	2.68804
ENSG00000117090	SLAMF1	HS-9	D28	HS	2.94691
ENSG00000117090	SLAMF1	AD-5	D1	AD	0.261984
ENSG00000117090	SLAMF1	AD-5	D28	AD	0.253244
ENSG00000117090	SLAMF1	AD-6	D1	AD	12.2369
ENSG00000117090	SLAMF1	AD-6	D28	AD	1.43546
ENSG00000117090	SLAMF1	AD-7	D1	AD	2.83408
ENSG00000117090	SLAMF1	AD-7	D28	AD	3.06841
ENSG00000117090	SLAMF1	HS-12	D1	HS	1.39895
ENSG00000117090	SLAMF1	HS-12	D28	HS	0.354761
ENSG00000117090	SLAMF1	PK455	D1	HV	1.07367
ENSG00000117090	SLAMF1	PK490	D1	HV	0.0222873
ENSG00000117090	SLAMF1	PK472	D1	HV	0.0787656
ENSG00000117090	SLAMF1	PK487	D1	HV	0.271113
ENSG00000117090	SLAMF1	PK480	D1	HV	0.365695
ENSG00000117090	SLAMF1	PK416	D1	HV	0.335781
ENSG00000117090	SLAMF1	PK417	D1	HV	0.430454
ENSG00000117090	SLAMF1	PK421	D1	HV	0.537364
ENSG00000117090	SLAMF1	PK422	D1	HV	0.334373
ENSG00000117090	SLAMF1	PK485	D1	HV	0.356779
ENSG00000117090	SLAMF1	PK473	D1	HV	0.845405
ENSG00000117090	SLAMF1	PK401	D1	HV	0.71176
ENSG00000115008	IL1A	AD-1	D1	AD	1.02213
ENSG00000115008	IL1A	AD-1	D28	AD	0.868532
ENSG00000115008	IL1A	HS-1	D1	HS	1.822
ENSG00000115008	IL1A	HS-1	D28	HS	2.42237
ENSG00000115008	IL1A	AD-2	D1	AD	2.85382
ENSG00000115008	IL1A	AD-2	D28	AD	0.608102
ENSG00000115008	IL1A	HS-3	D1	HS	17.0987
ENSG00000115008	IL1A	HS-3	D28	HS	0.332933
ENSG00000115008	IL1A	HS-4	D1	HS	7.00878
ENSG00000115008	IL1A	HS-4	D28	HS	5.45443
ENSG00000115008	IL1A	AD-3	D1	AD	9.83751
ENSG00000115008	IL1A	AD-3	D28	AD	0.27931
ENSG00000115008	IL1A	HS-6	D1	HS	0.106022
ENSG00000115008	IL1A	HS-6	D28	HS	0.242607
ENSG00000115008	IL1A	HS-7	D1	HS	1.36476
ENSG00000115008	IL1A	HS-7	D28	HS	0.629103
ENSG00000115008	IL1A	AD-4	D1	AD	1.44824
ENSG00000115008	IL1A	AD-4	D28	AD	2.03509
ENSG00000115008	IL1A	HS-8	D1	HS	2.83474
ENSG00000115008	IL1A	HS-8	D28	HS	0.958232
ENSG00000115008	IL1A	HS-9	D1	HS	0.0678406
ENSG00000115008	IL1A	HS-9	D28	HS	0.226821
ENSG00000115008	IL1A	AD-5	D1	AD	1.67281
ENSG00000115008	IL1A	AD-5	D28	AD	2.30423
ENSG00000115008	IL1A	AD-6	D1	AD	1.27415
ENSG00000115008	IL1A	AD-6	D28	AD	0.0745581
ENSG00000115008	IL1A	AD-7	D1	AD	1.94426
ENSG00000115008	IL1A	AD-7	D28	AD	1.04228
ENSG00000115008	IL1A	HS-12	D1	HS	2.02721
ENSG00000115008	IL1A	HS-12	D28	HS	1.93291
ENSG00000115008	IL1A	PK455	D1	HV	4.05761
ENSG00000115008	IL1A	PK490	D1	HV	0.482979
ENSG00000115008	IL1A	PK472	D1	HV	1.86424
ENSG00000115008	IL1A	PK487	D1	HV	1.14806
ENSG00000115008	IL1A	PK480	D1	HV	2.56221
ENSG00000115008	IL1A	PK416	D1	HV	2.23678
ENSG00000115008	IL1A	PK417	D1	HV	2.50052
ENSG00000115008	IL1A	PK421	D1	HV	0.989125
ENSG00000115008	IL1A	PK422	D1	HV	2.27409
ENSG00000115008	IL1A	PK485	D1	HV	1.74164
ENSG00000115008	IL1A	PK473	D1	HV	1.95898
ENSG00000115008	IL1A	PK401	D1	HV	1.63599
ENSG00000104998	IL27RA	AD-1	D1	AD	1.53848
ENSG00000104998	IL27RA	AD-1	D28	AD	2.70704
ENSG00000104998	IL27RA	HS-1	D1	HS	2.46637
ENSG00000104998	IL27RA	HS-1	D28	HS	1.63161
ENSG00000104998	IL27RA	AD-2	D1	AD	2.57598
ENSG00000104998	IL27RA	AD-2	D28	AD	2.92539
ENSG00000104998	IL27RA	HS-3	D1	HS	7.4042
ENSG00000104998	IL27RA	HS-3	D28	HS	2.38369
ENSG00000104998	IL27RA	HS-4	D1	HS	3.72447
ENSG00000104998	IL27RA	HS-4	D28	HS	0.273068
ENSG00000104998	IL27RA	AD-3	D1	AD	3.58815
ENSG00000104998	IL27RA	AD-3	D28	AD	2.55151
ENSG00000104998	IL27RA	HS-6	D1	HS	3.69411
ENSG00000104998	IL27RA	HS-6	D28	HS	7.10482
ENSG00000104998	IL27RA	HS-7	D1	HS	2.10907
ENSG00000104998	IL27RA	HS-7	D28	HS	3.96217
ENSG00000104998	IL27RA	AD-4	D1	AD	1.23295
ENSG00000104998	IL27RA	AD-4	D28	AD	1.71373
ENSG00000104998	IL27RA	HS-8	D1	HS	7.28001
ENSG00000104998	IL27RA	HS-8	D28	HS	2.22152
ENSG00000104998	IL27RA	HS-9	D1	HS	3.59461
ENSG00000104998	IL27RA	HS-9	D28	HS	3.78169
ENSG00000104998	IL27RA	AD-5	D1	AD	1.50272
ENSG00000104998	IL27RA	AD-5	D28	AD	0.948232
ENSG00000104998	IL27RA	AD-6	D1	AD	2.91505
ENSG00000104998	IL27RA	AD-6	D28	AD	2.0357
ENSG00000104998	IL27RA	AD-7	D1	AD	8.19303
ENSG00000104998	IL27RA	AD-7	D28	AD	3.82385
ENSG00000104998	IL27RA	HS-12	D1	HS	1.58805
ENSG00000104998	IL27RA	HS-12	D28	HS	1.63577
ENSG00000104998	IL27RA	PK455	D1	HV	1.46039
ENSG00000104998	IL27RA	PK490	D1	HV	2.64743
ENSG00000104998	IL27RA	PK472	D1	HV	1.12418
ENSG00000104998	IL27RA	PK487	D1	HV	1.64194
ENSG00000104998	IL27RA	PK480	D1	HV	1.54171
ENSG00000104998	IL27RA	PK416	D1	HV	1.06448
ENSG00000104998	IL27RA	PK417	D1	HV	0.968
ENSG00000104998	IL27RA	PK421	D1	HV	1.17592
ENSG00000104998	IL27RA	PK422	D1	HV	1.39531
ENSG00000104998	IL27RA	PK485	D1	HV	1.99964
ENSG00000104998	IL27RA	PK473	D1	HV	1.4433
ENSG00000104998	IL27RA	PK401	D1	HV	1.24345
ENSG00000186827	TNFRSF4	AD-1	D1	AD	0.36253
ENSG00000186827	TNFRSF4	AD-1	D28	AD	1.05034
ENSG00000186827	TNFRSF4	HS-1	D1	HS	0.846281
ENSG00000186827	TNFRSF4	HS-1	D28	HS	1.09568
ENSG00000186827	TNFRSF4	AD-2	D1	AD	1.57379
ENSG00000186827	TNFRSF4	AD-2	D28	AD	1.14148
ENSG00000186827	TNFRSF4	HS-3	D1	HS	11.8672
ENSG00000186827	TNFRSF4	HS-3	D28	HS	0
ENSG00000186827	TNFRSF4	HS-4	D1	HS	22.0817
ENSG00000186827	TNFRSF4	HS-4	D28	HS	0
ENSG00000186827	TNFRSF4	AD-3	D1	AD	0.063489
ENSG00000186827	TNFRSF4	AD-3	D28	AD	0.12972
ENSG00000186827	TNFRSF4	HS-6	D1	HS	1.40718
ENSG00000186827	TNFRSF4	HS-6	D28	HS	2.43979
ENSG00000186827	TNFRSF4	HS-7	D1	HS	0.378391
ENSG00000186827	TNFRSF4	HS-7	D28	HS	4.47113
ENSG00000186827	TNFRSF4	AD-4	D1	AD	0.309924
ENSG00000186827	TNFRSF4	AD-4	D28	AD	0.254017
ENSG00000186827	TNFRSF4	HS-8	D1	HS	5.96586
ENSG00000186827	TNFRSF4	HS-8	D28	HS	0.287735
ENSG00000186827	TNFRSF4	HS-9	D1	HS	0.697171
ENSG00000186827	TNFRSF4	HS-9	D28	HS	6.11038
ENSG00000186827	TNFRSF4	AD-5	D1	AD	0.0992477
ENSG00000186827	TNFRSF4	AD-5	D28	AD	0.229
ENSG00000186827	TNFRSF4	AD-6	D1	AD	4.19328
ENSG00000186827	TNFRSF4	AD-6	D28	AD	0.488202
ENSG00000186827	TNFRSF4	AD-7	D1	AD	2.01355
ENSG00000186827	TNFRSF4	AD-7	D28	AD	0.603392
ENSG00000186827	TNFRSF4	HS-12	D1	HS	2.64366
ENSG00000186827	TNFRSF4	HS-12	D28	HS	0.12253
ENSG00000186827	TNFRSF4	PK455	D1	HV	0.214416
ENSG00000186827	TNFRSF4	PK490	D1	HV	0.145782
ENSG00000186827	TNFRSF4	PK472	D1	HV	0
ENSG00000186827	TNFRSF4	PK487	D1	HV	0.272127
ENSG00000186827	TNFRSF4	PK480	D1	HV	0.0654774
ENSG00000186827	TNFRSF4	PK416	D1	HV	0.307288
ENSG00000186827	TNFRSF4	PK417	D1	HV	0
ENSG00000186827	TNFRSF4	PK421	D1	HV	0.203464
ENSG00000186827	TNFRSF4	PK422	D1	HV	0.495206
ENSG00000186827	TNFRSF4	PK485	D1	HV	0.690487
ENSG00000186827	TNFRSF4	PK473	D1	HV	0.321814
ENSG00000186827	TNFRSF4	PK401	D1	HV	0.32062
