# Supplementary material for: IRAK4 degrader in hidradenitis suppurativa and atopic dermatitis: a phase 1 trial
Source: Nat Med. 2023 Nov 13;29(12):3127–36. doi: 10.1038/s41591-023-02635-7 (PMC10719089; doi:10.1038/s41591-023-02635-7)
Supplement: Supplementary file 7 — Mean change and s.e.m. for each panel. [file 41591_2023_2635_MOESM7_ESM.xlsx]

## Sheet: Figure 4a HS-AN counts
All HS (n=12)
	Day	Mean % change AN Counts	SEM
	0	0
	14	-19.9	11.1
	28	-31.6	14.1
	35	-40.6	12.4
	42	-46.1	9.9
Moderate to Severe HS (n=10)
	Day	Mean % change AN Counts	SEM
	0	0
	14	-27.4	11.7
	28	-49.6	8.2
	35	-45.4	12.6
	42	-50.7	9.7

## Sheet: Figure 4b HS-HiSCR50
Moderate to Severe HS (n=10)
	Day	%	Lower Limit 80% CI	Upper Limit 80% CI
	0	0
	14	30	12	55
	28	30	12	55
	35	50	27	73
	42	50	27	73
All HS (n=12)
	0	0
	14	25	10	48
	28	25	10	48
	35	42	22	64
	42	42	22	64

## Sheet: Figure 4c HS-Pain %
All HS (n=12)
	Day	Mean % Change Pain	SEM
	0	0
	7	-14.6	6.8
	14	-31.2	11
	21	-40	11.4
	28	-46	14.3
	35	-43.5	14.5
	42	-48.8	14.1
Moderate to Severe HS (n=10)
	Day	Mean % Change Pain	SEM
	0	0
	7	-17.5	7.8
	14	-36	12.6
	21	-47.5	12.2
	28	-55.2	15.6
	35	-49.3	14.6
	42	-52.2	15.1

## Sheet: Figure 4d HS Pruritus
All HS (n=12)
	Day	Mean % Change Pruritis	SEM
	0	0
	7	-17	15.6
	14	-26.1	18.6
	21	-24	23.2
	28	-48.6	18.3
	35	-53.6	16.9
	42	-61.6	15.8
Moderate to Severe HS (n=10)
	Day	Mean % Change Pruritis	SEM
	0	0
	7	-29.1	15.2
	14	-41.7	16.6
	21	-41.9	19
	28	-67.8	14.9
	35	-62.3	16.2
	42	-68.4	15.9

## Sheet: Figure 4e AD-EASI
AD (n=7)
Day	Mean % change EASI	SEM
0	0
14	-17.9	8.3
28	-37.1	5.1
35	-27.6	9.4
42	-36.4	10.4

## Sheet: Figure 4f AD-Pruritus
AD (n=7)
	Day	Mean % change Pruritis	SEM
	0	0
	7	-5.8	10
	14	-32.1	6.8
	21	-43	3.4
	28	-51.2	2.6
	35	-38.9	8
	42	-62.9	8.5
