# Supplementary material for: IRAK4 degrader in hidradenitis suppurativa and atopic dermatitis: a phase 1 trial
Source: Nat Med. 2023 Nov 13;29(12):3127–36. doi: 10.1038/s41591-023-02635-7 (PMC10719089; doi:10.1038/s41591-023-02635-7)
Supplement: Supplementary file 8 — Discovery proteomics data of human PBMCs treated with KT-474 versus DMSO. log2 fold change, negative log10 P value and significance score are provided for each protein quantified; Mean percent IRAK4 values normalized to DMSO control; Mean percent cytokines normalized to stimulated control; Mean percent phospho-p65 normalized to stimulated control. [file 41591_2023_2635_MOESM8_ESM.xlsx]

## Sheet: Extended Figure 1B
Gene Names	Protein Names	Majority Protein IDs (Uniprot)	Peptides Identified	Razor and unique peptides identified	Unique peptides identified	Log2 Fold Change KT-474 vs. DMSO	Negative Log10 p-Value KT-474 vs. DMSO	Regulation Score (Significance Cutoff: 1)	KT-474 vs. DMSO Limma Test Significant	KT-474 vs. DMSO Limma Test Significant - Direction of Regulation
IRAK4	Interleukin-1 receptor-associated kinase 4	Q9NWZ3;Q9NWZ3-2	7	7	7	-2.15053	4.29392	4.46456	+	down
ADK	Adenosine kinase	P55263;P55263-3;P55263-2;P55263-4	13	13	13	-0.841405	4.93117	0.732402
GAK	Cyclin-G-associated kinase	O14976;O14976-2	17	17	17	-0.677187	4.82783	0.469562
IRAK3	Interleukin-1 receptor-associated kinase 3	Q9Y616-2;Q9Y616	4	4	4	-0.542186	3.15675	0.239206
EPSTI1	Epithelial-stromal interaction protein 1	Q96J88-2;Q96J88;Q96J88-3	11	11	11	-0.62152	1.04858	0.143366
MRC1	Macrophage mannose receptor 1	P22897	17	17	17	-0.418982	2.46184	0.122359
ACSL1	Long-chain-fatty-acid--CoA ligase 1	P33121-2;P33121;P33121-3	22	22	19	-0.409559	1.94222	0.0995634
SERPINB2	Plasminogen activator inhibitor 2	P05120	11	11	11	-0.447589	1.29629	0.088056
SDC2	Syndecan-2	P34741	2	2	2	-0.507262	0.900046	0.0841841
RAB13	Ras-related protein Rab-13	P51153	7	4	4	-0.392072	1.70959	0.0832742
GCH1	GTP cyclohydrolase 1	P30793-3;P30793-2;P30793-4;P30793	3	3	3	-0.456533	1.14312	0.0829394
TNS3	Tensin-3	Q68CZ2;Q68CZ2-2	22	22	19	-0.382487	1.74498	0.0804421
IFIT1	Interferon-induced protein with tetratricopeptide repeats 1	P09914;P09914-2	15	15	13	-0.438215	1.18853	0.0788301
IRF7	Interferon regulatory factor 7	Q92985-2;Q92985;Q92985-4;Q92985-3	6	6	6	-0.492806	0.826106	0.0739205
FNDC3B	Fibronectin type III domain-containing protein 3B	Q53EP0;Q53EP0-2	7	7	7	-0.350936	1.91862	0.0724739
EPHB2	Ephrin type-B receptor 2	P29323-2;P29323-3;P29323	3	2	2	-0.377766	1.56467	0.0724173
IFIT3	Interferon-induced protein with tetratricopeptide repeats 3	O14879	12	12	12	-0.506117	0.723559	0.0696042
TNFSF10	Tumor necrosis factor ligand superfamily member 10	P50591	3	3	3	-0.402915	1.12979	0.0639972
SLC15A3	Solute carrier family 15 member 3	Q8IY34	3	3	3	-0.299055	2.49116	0.0628191
MX1	Interferon-induced GTP-binding protein Mx1;Interferon-induced GTP-binding protein Mx1, N-terminally processed	P20591;P20591-2	22	20	20	-0.457505	0.728056	0.0571807
NRP2	Neuropilin-2	O60462-4;O60462-5;O60462-2;O60462-3;O60462;O60462-6	5	5	5	-0.360366	1.26983	0.0561675
EIF4ENIF1	Eukaryotic translation initiation factor 4E transporter	Q9NRA8-3;Q9NRA8;Q9NRA8-2	8	8	8	-0.263127	3.13692	0.0561282
GLUL	Glutamine synthetase	P15104	10	10	10	-0.304989	1.82316	0.052788
MTF1	Metal regulatory transcription factor 1	Q14872	3	3	3	-0.278749	2.34731	0.0524908
PFKFB3	6-phosphofructo-2-kinase/fructose-2,6-bisphosphatase 3;6-phosphofructo-2-kinase;Fructose-2,6-bisphosphatase	Q16875-2;Q16875;Q16875-3;Q16875-4	17	17	15	-0.321594	1.53975	0.0518562
LILRB4	Leukocyte immunoglobulin-like receptor subfamily B member 4	Q8NHJ6;Q8NHJ6-2;Q8NHJ6-3	10	10	2	-0.402658	0.872667	0.0516878
CLEC5A	C-type lectin domain family 5 member A	Q9NY25-2;Q9NY25	2	2	2	-0.320744	1.53763	0.0515291
APOBEC3A	DNA dC->dU-editing enzyme APOBEC-3A	P31941;P31941-2	8	8	8	-0.43229	0.704733	0.0496332
IFIH1	Interferon-induced helicase C domain-containing protein 1	Q9BYX4	13	13	13	-0.369082	0.966975	0.0473054
C18orf25	Uncharacterized protein C18orf25	Q96B23-2;Q96B23	3	3	3	-0.278357	1.98914	0.0467666
ISG15	Ubiquitin-like protein ISG15	P05161	6	6	6	-0.406138	0.751304	0.0462985
IFIT2	Interferon-induced protein with tetratricopeptide repeats 2	P09913	15	15	15	-0.438961	0.623957	0.0460115
RAB39A	Ras-related protein Rab-39A	Q14964	5	4	4	-0.326327	1.19929	0.0440281
EHD4	EH domain-containing protein 4	Q9H223	18	17	14	-0.245959	2.37981	0.0412407
NMES1	Normal mucosa of esophagus-specific gene 1 protein	Q9C002	5	5	5	-0.328396	1.0861	0.0411837
CXorf21	Uncharacterized protein CXorf21	Q9HAI6	3	3	3	-0.245933	2.35221	0.0409154
PHF11	PHD finger protein 11	Q9UIL8;Q9UIL8-2	8	8	8	-0.267743	1.72261	0.0390495
CHSY1	Chondroitin sulfate synthase 1	Q86X52	3	3	3	-0.236222	2.43796	0.0386476
MPEG1	Macrophage-expressed gene 1 protein	Q2M385	20	20	20	-0.341601	0.903147	0.0382872
IL4I1	L-amino-acid oxidase	Q96RQ9;Q96RQ9-2	14	14	14	-0.312874	1.11819	0.0382709
NLRC5	Protein NLRC5	Q86WI3-5;Q86WI3-6;Q86WI3-4;Q86WI3;Q86WI3-2;Q86WI3-3	6	6	6	-0.243348	2.16005	0.0378325
LGALS3BP	Galectin-3-binding protein	Q08380	6	6	6	-0.261637	1.68145	0.0366361
RPL37	60S ribosomal protein L37	P61927	2	2	2	-0.281116	1.34808	0.0358089
LACC1	Laccase domain-containing protein 1	Q8IV20	6	6	6	-0.302378	1.00486	0.0327727
CKB	Creatine kinase B-type	P12277	6	6	6	-0.331007	0.785116	0.0319357
CYP1B1	Cytochrome P450 1B1	Q16678	6	6	6	-0.253689	1.50661	0.0317459
LILRB2	Leukocyte immunoglobulin-like receptor subfamily B member 2	Q8N423-4;Q8N423-2;Q8N423;Q8N423-3	12	7	5	-0.278545	1.17471	0.0315549
JAK3	Tyrosine-protein kinase JAK3	P52333;P52333-2	14	14	14	-0.267631	1.28762	0.0313185
RSAD2	Radical S-adenosyl methionine domain-containing protein 2	Q8WXG1	6	6	6	-0.35452	0.652587	0.0312182
PARP14	Poly [ADP-ribose] polymerase 14	Q460N5;Q460N5-1;Q460N5-4;Q460N5-3	49	49	49	-0.281932	1.08156	0.0302513
CD83	CD83 antigen	Q01151	3	3	3	-0.273496	1.12829	0.0294559
SPATS2L	SPATS2-like protein	Q9NUQ6-2;Q9NUQ6;Q9NUQ6-4;Q9NUQ6-3	12	12	12	-0.28421	0.988388	0.028562
JUNB	Transcription factor jun-B	P17275	6	6	6	-0.262778	1.19569	0.0284817
CD274	Programmed cell death 1 ligand 1	Q9NZQ7;Q9NZQ7-3	3	3	3	-0.389925	0.469768	0.0281651
IDO1	Indoleamine 2,3-dioxygenase 1	P14902	10	10	10	-0.403694	0.431442	0.0279375
ICAM1	Intercellular adhesion molecule 1	P05362	10	10	10	-0.303316	0.805439	0.0274067
LILRB1	Leukocyte immunoglobulin-like receptor subfamily B member 1	Q8NHL6;Q8NHL6-2;Q8NHL6-5;Q8NHL6-4;Q8NHL6-3	17	18	2	-0.266151	1.09995	0.0273295
MCL1	Induced myeloid leukemia cell differentiation protein Mcl-1	Q07820;Q07820-2	3	3	3	-0.276461	0.953694	0.0262401
HERC5	E3 ISG15--protein ligase HERC5	Q9UII4	14	14	14	-0.328348	0.631115	0.0260041
SLC43A2	Large neutral amino acids transporter small subunit 4	Q8N370;Q8N370-3;Q8N370-4;Q8N370-2	6	6	6	-0.206401	2.01669	0.0259607
ZNF217	Zinc finger protein 217	O75362	6	6	6	-0.247028	1.23687	0.025853
DAPK1	Death-associated protein kinase 1	P53355-4;P53355;P53355-3	10	10	10	-0.233029	1.39155	0.0252152
NRBF2	Nuclear receptor-binding factor 2	Q96F24;Q96F24-2;Q96F24-3	7	7	7	-0.198461	1.97779	0.0236779
OASL	2-5-oligoadenylate synthase-like protein	Q15646;Q15646-3	9	9	9	-0.264201	0.937234	0.0236206
SMIM12	Small integral membrane protein 12	Q96EX1	2	2	2	-0.198457	1.9444	0.023396
EIF2AK2	Interferon-induced, double-stranded RNA-activated protein kinase	P19525-2;P19525	11	11	11	-0.232276	1.23242	0.0227928
RIT1	GTP-binding protein Rit1	Q92963-3;Q92963;Q92963-2	6	6	6	-0.194295	1.97753	0.0226923
ZFAND5	AN1-type zinc finger protein 5	O76080	5	5	4	-0.20414	1.70579	0.0225388
KNOP1	Lysine-rich nucleolar protein 1	Q1ED39	4	4	4	-0.298484	0.652129	0.0221156
SEMA4A	Semaphorin-4A	Q9H3S1;Q9H3S1-2	6	6	6	-0.222691	1.31019	0.0219796
TRAF7	E3 ubiquitin-protein ligase TRAF7	Q6Q0C0-2;Q6Q0C0	5	5	5	-0.208717	1.53289	0.0217692
CD44	CD44 antigen	P16070;P16070-16;P16070-5;P16070-7;P16070-3;P16070-4;P16070-6;P16070-17;P16070-8;P16070-10;P16070-11;P16070-13;P16070-14;P16070-12;P16070-18	12	12	12	-0.174644	2.52478	0.0216104
SP110	Sp110 nuclear body protein	Q9HB58-6;Q9HB58;Q9HB58-2	13	12	2	-0.188388	1.97324	0.0213011
N4BP1	NEDD4-binding protein 1	O75113	18	18	18	-0.211269	1.42877	0.0211489
ALCAM	CD166 antigen	Q13740-2;Q13740;Q13740-4	9	9	9	-0.226577	1.17667	0.0209067
REEP5	Receptor expression-enhancing protein 5	Q00765	7	7	7	-0.184439	1.94058	0.0201797
PDE4DIP	Myomegalin	Q5VU43;Q5VU43-4;Q5VU43-6;Q5VU43-7;Q5VU43-13;Q5VU43-2;Q5VU43-3	17	18	2	-0.220248	1.18132	0.0198171
HBP1	HMG box-containing protein 1	O60381;O60381-3;O60381-2	7	7	7	-0.186909	1.78025	0.0194892
IGSF6	Immunoglobulin superfamily member 6	O95976	3	3	3	-0.204699	1.37623	0.019292
CLIC4	Chloride intracellular channel protein 4	Q9Y696	6	6	6	-0.215269	1.20271	0.0192031
XAF1	XIAP-associated factor 1	Q6GPH4;Q6GPH4-2;Q6GPH4-7;Q6GPH4-3;Q6GPH4-5;Q6GPH4-4	8	8	8	-0.273161	0.675525	0.0191017
RPS6KC1	Ribosomal protein S6 kinase delta-1	Q96S38-2;Q96S38	4	4	4	-0.227555	0.993637	0.0183898
TCAF2	TRPM8 channel-associated factor 2	A6NFQ2-3;A6NFQ2-2;A6NFQ2	8	8	8	-0.188283	1.56845	0.0180219
URI1	Unconventional prefoldin RPB5 interactor 1	O94763-3;O94763;O94763-2;O94763-4	7	7	7	-0.226482	0.966369	0.0178035
ATF3	Cyclic AMP-dependent transcription factor ATF-3	P18847-5;P18847;P18847-4;P18847-2;P18847-3	2	2	2	-0.245529	0.797262	0.0178032
ADA	Adenosine deaminase	P00813	14	14	14	-0.184385	1.56782	0.0172782
LAIR1	Leukocyte-associated immunoglobulin-like receptor 1	Q6GTX8-3;Q6GTX8-2;Q6GTX8;Q6GTX8-4	6	6	6	-0.232716	0.856991	0.0170037
HELZ2	Helicase with zinc finger domain 2	Q9BYK8;Q9BYK8-2;Q9BYK8-4	23	23	23	-0.197025	1.26671	0.0167572
GBP1	Interferon-induced guanylate-binding protein 1	P32455	26	26	19	-0.304657	0.455048	0.0167035
ZBTB24	Zinc finger and BTB domain-containing protein 24	O43167	4	4	4	-0.2064	1.11864	0.0166607
KMO	Kynurenine 3-monooxygenase	O15229-3;O15229-2;O15229	7	7	7	-0.231529	0.819191	0.0162004
RFXANK	DNA-binding protein RFXANK	O14593;O14593-2;O14593-3	2	2	2	-0.168309	1.81761	0.0160411
ARL14EP	ARL14 effector protein	Q8N8R7	4	4	4	-0.162706	1.91369	0.0155506
GBP4	Guanylate-binding protein 4	Q96PP9	16	16	16	-0.274485	0.525584	0.0154452
SGTB	Small glutamine-rich tetratricopeptide repeat-containing protein beta	Q96EQ0	8	8	8	-0.189734	1.23933	0.0152753
UBXN1	UBX domain-containing protein 1	Q04323;Q04323-2	11	11	11	-0.172016	1.59244	0.0152133
SERPING1	Plasma protease C1 inhibitor	P05155-2;P05155;P05155-3	3	3	3	-0.265118	0.542559	0.0148252
TXLNA	Alpha-taxilin	P40222	19	19	19	-0.172258	1.52154	0.0147456
CASP4	Caspase-4;Caspase-4 subunit 1;Caspase-4 subunit 2	P49662;P49662-2;P49662-4	13	13	13	-0.190838	1.13831	0.0144437
GIGYF1	PERQ amino acid-rich with GYF domain-containing protein 1	O75420	14	14	14	-0.153777	2.0174	0.0144139
AP1S1	AP-1 complex subunit sigma-1A	P61966;P61966-2	2	2	2	-0.186343	1.1964	0.0143291
LGALS9	Galectin-9	O00182-3;O00182-2;O00182-6;O00182	7	7	7	-0.17265	1.43821	0.0141948
IRF9	Interferon regulatory factor 9	Q00978	9	9	9	-0.183968	1.20535	0.0140489
TNFAIP8	Tumor necrosis factor alpha-induced protein 8	O95379;O95379-2;O95379-4	4	4	2	-0.166465	1.55401	0.0139903
PIEZO1	Piezo-type mechanosensitive ion channel component 1	Q92508	6	6	6	-0.165169	1.58487	0.0139768
GNL2	Nucleolar GTP-binding protein 2	Q13823	12	12	12	-0.144575	2.26451	0.0137864
APOL2	Apolipoprotein L2	Q9BQE5	12	12	12	-0.224003	0.727834	0.0137041
RGL1	Ral guanine nucleotide dissociation stimulator-like 1	Q9NZL6;Q9NZL6-2	6	6	6	-0.195676	0.989751	0.0135543
TIFA	TRAF-interacting protein with FHA domain-containing protein A	Q96CG3	3	3	3	-0.1849	1.10123	0.0132026
FAM175A	BRCA1-A complex subunit Abraxas	Q6UWZ7;Q6UWZ7-2	7	7	7	-0.159661	1.58953	0.0130885
APOL3	Apolipoprotein L3	O95236-2;O95236;O95236-3	9	9	8	-0.280965	0.413479	0.0130157
NDUFAF1	Complex I intermediate-associated protein 30, mitochondrial	Q9Y375	2	2	2	-0.164146	1.46034	0.0129808
RBM15B	Putative RNA-binding protein 15B	Q8NDT2;Q8NDT2-2	14	11	11	-0.162968	1.45697	0.0127726
TMSB4X	Thymosin beta-4;Hematopoietic system regulatory peptide	P62328	9	9	7	-0.194795	0.924732	0.0126978
PVRL2	Nectin-2	Q92692;Q92692-2	3	4	2	-0.151974	1.6369	0.0121194
CYTH4	Cytohesin-4	Q9UIA0	5	5	5	-0.164294	1.2769	0.0117254
OAS2	2-5-oligoadenylate synthase 2	P29728;P29728-2	13	13	13	-0.20094	0.771895	0.0115992
ZNF267	Zinc finger protein 267	Q14586	8	8	8	-0.192752	0.850041	0.0115852
SEC24D	Protein transport protein Sec24D	O94855;O94855-2	10	10	10	-0.167829	1.18471	0.0115329
MX2	Interferon-induced GTP-binding protein Mx2	P20592	31	31	29	-0.217919	0.633431	0.0114911
CHD2	Chromodomain-helicase-DNA-binding protein 2	O14647;O14647-2	22	19	19	-0.145761	1.70008	0.0114628
GBP5	Guanylate-binding protein 5	Q96PP8;Q96PP8-2	20	19	18	-0.280807	0.358978	0.0114115
PDCL	Phosducin-like protein	Q13371-2;Q13371	3	3	3	-0.151724	1.51073	0.0113786
SRC	Proto-oncogene tyrosine-protein kinase Src	P12931;P12931-2	16	15	10	-0.185539	0.909077	0.0113569
FBXW11;BTRC	F-box/WD repeat-containing protein 11;F-box/WD repeat-containing protein 1A	Q9UKB1-2;Q9UKB1-3;Q9UKB1;Q9Y297-2;Q9Y297	8	8	8	-0.156155	1.38274	0.0112677
NMI	N-myc-interactor	Q13287	18	18	17	-0.194359	0.801232	0.0112032
IFI35	Interferon-induced 35 kDa protein	P80217;P80217-2	13	13	13	-0.191358	0.826464	0.0111498
RPS17	40S ribosomal protein S17	P08708	7	7	7	-0.148992	1.52968	0.0110757
TBL1X	F-box-like/WD repeat-containing protein TBL1X	O60907;O60907-2	11	6	6	-0.157302	1.31622	0.0110061
SEMA4D	Semaphorin-4D	Q92854	16	16	16	-0.196741	0.747916	0.0108224
GMPR	GMP reductase 1	P36959	5	4	4	-0.162715	1.17084	0.0107396
DNAJA1	DnaJ homolog subfamily A member 1	P31689;P31689-2	15	15	15	-0.171086	1.03319	0.0107331
MB21D1	Cyclic GMP-AMP synthase	Q8N884-2;Q8N884	9	9	9	-0.158393	1.23621	0.0106245
KLHDC4	Kelch domain-containing protein 4	Q8TBB5;Q8TBB5-3;Q8TBB5-2	6	6	6	-0.163249	1.14541	0.0106222
ACTR5	Actin-related protein 5	Q9H9F9	8	8	8	-0.145889	1.52981	0.0106199
EIF4H	Eukaryotic translation initiation factor 4H	Q15056-2;Q15056	14	14	14	-0.161048	1.18082	0.0105921
TAP1	Antigen peptide transporter 1	Q03518	15	15	15	-0.135041	1.85701	0.010486
SEC61B	Protein transport protein Sec61 subunit beta	P60468	4	4	4	-0.15179	1.33621	0.0103689
QKI	Protein quaking	Q96PU8-5;Q96PU8-3;Q96PU8-9;Q96PU8-8;Q96PU8-6;Q96PU8	9	9	9	-0.152069	1.32684	0.0103504
WDFY2	WD repeat and FYVE domain-containing protein 2	Q96P53	7	7	7	-0.175579	0.927584	0.0103427
BCL2L13	Bcl-2-like protein 13	Q9BXK5;Q9BXK5-2;Q9BXK5-4	8	8	8	-0.148903	1.3853	0.01026
TDRD7	Tudor domain-containing protein 7	Q8NHU6;Q8NHU6-2	11	11	11	-0.160333	1.14061	0.0102117
SSH3	Protein phosphatase Slingshot homolog 3	Q8TE77;Q8TE77-3	9	9	9	-0.161094	1.12586	0.0102018
PRKACB	cAMP-dependent protein kinase catalytic subunit beta	P22694;P22694-4;P22694-3;P22694-5;P22694-7;P22694-6;P22694-9;P22694-10;P22694-8;P22694-2	13;14	8	4	-0.161246	1.10865	0.0100951
VAPA	Vesicle-associated membrane protein-associated protein A	Q9P0L0;Q9P0L0-2	13	13	12	-0.133403	1.81954	0.0100851
JAK2	Tyrosine-protein kinase JAK2	O60674	7	7	7	-0.166181	1.02622	0.0100707
ARID3A	AT-rich interactive domain-containing protein 3A	Q99856	5	5	5	-0.157077	1.17345	0.0100261
PPIB	Peptidyl-prolyl cis-trans isomerase B	P23284	12	12	12	-0.134563	1.7517	0.00998416
OAS1	2-5-oligoadenylate synthase 1	P00973-2;P00973-4;P00973;P00973-3	6	6	6	-0.238409	0.436209	0.00984214
SIGLEC10	Sialic acid-binding Ig-like lectin 10	Q96LC7-4;Q96LC7-3;Q96LC7;Q96LC7-8;Q96LC7-9;Q96LC7-6;Q96LC7-7;Q96LC7-2	5	5	5	-0.188466	0.737003	0.00980615
EHD3	EH domain-containing protein 3	Q9NZN3	14	4	4	-0.158045	1.07291	0.00944481
PTDSS1	Phosphatidylserine synthase 1	P48651;P48651-2;P48651-3	9	9	8	-0.128208	1.83247	0.00936222
UBR7	Putative E3 ubiquitin-protein ligase UBR7	Q8N806	7	7	7	-0.134179	1.57166	0.00916662
KHNYN	Protein KHNYN	O15037	8	8	8	-0.140746	1.37559	0.0091172
FAM26F	Protein FAM26F	Q5R3K3;Q5R3K3-2	6	6	6	-0.283726	0.270338	0.00893288
BUD31	Protein BUD31 homolog	P41223;P41223-2	5	5	5	-0.130961	1.61757	0.00892093
ERBB2IP	Protein LAP2	Q96RT1-7;Q96RT1-6;Q96RT1-4;Q96RT1-5;Q96RT1-3;Q96RT1-2;Q96RT1;Q96RT1-8;Q96RT1-9	20	20	20	-0.133346	1.53522	0.00889579
PILRA	Paired immunoglobulin-like type 2 receptor alpha	Q9UKJ1-3;Q9UKJ1;Q9UKJ1-2	5	5	5	-0.21243	0.498425	0.00881965
NAMPT	Nicotinamide phosphoribosyltransferase	P43490	20	20	20	-0.188871	0.646133	0.00878358
HIVEP2	Transcription factor HIVEP2	P31629	12	12	12	-0.153129	1.04847	0.00870183
COMMD9	COMM domain-containing protein 9	Q9P000-2;Q9P000	4	4	4	-0.128427	1.63049	0.00862969
PITPNA	Phosphatidylinositol transfer protein alpha isoform	Q00169	14	12	12	-0.121884	1.84217	0.00849346
HLA-F	HLA class I histocompatibility antigen, alpha chain F	P30511-3;P30511;P30511-2	11	8	8	-0.184351	0.656893	0.00849019
ARHGAP31	Rho GTPase-activating protein 31	Q2M1Z3	13	13	13	-0.163504	0.866953	0.00847571
MGRN1	E3 ubiquitin-protein ligase MGRN1	O60291-4;O60291;O60291-3;O60291-2	3	3	3	-0.130186	1.52183	0.00842355
SLAMF7	SLAM family member 7	Q9NQ25;Q9NQ25-7;Q9NQ25-6;Q9NQ25-2;Q9NQ25-5;Q9NQ25-3	3	3	3	-0.209694	0.487185	0.00841863
PWP1	Periodic tryptophan protein 1 homolog	Q13610	9	9	9	-0.141589	1.22161	0.00841056
PIGK	GPI-anchor transamidase	Q92643;Q92643-2	5	5	5	-0.164208	0.848548	0.00839562
FAM136A	Protein FAM136A	Q96C01	8	8	8	-0.198623	0.546491	0.008375
IL3RA	Interleukin-3 receptor subunit alpha	P26951-2;P26951	4	4	4	-0.162294	0.864487	0.0083307
BACH1	Transcription regulator protein BACH1	O14867	17	17	17	-0.172829	0.741123	0.00828615
ACTR8	Actin-related protein 8	Q9H981;Q9H981-2;Q9H981-3	9	9	9	-0.119971	1.84728	0.00824524
SRSF2	Serine/arginine-rich splicing factor 2	Q01130;Q01130-2	8	8	6	-0.129148	1.49563	0.00818205
FAM104A	Protein FAM104A	Q969W3-2;Q969W3	5	5	5	-0.158698	0.887556	0.00814375
SZRD1	SUZ domain-containing protein 1	Q7Z422-2;Q7Z422-4;Q7Z422-3;Q7Z422-5;Q7Z422	7	7	7	-0.130832	1.41712	0.00805984
CTNND1	Catenin delta-1	O60716-3;O60716-5;O60716;O60716-2;O60716-7;O60716-8;O60716-4;O60716-6;O60716-11;O60716-13;O60716-16;O60716-9;O60716-10;O60716-15;O60716-21;O60716-19;O60716-23;O60716-24;O60716-17;O60716-18;O60716-14;O60716-12;O60716-20;O60716-22;O60716-27;O60716-29;O60716-31;O60716-25;O60716-26;O60716-32;O60716-28;O60716-30	22	22	22	-0.151672	0.976897	0.00805627
PPFIBP2	Liprin-beta-2	Q8ND30-3;Q8ND30-2;Q8ND30	7	7	6	-0.157662	0.877635	0.00796236
MRTO4	mRNA turnover protein 4 homolog	Q9UKD2	5	5	5	-0.124911	1.55004	0.00786227
STX3	Syntaxin-3	Q13277-2;Q13277-3;Q13277	5	5	5	-0.134714	1.26234	0.00781277
VIMP	Selenoprotein S	Q9BQE4	4	4	4	-0.141631	1.08496	0.00765376
CCDC50	Coiled-coil domain-containing protein 50	Q8IVM0;Q8IVM0-2	7	7	7	-0.179746	0.61691	0.00763814
SELL	L-selectin	P14151;P14151-2	7	7	7	-0.125878	1.45761	0.0076229
CASC3	Protein CASC3	O15234	9	9	9	-0.120854	1.61032	0.00757187
SGTA	Small glutamine-rich tetratricopeptide repeat-containing protein alpha	O43765	8	8	8	-0.132719	1.24749	0.00751292
PLEKHO1	Pleckstrin homology domain-containing family O member 1	Q53GL0-2;Q53GL0	13	13	13	-0.162971	0.75722	0.00750532
DDX60L	Probable ATP-dependent RNA helicase DDX60-like	Q5H9U9;Q5H9U9-2	15	11	11	-0.18458	0.558419	0.00737346
PARP12	Poly [ADP-ribose] polymerase 12	Q9H0J9	22	21	21	-0.178535	0.598682	0.00733853
MEFV	Pyrin	O15553	20	20	20	-0.160324	0.762235	0.00730469
TRMT11	tRNA (guanine(10)-N2)-methyltransferase homolog	Q7Z4G4;Q7Z4G4-2;Q7Z4G4-3	3	3	3	-0.181094	0.574716	0.00728169
TRAFD1	TRAF-type zinc finger domain-containing protein 1	O14545	12	12	12	-0.189245	0.514634	0.00720424
TRIM22	E3 ubiquitin-protein ligase TRIM22	Q8IYM9-2;Q8IYM9	10	10	10	-0.1633	0.717881	0.00719697
PIK3AP1	Phosphoinositide 3-kinase adapter protein 1	Q6ZUJ8;Q6ZUJ8-2;Q6ZUJ8-3	19	19	19	-0.139925	1.0266	0.00714192
SARAF	Store-operated calcium entry-associated regulatory factor	Q96BY9	8	8	8	-0.175315	0.602453	0.00711561
MTHFD2	Bifunctional methylenetetrahydrofolate dehydrogenase/cyclohydrolase, mitochondrial;NAD-dependent methylenetetrahydrofolate dehydrogenase;Methenyltetrahydrofolate cyclohydrolase	P13995;P13995-2	7	7	7	-0.154383	0.791907	0.00699836
AP4E1	AP-4 complex subunit epsilon-1	Q9UPM8;Q9UPM8-2	6	6	6	-0.137724	1.038	0.00698169
TIMM21	Mitochondrial import inner membrane translocase subunit Tim21	Q9BVV7	4	4	4	-0.113397	1.70011	0.00693778
LGALS8	Galectin-8	O00214-2;O00214	10	10	10	-0.130153	1.18267	0.00692653
NRP1	Neuropilin-1	O14786;O14786-3;O14786-2	6	6	6	-0.190304	0.484742	0.00690226
FAS	Tumor necrosis factor receptor superfamily member 6	P25445;P25445-6	5	5	5	-0.159997	0.714837	0.00688338
TARBP2	RISC-loading complex subunit TARBP2	Q15633-2;Q15633	5	5	5	-0.144623	0.902734	0.00685997
SAMD9L	Sterile alpha motif domain-containing protein 9-like	Q8IVG5	21	21	19	-0.165484	0.655356	0.00682727
GGACT	Gamma-glutamylaminecyclotransferase	Q9BVM4	2	2	2	-0.146624	0.868514	0.00682632
STX11	Syntaxin-11	O75558	10	10	10	-0.129208	1.17945	0.00681152
MARCKS	Myristoylated alanine-rich C-kinase substrate	P29966	15	15	14	-0.186677	0.492117	0.00673295
TNKS1BP1	182 kDa tankyrase-1-binding protein	Q9C0C2	9	9	9	-0.142061	0.914916	0.00669361
KIAA0907	UPF0469 protein KIAA0907	Q7Z7F0;Q7Z7F0-2;Q7Z7F0-3	10	10	9	-0.1221	1.32898	0.00668111
CTNNA1	Catenin alpha-1	P35221;P35221-2;P35221-3	15	15	15	-0.136731	1.00057	0.00667757
KYNU	Kynureninase	Q16719;Q16719-2	10	10	9	-0.174991	0.561616	0.00666103
SNX12	Sorting nexin-12	Q9UMY4-3;Q9UMY4-2;Q9UMY4	5	4	3	-0.119471	1.39151	0.00662757
IGF2R	Cation-independent mannose-6-phosphate receptor	P11717	58	58	58	-0.12634	1.20551	0.0066265
STAU1	Double-stranded RNA-binding protein Staufen homolog 1	O95793-2;O95793-3;O95793	12	12	10	-0.129945	1.11396	0.0065815
KIAA0226	Run domain Beclin-1 interacting and cysteine-rich containing protein	Q92622-3;Q92622-2;Q92622	6	6	5	-0.156316	0.715872	0.00657851
GBP2	Interferon-induced guanylate-binding protein 2	P32456	23	20	18	-0.184007	0.489303	0.00650791
SELK	Selenoprotein K	Q9Y6D0	3	3	3	-0.138458	0.933879	0.00646794
EARS2	Probable glutamate--tRNA ligase, mitochondrial	Q5JPH6;Q5JPH6-2	4	4	4	-0.136527	0.9647	0.0064604
KATNA1	Katanin p60 ATPase-containing subunit A1	O75449	8	8	8	-0.129171	1.10177	0.00644592
DTX3L	E3 ubiquitin-protein ligase DTX3L	Q8TDB6	23	23	23	-0.191864	0.432593	0.006326
DNMT1	DNA (cytosine-5)-methyltransferase 1	P26358;P26358-2;P26358-3	40	40	40	-0.111818	1.55609	0.00631887
CDC16	Cell division cycle protein 16 homolog	Q13042-4;Q13042-3;Q13042-2;Q13042	10	10	10	-0.12597	1.1375	0.00628985
NOL7	Nucleolar protein 7	Q9UMY1;Q9UMY1-2	5	5	5	-0.11262	1.47824	0.00616707
EGLN1	Egl nine homolog 1	Q9GZT9;Q9GZT9-2;Q9GZT9-3	11	11	11	-0.134017	0.941902	0.00610289
RNF114	E3 ubiquitin-protein ligase RNF114	Q9Y508-2;Q9Y508	8	8	8	-0.121081	1.20385	0.00607976
TBC1D25	TBC1 domain family member 25	Q3MII6	3	3	3	-0.212467	0.330795	0.00605442
ETV3	ETS translocation variant 3	P41162	7	7	7	-0.125614	1.08491	0.00602031
RBBP9	Putative hydrolase RBBP9	O75884;O75884-2	5	5	5	-0.122076	1.15655	0.00598596
TMA7	Translation machinery-associated protein 7	Q9Y2S6	3	3	3	-0.112969	1.39711	0.00594412
PLAUR	Urokinase plasminogen activator surface receptor	Q03405;Q03405-3;Q03405-2	5	5	5	-0.128492	1.00512	0.0059191
NFKB2	Nuclear factor NF-kappa-B p100 subunit;Nuclear factor NF-kappa-B p52 subunit	Q00653;Q00653-4;Q00653-3	33	33	33	-0.111982	1.42033	0.00591489
MYOF	Myoferlin	Q9NZM1-6;Q9NZM1;Q9NZM1-2;Q9NZM1-3;Q9NZM1-5	60	60	59	-0.130612	0.960504	0.00589145
NUB1	NEDD8 ultimate buster 1	Q9Y5A7-2;Q9Y5A7	16	16	16	-0.149738	0.695011	0.00588368
ARF4	ADP-ribosylation factor 4	P18085	5	3	3	-0.123921	1.08745	0.00587021
PIK3R5	Phosphoinositide 3-kinase regulatory subunit 5	Q8WYR1-2;Q8WYR1	7	7	7	-0.112029	1.38131	0.00579477
IRF2BPL	Interferon regulatory factor 2-binding protein-like	Q9H1B7	16	13	13	-0.116789	1.23628	0.00577648
FASTKD2	FAST kinase domain-containing protein 2	Q9NYY8-2;Q9NYY8	5	5	5	-0.129525	0.950703	0.00574478
PITPNB	Phosphatidylinositol transfer protein beta isoform	P48739;P48739-3;P48739-2	14	15	2	-0.107107	1.52782	0.00571854
SP3	Transcription factor Sp3	Q02447-3;Q02447-4;Q02447-5;Q02447-6;Q02447-2;Q02447	8	8	8	-0.141904	0.750784	0.00564869
LILRB3	Leukocyte immunoglobulin-like receptor subfamily B member 3	O75022;O75022-2;O75022-3	14	14	6	-0.14698	0.685149	0.00559897
SLC3A2	4F2 cell-surface antigen heavy chain	P08195-2;P08195-3;P08195;P08195-4	16	16	16	-0.121252	1.07972	0.00558773
DPP8	Dipeptidyl peptidase 8	Q6V1X1-4;Q6V1X1-2;Q6V1X1-5;Q6V1X1-3;Q6V1X1;Q6V1X1-6	8	8	8	-0.128496	0.92393	0.00552125
C19orf66	UPF0515 protein C19orf66	Q9NUL5;Q9NUL5-4;Q9NUL5-3;Q9NUL5-2	9	9	9	-0.111513	1.29903	0.00547476
CIRBP	Cold-inducible RNA-binding protein	Q14011;Q14011-2	7	7	7	-0.109609	1.34957	0.00544856
IFIT5	Interferon-induced protein with tetratricopeptide repeats 5	Q13325;Q13325-2	11	10	10	-0.127766	0.920146	0.00544006
RPL35	60S ribosomal protein L35	P42766	4	4	4	-0.10881	1.36293	0.00541047
ZNF24	Zinc finger protein 24	P17028	5	5	5	-0.116874	1.135	0.00540472
LPGAT1	Acyl-CoA:lysophosphatidylglycerol acyltransferase 1	Q92604	3	3	3	-0.122285	1.00854	0.005376
HSD17B12	Very-long-chain 3-oxoacyl-CoA reductase	Q53GQ0	7	7	7	-0.118667	1.08541	0.00537483
2023-09-08	Septin-8	Q92599-3;Q92599-2;Q92599-4;Q92599	4	3	3	-0.175224	0.437425	0.00533012
ARFGAP3	ADP-ribosylation factor GTPase-activating protein 3	Q9NP61-2;Q9NP61	9	8	8	-0.10071	1.62199	0.00528629
KIDINS220	Kinase D-interacting substrate of 220 kDa	Q9ULH0-2;Q9ULH0-4;Q9ULH0;Q9ULH0-5	6	6	6	-0.1122	1.21919	0.00527313
GIMAP4	GTPase IMAP family member 4	Q9NUV9	18	18	16	-0.113947	1.15857	0.00522266
CXorf38	Uncharacterized protein CXorf38	Q8TB03;Q8TB03-3;Q8TB03-2	8	8	8	-0.163064	0.5007	0.0052182
MKRN2	Probable E3 ubiquitin-protein ligase makorin-2	Q9H000-2;Q9H000	8	8	7	-0.128116	0.8539	0.00513772
ANKRD22	Ankyrin repeat domain-containing protein 22	Q5VYY1	4	4	4	-0.206752	0.294131	0.00513584
CCDC186	Coiled-coil domain-containing protein 186	Q7Z3E2	13	13	13	-0.112428	1.14588	0.00503971
LRRC25	Leucine-rich repeat-containing protein 25	Q8N386	3	3	3	-0.148383	0.592109	0.0050198
CMPK2	UMP-CMP kinase 2, mitochondrial	Q5EBM0;Q5EBM0-4;Q5EBM0-3;Q5EBM0-2	10	10	10	-0.159381	0.503167	0.00500726
ZMIZ1;ZMIZ2	Zinc finger MIZ domain-containing protein 1;Zinc finger MIZ domain-containing protein 2	Q9ULJ6;Q8NF64-3;Q8NF64-2;Q8NF64;Q9ULJ6-2	4	4	4	-0.125483	0.864748	0.00498148
TESC	Calcineurin B homologous protein 3	Q96BS2-2;Q96BS2-3;Q96BS2	2	2	2	-0.13491	0.726545	0.0049633
NUCKS1	Nuclear ubiquitous casein and cyclin-dependent kinase substrate 1	Q9H1E3;Q9H1E3-2	12	12	12	-0.117298	1.0087	0.00494708
XIAP	E3 ubiquitin-protein ligase XIAP	P98170	9	9	9	-0.109804	1.18437	0.00493563
CEBPZ	CCAAT/enhancer-binding protein zeta	Q03701	12	12	12	-0.114983	1.05155	0.0049181
NUFIP2	Nuclear fragile X mental retardation-interacting protein 2	Q7Z417	14	14	14	-0.122369	0.898315	0.00489112
DAAM1	Disheveled-associated activator of morphogenesis 1	Q9Y4D1;Q9Y4D1-2;Q9Y4D1-3	6	6	6	-0.109684	1.17403	0.00489059
HCK	Tyrosine-protein kinase HCK	P08631-4;P08631;P08631-3;P08631-2	16	14	13	-0.121641	0.905678	0.00486623
BABAM1	BRISC and BRCA1-A complex member 1	Q9NWV8;Q9NWV8-3	8	8	8	-0.108703	1.18581	0.00484185
B2M	Beta-2-microglobulin;Beta-2-microglobulin form pI 5.3	P61769	4	4	4	-0.140015	0.647185	0.00483403
DYM	Dymeclin	Q7RTS9	3	3	3	-0.122952	0.870089	0.00480733
OAS3	2-5-oligoadenylate synthase 3	Q9Y6K5	17	17	17	-0.174129	0.39307	0.00477197
LIMD1	LIM domain-containing protein 1	Q9UGP4	12	12	12	-0.11748	0.948386	0.00471642
DNAJB14	DnaJ homolog subfamily B member 14	Q8TBM8;Q8TBM8-2	9	9	9	-0.103203	1.30034	0.0046929
LMTK2	Serine/threonine-protein kinase LMTK2	Q8IWU2	7	7	7	-0.115539	0.973142	0.00466019
TCL1A	T-cell leukemia/lymphoma protein 1A	P56279	4	4	4	-0.14725	0.550198	0.00463084
ITPRIP	Inositol 1,4,5-trisphosphate receptor-interacting protein	Q8IWB1	7	7	7	-0.0999668	1.38733	0.00462955
SLC12A7	Solute carrier family 12 member 7	Q9Y666	5	5	5	-0.186656	0.326669	0.00461835
IKZF3	Zinc finger protein Aiolos	Q9UKT9;Q9UKT9-7;Q9UKT9-4;Q9UKT9-8;Q9UKT9-3;Q9UKT9-6;Q9UKT9-2;Q9UKT9-15;Q9UKT9-13;Q9UKT9-5;Q9UKT9-9;Q9UKT9-10;Q9UKT9-14	19	19	15	-0.103418	1.26488	0.0046117
DPY30	Protein dpy-30 homolog	Q9C005	2	2	2	-0.0987467	1.42205	0.00460361
CDK17	Cyclin-dependent kinase 17	Q00537;Q00537-2	9	8	8	-0.136057	0.648111	0.00457033
LYSMD2	LysM and putative peptidoglycan-binding domain-containing protein 2	Q8IV50	10	10	10	-0.112271	1.01308	0.00454831
TRPM2	Transient receptor potential cation channel subfamily M member 2	O94759;O94759-2	4	4	4	-0.127025	0.754251	0.00454422
OGFRL1	Opioid growth factor receptor-like protein 1	Q5TC84	5	5	5	-0.119158	0.875725	0.0045398
PARP9	Poly [ADP-ribose] polymerase 9	Q8IXQ6;Q8IXQ6-2;Q8IXQ6-3	20	20	20	-0.176587	0.360862	0.00453472
MRPL9	39S ribosomal protein L9, mitochondrial	Q9BYD2	7	7	7	-0.121484	0.829951	0.00450981
TRAF1	TNF receptor-associated factor 1	Q13077;Q13077-2	8	8	8	-0.129304	0.715155	0.00449752
IFT27	Intraflagellar transport protein 27 homolog	Q9BW83;Q9BW83-2	6	6	6	-0.100066	1.32363	0.00447331
RRP9	U3 small nucleolar RNA-interacting protein 2	O43818	9	9	9	-0.100779	1.29535	0.00446167
EMG1	Ribosomal RNA small subunit methyltransferase NEP1	Q92979	5	5	5	-0.13215	0.669655	0.00443677
DDX3X	ATP-dependent RNA helicase DDX3X	O00571;O00571-2	29	28	9	-0.100272	1.30068	0.00443104
PDK2	[Pyruvate dehydrogenase (acetyl-transferring)] kinase isozyme 2, mitochondrial	Q15119;Q15119-2	4	4	3	-0.119306	0.847413	0.00442688
RBM19	Probable RNA-binding protein 19	Q9Y4C8	15	15	15	-0.0984086	1.33518	0.00435562
CCDC91	Coiled-coil domain-containing protein 91	Q7Z6B0;Q7Z6B0-2;Q7Z6B0-3	10	10	10	-0.102257	1.19842	0.00432075
GIMAP2	GTPase IMAP family member 2	Q9UG22	7	7	7	-0.101978	1.20384	0.00431265
ARHGEF10L	Rho guanine nucleotide exchange factor 10-like protein	Q9HCE6-4;Q9HCE6-3;Q9HCE6-2;Q9HCE6;Q9HCE6-5	7	7	7	-0.123334	0.754816	0.00428675
PTPRJ	Receptor-type tyrosine-protein phosphatase eta	Q12913	19	19	19	-0.121737	0.771486	0.00425541
RAB35	Ras-related protein Rab-35	Q15286;Q15286-2	6	6	6	-0.0992556	1.2553	0.00422264
UNC93B1	Protein unc-93 homolog B1	Q9H1C4	5	5	5	-0.124727	0.715924	0.00418859
CLP1	Polyribonucleotide 5-hydroxyl-kinase Clp1	Q92989-2;Q92989	7	7	7	-0.107665	1.01113	0.00417616
FAM195B	Protein FAM195B	C9JLW8	2	2	2	-0.12246	0.741968	0.00416423
SMG9	Protein SMG9	Q9H0W8;Q9H0W8-2	7	7	7	-0.106905	1.0227	0.00415593
EIF1;EIF1B	Eukaryotic translation initiation factor 1;Eukaryotic translation initiation factor 1b	P41567;O60739	6	6	5	-0.129705	0.646442	0.00414417
LRRC41	Leucine-rich repeat-containing protein 41	Q15345;Q15345-3	6	6	6	-0.123686	0.720069	0.00413963
LYN	Tyrosine-protein kinase Lyn	P07948;P07948-2	17	18	2	-0.116784	0.816965	0.00411227
MIB1	E3 ubiquitin-protein ligase MIB1	Q86YT6	6	6	6	-0.100368	1.17624	0.00410128
GPAA1	Glycosylphosphatidylinositol anchor attachment 1 protein	O43292-2;O43292	3	3	3	-0.12646	0.670135	0.00406546
FAM91A1	Protein FAM91A1	Q658Y4	9	9	9	-0.0994605	1.1844	0.00404963
MED6	Mediator of RNA polymerase II transcription subunit 6	O75586;O75586-2	4	4	4	-0.0907671	1.48809	0.00402612
ZC2HC1A	Zinc finger C2HC domain-containing protein 1A	Q96GY0	7	7	7	-0.11026	0.90778	0.00400598
ATP6AP2	Renin receptor	O75787-2;O75787	2	2	2	-0.111107	0.881638	0.00396943
C19orf43	Uncharacterized protein C19orf43	Q9BQ61	7	7	7	-0.0995302	1.13805	0.0039281
ACBD5	Acyl-CoA-binding domain-containing protein 5	Q5T8D3-2;Q5T8D3-3;Q5T8D3;Q5T8D3-4	6	6	6	-0.119531	0.73156	0.00391942
LCP2	Lymphocyte cytosolic protein 2	Q13094	17	17	17	-0.101776	1.06914	0.00390551
RTFDC1	Protein RTF2 homolog	Q9BY42	10	10	10	-0.106508	0.946997	0.00387192
CEACAM8	Carcinoembryonic antigen-related cell adhesion molecule 8	P31997	2	2	2	-0.213449	0.203809	0.0038643
IRF2	Interferon regulatory factor 2	P14316-2;P14316	5	5	4	-0.102828	1.02228	0.00384371
MYO1E	Unconventional myosin-Ie	Q12965	20	14	14	-0.109889	0.870505	0.00384164
LIPE	Hormone-sensitive lipase	Q05469;Q05469-2	3	3	3	-0.146756	0.449669	0.00383418
UBXN4	UBX domain-containing protein 4	Q92575	8	8	8	-0.0976639	1.15377	0.00382394
ATF2	Cyclic AMP-dependent transcription factor ATF-2	P15336-5;P15336;P15336-7;P15336-3;P15336-4	7	7	5	-0.108118	0.897368	0.00381486
REEP3	Receptor expression-enhancing protein 3	Q6NUK4;Q6NUK4-2	4	4	4	-0.10924	0.872725	0.00380457
TUT1	Speckle targeted PIP5K1A-regulated poly(A) polymerase	Q9H6E5	7	7	7	-0.109684	0.855077	0.00377013
ME1	NADP-dependent malic enzyme	P48163;P48163-2	8	8	8	-0.137462	0.509393	0.00376621
KPNA1	Importin subunit alpha-5;Importin subunit alpha-5, N-terminally processed	P52294	11	11	7	-0.0979567	1.10041	0.0037033
RFK	Riboflavin kinase	Q969G6	5	5	5	-0.110132	0.827987	0.00369892
FSCN1	Fascin	Q16658	16	16	16	-0.13218	0.544225	0.00369529
RSBN1L	Round spermatid basic protein 1-like protein	Q6PCB5;Q6PCB5-2	17	17	15	-0.0934456	1.2321	0.00368821
RNPC3	RNA-binding protein 40	Q96LT9-2;Q96LT9	5	5	5	-0.10875	0.847999	0.00368026
ATG16L1	Autophagy-related protein 16-1	Q676U5-2;Q676U5;Q676U5-3;Q676U5-5;Q676U5-4	9	9	9	-0.0931044	1.23022	0.00365692
ADAM17	Disintegrin and metalloproteinase domain-containing protein 17	P78536;P78536-2	13	13	13	-0.102635	0.96627	0.0036559
CEBPB	CCAAT/enhancer-binding protein beta	P17676;P17676-2	9	9	9	-0.122435	0.637437	0.00364745
DMXL2	DmX-like protein 2	Q8TDJ6-3;Q8TDJ6;Q8TDJ6-2	38	38	36	-0.104261	0.914789	0.003605
LAMTOR2	Ragulator complex protein LAMTOR2	Q9Y2Q5-2;Q9Y2Q5;Q9Y2Q5-3	2	2	2	-0.101894	0.958858	0.00358043
PGP	Phosphoglycolate phosphatase	A6NDG6	3	3	3	-0.120011	0.651159	0.00357055
HLA-C	HLA class I histocompatibility antigen, Cw-7 alpha chain;HLA class I histocompatibility antigen, Cw-4 alpha chain;HLA class I histocompatibility antigen, Cw-12 alpha chain;HLA class I histocompatibility antigen, Cw-15 alpha chain;HLA class I histocompatibility antigen, Cw-2 alpha chain;HLA class I histocompatibility antigen, Cw-18 alpha chain;HLA class I histocompatibility antigen, Cw-16 alpha ch…	P10321;P30504;P30508;Q07000;P30501;Q29865;Q29960-2;Q29960;Q29963;Q9TNN7	15;16;17	15	6	-0.174461	0.283599	0.00353353
FAM134C	Protein FAM134C	Q86VR2	5	5	4	-0.108161	0.810046	0.00350202
PLCB3	1-phosphatidylinositol 4,5-bisphosphate phosphodiesterase beta-3	Q01970;Q01970-2	12	12	12	-0.094189	1.11775	0.00346733
RB1	Retinoblastoma-associated protein	P06400	17	17	17	-0.0976685	1.01258	0.00344069
CD59	CD59 glycoprotein	P13987	3	3	3	-0.123533	0.580427	0.00341826
NUDCD3	NudC domain-containing protein 3	Q8IVD9	10	10	10	-0.113093	0.709348	0.00341627
LBR	Lamin-B receptor	Q14739	20	20	20	-0.113004	0.704451	0.00339047
WTAP	Pre-mRNA-splicing regulator WTAP	Q15007	11	11	11	-0.0960228	1.03443	0.00338433
ADPRH	[Protein ADP-ribosylarginine] hydrolase	P54922	4	4	4	-0.102141	0.888518	0.00337662
SNX30	Sorting nexin-30	Q5VWJ9	5	5	5	-0.12787	0.529348	0.00337345
SGPL1	Sphingosine-1-phosphate lyase 1	O95470	12	12	12	-0.108109	0.768477	0.00334476
SLU7	Pre-mRNA-splicing factor SLU7	O95391	12	12	12	-0.0914775	1.14773	0.00334076
TYMP	Thymidine phosphorylase	P19971;P19971-2	19	19	19	-0.12818	0.519555	0.00333348
RAB12	Ras-related protein Rab-12	Q6IQ22	4	4	4	-0.124402	0.550289	0.00330575
ABHD17A	Alpha/beta hydrolase domain-containing protein 17A	Q96GS6;Q96GS6-2;Q96GS6-4;Q96GS6-3	3	3	3	-0.110089	0.725271	0.00329995
HYPK	Huntingtin-interacting protein K	Q9NX55;Q9NX55-3	4	4	4	-0.0944032	1.04174	0.00328995
DOCK4	Dedicator of cytokinesis protein 4	Q8N1I0;Q8N1I0-3;Q8N1I0-2	22	22	22	-0.117353	0.622442	0.00328153
TRMT112	Multifunctional methyltransferase subunit TRM112-like protein	Q9UI30-2;Q9UI30	4	4	4	-0.108845	0.738492	0.00327645
PLEKHO2	Pleckstrin homology domain-containing family O member 2	Q8TD55;Q8TD55-2	21	21	21	-0.109383	0.716192	0.0032225
RSRC2	Arginine/serine-rich coiled-coil protein 2	Q7L4I2;Q7L4I2-2	7	7	7	-0.0991863	0.899861	0.00321806
RRBP1	Ribosome-binding protein 1	Q9P2E9;Q9P2E9-3	83	83	81	-0.10534	0.780399	0.00321776
TOM1	Target of Myb protein 1	O60784-3;O60784;O60784-4;O60784-2	9	9	9	-0.0893777	1.15908	0.00321436
YBX1	Nuclease-sensitive element-binding protein 1	P67809	19	19	13	-0.103054	0.81832	0.00320667
SMG6	Telomerase-binding protein EST1A	Q86US8	8	8	6	-0.0874531	1.21316	0.00319104
TOE1	Target of EGR1 protein 1	Q96GM8;Q96GM8-2	7	7	7	-0.108023	0.727702	0.00318644
FXR2	Fragile X mental retardation syndrome-related protein 2	P51116	16	12	12	-0.08906	1.15613	0.00318504
NT5C3A	Cytosolic 5-nucleotidase 3A	Q9H0P0-1;Q9H0P0-3;Q9H0P0-2;Q9H0P0	9	9	9	-0.119186	0.58045	0.00318205
GIMAP5	GTPase IMAP family member 5	Q96F15;Q96F15-2	9	9	9	-0.10533	0.767998	0.00317332
MGMT	Methylated-DNA--protein-cysteine methyltransferase	P16455	8	8	8	-0.106548	0.743709	0.00315874
ETV6	Transcription factor ETV6	P41212	5	5	5	-0.101517	0.830203	0.00315
ISYNA1	Inositol-3-phosphate synthase 1	Q9NPH2;Q9NPH2-2;Q9NPH2-3	6	6	6	-0.112489	0.651369	0.00313784
DUS3L	tRNA-dihydrouridine(47) synthase [NAD(P)(+)]-like	Q96G46;Q96G46-2	9	9	9	-0.109191	0.694338	0.00312604
PQBP1	Polyglutamine-binding protein 1	O60828-2;O60828;O60828-5;O60828-4;O60828-3	8	8	8	-0.0925553	1.01899	0.00310587
CTSW	Cathepsin W	P56202	5	5	5	-0.16093	0.292534	0.00309574
SDAD1	Protein SDA1 homolog	Q9NVU7;Q9NVU7-2	10	10	10	-0.0870519	1.17928	0.00309154
PSAP	Prosaposin;Saposin-A;Saposin-B-Val;Saposin-B;Saposin-C;Saposin-D	P07602;P07602-2;P07602-3	18	18	18	-0.104215	0.763208	0.00308986
FAM3C	Protein FAM3C	Q92520	6	6	6	-0.102823	0.785339	0.00308239
MPV17	Protein Mpv17	P39210	3	3	3	-0.103707	0.766074	0.00306967
ETS1	Protein C-ets-1	P14921;P14921-3;P14921-2;P14921-4;P14921-5	8	8	8	-0.09028	1.06096	0.00305398
PTPN2	Tyrosine-protein phosphatase non-receptor type 2	P17706-3;P17706-2;P17706-4;P17706	9	9	9	-0.102979	0.76949	0.00303827
SEL1L	Protein sel-1 homolog 1	Q9UBV2	11	11	11	-0.0888154	1.09641	0.00303543
ZNFX1	NFX1-type zinc finger-containing protein 1	Q9P2E3;Q9P2E3-2	25	25	25	-0.115762	0.587423	0.00303383
MAP2K1	Dual specificity mitogen-activated protein kinase kinase 1	Q02750;Q02750-2	16	16	12	-0.0925214	0.990005	0.00303096
C1orf52	UPF0690 protein C1orf52	Q8N6N3;Q8N6N3-2	4	4	4	-0.0998946	0.819878	0.00301793
TNIP2	TNFAIP3-interacting protein 2	Q8NFZ5;Q8NFZ5-2	9	9	9	-0.097221	0.872869	0.00301384
SPTY2D1	Protein SPT2 homolog	Q68D10;Q68D10-2;Q68D10-3	11	11	11	-0.0901847	1.04605	0.00301262
NAT14	N-acetyltransferase 14	Q8WUY8	2	2	2	-0.112387	0.617677	0.00298934
GRAPL;GRAP	GRB2-related adapter protein-like;GRB2-related adapter protein	Q8TC17-2;Q8TC17;Q13588	2	2	2	-0.123793	0.494445	0.00297351
TARSL2	Probable threonine--tRNA ligase 2, cytoplasmic	A2RTX5-2;A2RTX5	7	6	6	-0.128948	0.451362	0.00297028
AKR1C3;AKR1C1	Aldo-keto reductase family 1 member C3;Aldo-keto reductase family 1 member C1	P42330;Q04828;P42330-2	9	9	9	-0.108531	0.661139	0.00295923
GTF2H3	General transcription factor IIH subunit 3	Q13889;Q13889-2	5	5	5	-0.116931	0.554603	0.00294103
MTRF1L	Peptide chain release factor 1-like, mitochondrial	Q9UGC7;Q9UGC7-4;Q9UGC7-3;Q9UGC7-2	4	4	4	-0.104927	0.708738	0.00293852
APC	Adenomatous polyposis coli protein	P25054-2;P25054;P25054-3	3	3	3	-0.117794	0.543841	0.00293284
NUPL1	Nucleoporin p58/p45	Q9BVL2-2;Q9BVL2-3;Q9BVL2	4	4	4	-0.091948	0.954972	0.00290578
KAT8	Histone acetyltransferase KAT8	Q9H7Z6;Q9H7Z6-2	11	11	11	-0.112486	0.593024	0.00288873
PPP6R3	Serine/threonine-protein phosphatase 6 regulatory subunit 3	Q5H9R7-6;Q5H9R7-2;Q5H9R7;Q5H9R7-5;Q5H9R7-4;Q5H9R7-3	15	15	15	-0.0874228	1.06653	0.00287593
GOLGA5	Golgin subfamily A member 5	Q8TBA6;Q8TBA6-2	22	22	22	-0.0858311	1.11151	0.00286632
CPNE2	Copine-2	Q96FN4;Q96FN4-2	5	5	4	-0.102145	0.731701	0.00286262
ARHGAP18	Rho GTPase-activating protein 18	Q8N392;Q8N392-2	20	20	20	-0.108925	0.621899	0.0028249
CD99	CD99 antigen	P14209;P14209-3;P14209-2	6	6	6	-0.100469	0.748632	0.00282457
GLE1	Nucleoporin GLE1	Q53GS7-2;Q53GS7	6	6	6	-0.108758	0.622912	0.00282029
ADAP2	Arf-GAP with dual PH domain-containing protein 2	Q9NPF8-2;Q9NPF8	6	6	6	-0.12455	0.457781	0.002807
IKBKE	Inhibitor of nuclear factor kappa-B kinase subunit epsilon	Q14164;Q14164-2	15	13	13	-0.101138	0.730668	0.00280305
RPL27A	60S ribosomal protein L27a	P46776	7	7	7	-0.0873065	1.02963	0.00278719
LMAN2L	VIP36-like protein	Q9H0V9-3;Q9H0V9;Q9H0V9-2	3	3	3	-0.103691	0.67879	0.00276402
AKAP11	A-kinase anchor protein 11	Q9UKA4	20	20	20	-0.0853156	1.07546	0.00275754
MGLL	Monoglyceride lipase	Q99685;Q99685-2	7	7	7	-0.101482	0.709735	0.00275212
WDR82	WD repeat-containing protein 82	Q6UXN9	8	8	8	-0.0816362	1.19677	0.00275084
HNRNPK	Heterogeneous nuclear ribonucleoprotein K	P61978-3;P61978-2;P61978	24	24	24	-0.0914586	0.898271	0.00273211
SLC11A1	Natural resistance-associated macrophage protein 1	P49279	3	3	3	-0.131534	0.392461	0.002719
C7orf25	UPF0415 protein C7orf25	Q9BPX7;Q9BPX7-2	3	3	3	-0.0964004	0.78727	0.00271504
FAM76B	Protein FAM76B	Q5HYJ3;Q5HYJ3-3;Q5HYJ3-2	7	7	7	-0.100181	0.710492	0.00268443
RABEP2	Rab GTPase-binding effector protein 2	Q9H5N1;Q9H5N1-2	15	15	15	-0.0887362	0.928382	0.00264362
CBL	E3 ubiquitin-protein ligase CBL	P22681	16	16	15	-0.084913	1.03234	0.00264213
SLC33A1	Acetyl-coenzyme A transporter 1	O00400	5	5	5	-0.107867	0.587995	0.0026364
EIF4E3	Eukaryotic translation initiation factor 4E type 3	Q8N5X7;Q8N5X7-2	4	4	4	-0.102949	0.652626	0.00263263
SIRPA	Tyrosine-protein phosphatase non-receptor type substrate 1	P78324-2;P78324;P78324-4	12	12	5	-0.102675	0.651748	0.00261555
RPL23A	60S ribosomal protein L23a	P62750	9	9	9	-0.0898817	0.886745	0.00261032
YEATS2	YEATS domain-containing protein 2	Q9ULM3	6	6	6	-0.105308	0.61298	0.00260699
DSCR3	Down syndrome critical region protein 3	O14972;O14972-2	4	4	4	-0.0842407	1.03515	0.00260623
TCEAL3;TCEAL5;TCEAL6	Transcription elongation factor A protein-like 3;Transcription elongation factor A protein-like 5;Transcription elongation factor A protein-like 6	Q969E4;Q5H9L2;Q6IPX3	6	6	6	-0.0945975	0.783841	0.00260471
VTA1	Vacuolar protein sorting-associated protein VTA1 homolog	Q9NP79	10	10	9	-0.0925772	0.819966	0.00259222
ZFYVE16	Zinc finger FYVE domain-containing protein 16	Q7Z3T8;Q7Z3T8-3	17	17	17	-0.0968424	0.735276	0.00258397
TCEB2	Transcription elongation factor B polypeptide 2	Q15370;Q15370-2	11	11	11	-0.0835884	1.04209	0.00258006
PGGT1B	Geranylgeranyl transferase type-1 subunit beta	P53609;P53609-2	9	9	9	-0.0933425	0.783069	0.00253392
CASP6	Caspase-6;Caspase-6 subunit p18;Caspase-6 subunit p11	P55212	5	5	5	-0.10686	0.570484	0.00251885
RREB1	Ras-responsive element-binding protein 1	Q92766;Q92766-2;Q92766-5;Q92766-3	10	10	10	-0.0926739	0.790078	0.00251683
CCPG1	Cell cycle progression protein 1	Q9ULG6-2;Q9ULG6;Q9ULG6-5	4	4	4	-0.0929482	0.777824	0.00249816
SERF2	Small EDRK-rich factor 2	P84101-4;P84101;P84101-3;P84101-2	4	4	4	-0.10242	0.619044	0.00248748
RAD23A	UV excision repair protein RAD23 homolog A	P54725-2;P54725-3;P54725	9	7	7	-0.0768633	1.22323	0.00248118
KLC2	Kinesin light chain 2	Q9H0B6;Q9H0B6-2	10	4	4	-0.094604	0.739563	0.00247829
ZBTB11	Zinc finger and BTB domain-containing protein 11	O95625	11	11	11	-0.090954	0.810538	0.00247766
SOD2	Superoxide dismutase [Mn], mitochondrial	P04179-4;P04179;P04179-2;P04179-3	6	6	6	-0.123549	0.406478	0.00247763
CLK1	Dual specificity protein kinase CLK1	P49759-3;P49759	9	9	8	-0.0915069	0.786871	0.00244534
GPR171	Probable G-protein coupled receptor 171	O14626	3	3	3	-0.115781	0.457561	0.00242459
RAC1;RAC3	Ras-related C3 botulinum toxin substrate 1;Ras-related C3 botulinum toxin substrate 3	P63000-2;P63000;P60763	11	11	5	-0.0958374	0.697207	0.00241683
PPP2R2A	Serine/threonine-protein phosphatase 2A 55 kDa regulatory subunit B alpha isoform	P63151;P63151-2	10	10	8	-0.0862362	0.89115	0.00241287
AHR	Aryl hydrocarbon receptor	P35869	8	8	7	-0.115728	0.455063	0.00241032
AKAP2	A-kinase anchor protein 2	Q9Y2D5;Q9Y2D5-5;Q9Y2D5-6;Q9Y2D5-7;Q9Y2D5-4	15	15	15	-0.131598	0.342655	0.00240017
STK25	Serine/threonine-protein kinase 25	O00506;O00506-3;O00506-2	8	6	6	-0.0890875	0.813265	0.00238381
TMEM160	Transmembrane protein 160	Q9NX00	2	2	2	-0.116959	0.436331	0.00236929
HSH2D	Hematopoietic SH2 domain-containing protein	Q96JZ2-2;Q96JZ2	5	5	5	-0.0964616	0.665802	0.00235207
HMGB2	High mobility group protein B2	P26583	15	12	11	-0.0876745	0.831184	0.00235188
KIAA1143	Uncharacterized protein KIAA1143	Q96AT1	6	6	6	-0.0848357	0.894505	0.0023425
MKL1	MKL/myocardin-like protein 1	Q969V6	10	10	8	-0.0848194	0.885371	0.00232154
UBQLN4	Ubiquilin-4	Q9NRR5;Q9NRR5-2	7	7	4	-0.0855156	0.866783	0.00231812
MED14	Mediator of RNA polymerase II transcription subunit 14	O60244	7	7	7	-0.0821223	0.952514	0.00231299
NFKBIB	NF-kappa-B inhibitor beta	Q15653-2;Q15653	7	7	7	-0.0938801	0.691376	0.00230226
TMEM55B	Type 1 phosphatidylinositol 4,5-bisphosphate 4-phosphatase	Q86T03;Q86T03-2	4	3	3	-0.0895891	0.764895	0.00228778
HEATR6	HEAT repeat-containing protein 6	Q6AI08	3	3	3	-0.101303	0.574169	0.00227669
ZFPL1	Zinc finger protein-like 1	O95159	5	5	5	-0.0942965	0.67235	0.00226695
TRMT5	tRNA (guanine(37)-N1)-methyltransferase	Q32P41	7	7	7	-0.100384	0.578678	0.00225113
ORMDL1;ORMDL2	ORM1-like protein 1;ORM1-like protein 2	Q9P0S3;Q53FV1	3	3	2	-0.118294	0.401877	0.00224769
MAN1B1	Endoplasmic reticulum mannosyl-oligosaccharide 1,2-alpha-mannosidase	Q9UKM7	6	6	6	-0.089296	0.75434	0.00224588
TAPBP	Tapasin	O15533-2;O15533;O15533-3;O15533-4	6	6	6	-0.0845297	0.842014	0.00221026
TRMT61B	tRNA (adenine(58)-N(1))-methyltransferase, mitochondrial	Q9BVS5	4	4	4	-0.116059	0.409829	0.00220286
CIC	Protein capicua homolog	Q96RK0	9	9	9	-0.0839093	0.840112	0.00217378
MOSPD2	Motile sperm domain-containing protein 2	Q8NHP6;Q8NHP6-2	10	10	9	-0.0780537	0.999226	0.00217367
PPIL4	Peptidyl-prolyl cis-trans isomerase-like 4	Q8WUA2	15	15	15	-0.0754957	1.08121	0.00216863
PDLIM5	PDZ and LIM domain protein 5	Q96HC4;Q96HC4-4;Q96HC4-7;Q96HC4-6	21	21	21	-0.0896597	0.717054	0.00216739
VAV2	Guanine nucleotide exchange factor VAV2	P52735-3;P52735-2;P52735	10	10	10	-0.0925078	0.665752	0.00216306
NTPCR	Cancer-related nucleoside-triphosphatase	Q9BSD7	6	6	6	-0.0990781	0.562197	0.0021373
RNF169	E3 ubiquitin-protein ligase RNF169	Q8NCN4	12	12	12	-0.0825337	0.848497	0.00212081
UBE2N;UBE2NL	Ubiquitin-conjugating enzyme E2 N;Putative ubiquitin-conjugating enzyme E2 N-like	P61088;Q5JXB2	8	8	8	-0.0836525	0.821874	0.0021207
FBXO6	F-box only protein 6	Q9NRD1	6	6	6	-0.101625	0.525661	0.00211745
HLA-B	HLA class I histocompatibility antigen, B-8 alpha chain;HLA class I histocompatibility antigen, B-42 alpha chain;HLA class I histocompatibility antigen, B-7 alpha chain;HLA class I histocompatibility antigen, B-81 alpha chain;HLA class I histocompatibility antigen, B-48 alpha chain;HLA class I histocompatibility antigen, B-41 alpha chain;HLA class I histocompatibility antigen, B-44 alpha chain;HL…	P30460;P30480;P01889;Q31610;P30486;P30479;P30481;P30485;P30461;P30685;P30491;P10319;P18465	18;14;13;15	16	4	-0.140054	0.262271	0.00211518
MRPS2	28S ribosomal protein S2, mitochondrial	Q9Y399	5	5	5	-0.0798502	0.905109	0.00209582
MANF	Mesencephalic astrocyte-derived neurotrophic factor	P55145	7	7	7	-0.0767965	0.9936	0.00209447
FXR1	Fragile X mental retardation syndrome-related protein 1	P51114;P51114-2;P51114-3	19	19	16	-0.0809078	0.875687	0.00209294
EIF4G1	Eukaryotic translation initiation factor 4 gamma 1	Q04637-3;Q04637;Q04637-8;Q04637-9;Q04637-5;Q04637-4;Q04637-6;Q04637-7	54	54	48	-0.0751044	1.04654	0.00209014
NPEPL1	Probable aminopeptidase NPEPL1	Q8NDH3-5;Q8NDH3-4;Q8NDH3;Q8NDH3-2;Q8NDH3-3	5	5	5	-0.0882157	0.706244	0.00207072
MRPL22	39S ribosomal protein L22, mitochondrial	Q9NWU5;Q9NWU5-2;Q9NWU5-3	6	6	6	-0.0874772	0.716598	0.00206202
VAMP4	Vesicle-associated membrane protein 4	O75379-2;O75379	3	3	3	-0.0837066	0.78943	0.00205189
KIAA1551	Uncharacterized protein KIAA1551	Q9HCM1	19	19	19	-0.0741934	1.05393	0.00205146
HSPB1	Heat shock protein beta-1	P04792	7	7	7	-0.115505	0.38313	0.00205066
ANKRD27	Ankyrin repeat domain-containing protein 27	Q96NW4	7	7	7	-0.0870398	0.719836	0.00204943
ARPC3	Actin-related protein 2/3 complex subunit 3	O15145	9	9	9	-0.0854039	0.75182	0.00204847
TRANK1	TPR and ankyrin repeat-containing protein 1	O15050	31	31	31	-0.0895297	0.672104	0.0020429
TMEM161B	Transmembrane protein 161B	Q8NDZ6-2;Q8NDZ6	3	3	3	-0.10556	0.463801	0.00204034
WIZ	Protein Wiz	O95785-3;O95785-4;O95785	12	12	12	-0.091207	0.64018	0.00203176
RSRC1	Serine/Arginine-related protein 53	Q96IZ7;Q96IZ7-2	7	7	7	-0.0842002	0.762495	0.00201539
TMED8	Protein TMED8	Q6PL24	8	8	8	-0.0909517	0.638037	0.00201446
FIBP	Acidic fibroblast growth factor intracellular-binding protein	O43427-2;O43427	5	5	5	-0.0790754	0.883225	0.00201366
ZNF652	Zinc finger protein 652	Q9Y2D9	7	7	6	-0.100869	0.504616	0.00201078
DIEXF	Digestive organ expansion factor homolog	Q68CQ4	14	14	14	-0.0759738	0.968388	0.00200686
MOV10	Putative helicase MOV-10	Q9HCE1;Q9HCE1-2	12	12	12	-0.0976972	0.539425	0.0020028
TNPO2	Transportin-2	O14787-2;O14787	10	4	4	-0.0966307	0.550645	0.00199571
CD3E	T-cell surface glycoprotein CD3 epsilon chain	P07766	6	6	6	-0.0934286	0.593615	0.00199459
GALNT6	Polypeptide N-acetylgalactosaminyltransferase 6	Q8NCL4	7	7	6	-0.0894422	0.65331	0.00198898
MINA	Bifunctional lysine-specific demethylase and histidyl-hydroxylase MINA	Q8IUF8-4;Q8IUF8;Q8IUF8-3	7	7	7	-0.0960424	0.555594	0.00198729
STAT1	Signal transducer and activator of transcription 1-alpha/beta	P42224;P42224-2	35;34	36	3	-0.139291	0.247684	0.00198178
MYEF2	Myelin expression factor 2	Q9P2K5-2;Q9P2K5;Q9P2K5-4	4	4	4	-0.0852641	0.722719	0.00197347
TRBC1;TRBC2	T-cell receptor beta-1 chain C region;T-cell receptor beta-2 chain C region	P01850;A0A5B9	4	4	4	-0.0805992	0.823312	0.00197164
SP100	Nuclear autoantigen Sp-100	P23497;P23497-3;P23497-5;P23497-2;P23497-6;P23497-7;P23497-4	27;33	35	7	-0.0800142	0.834669	0.0019658
KIAA1279	KIF1-binding protein	Q96EK5	6	6	6	-0.0871547	0.680506	0.00195704
RASGRP4	RAS guanyl-releasing protein 4	Q8TDF6-5;Q8TDF6-9;Q8TDF6-2;Q8TDF6;Q8TDF6-8;Q8TDF6-6;Q8TDF6-7	5	5	5	-0.103047	0.463612	0.00194363
TXN	Thioredoxin	P10599;P10599-2	6	6	6	-0.109435	0.405285	0.00193864
MORC2	MORC family CW-type zinc finger protein 2	Q9Y6X9-2;Q9Y6X9	5	5	5	-0.0826529	0.75821	0.00193263
SDF4	45 kDa calcium-binding protein	Q9BRK5;Q9BRK5-4;Q9BRK5-3;Q9BRK5-6;Q9BRK5-2	6	6	6	-0.100669	0.484959	0.00193225
STARD7	StAR-related lipid transfer protein 7, mitochondrial	Q9NQZ5	5	5	5	-0.0856343	0.697258	0.00192974
AIDA	Axin interactor, dorsalization-associated protein	Q96BJ3;Q96BJ3-3	6	6	6	-0.0920079	0.590265	0.00192471
GNAI3	Guanine nucleotide-binding protein G(k) subunit alpha	P08754	10	4	4	-0.0856049	0.69343	0.00191921
CIR1	Corepressor interacting with RBPJ 1	Q86X95	9	9	9	-0.0778271	0.865111	0.00191691
BRD3	Bromodomain-containing protein 3	Q15059;Q15059-2	15	10	9	-0.08409	0.718418	0.00190961
TMF1	TATA element modulatory factor	P82094;P82094-2	31	31	31	-0.0786052	0.840152	0.00190772
ABL1	Tyrosine-protein kinase ABL1	P00519;P00519-2	16	16	15	-0.0796241	0.805925	0.00188963
DYNLRB1;DYNLRB2	Dynein light chain roadblock-type 1;Dynein light chain roadblock-type 2	Q9NP97;Q8TF09	3	3	3	-0.0723085	0.998326	0.00186407
CCDC130	Coiled-coil domain-containing protein 130	P13994	5	5	5	-0.083313	0.708705	0.00185253
UBE2L3	Ubiquitin-conjugating enzyme E2 L3	P68036-2;P68036;P68036-3;A0A1B0GUS4	4	4	4	-0.0823891	0.723105	0.00184348
MORC3	MORC family CW-type zinc finger protein 3	Q14149	23	23	23	-0.0787969	0.794386	0.00182798
TAF15	TATA-binding protein-associated factor 2N	Q92804-2;Q92804	17	17	15	-0.0768645	0.839674	0.00182329
C9orf64	UPF0553 protein C9orf64	Q5T6V5	8	8	8	-0.076744	0.84118	0.00182033
RTCA	RNA 3-terminal phosphate cyclase	O00442;O00442-2	10	10	10	-0.0864928	0.637188	0.00181965
SMYD5	SET and MYND domain-containing protein 5	Q6GMV2	6	6	6	-0.0813899	0.729764	0.00181333
TLE4;TLE1	Transducin-like enhancer protein 4;Transducin-like enhancer protein 1	Q04727-2;Q04727-4;Q04727;Q04727-3;Q04724	9	4	4	-0.0883753	0.601994	0.00180694
EIF5B	Eukaryotic translation initiation factor 5B	O60841	41	41	41	-0.0765089	0.830129	0.00178906
XRN1	5-3 exoribonuclease 1	Q8IZH2-2;Q8IZH2	29	29	29	-0.0907981	0.559875	0.00178839
SAAL1	Protein SAAL1	Q96ER3	5	5	5	-0.088198	0.593523	0.00177726
IKBIP	Inhibitor of nuclear factor kappa-B kinase-interacting protein	Q70UQ0;Q70UQ0-4	8;12	15	10	-0.0781886	0.778107	0.00176832
BAZ1A	Bromodomain adjacent to zinc finger domain protein 1A	Q9NRL2-2;Q9NRL2	31	31	31	-0.0813294	0.709575	0.00176724
PAXBP1	PAX3- and PAX7-binding protein 1	Q9Y5B6;Q9Y5B6-2	6	6	6	-0.0752722	0.846314	0.00176021
POLR2M;GCOM2	DNA-directed RNA polymerase II subunit GRINL1A;Putative GRINL1B complex locus protein 2	P0CAP2;P0CAP2-3;P0CAP2-2;Q9BZD3	12	12	12	-0.0903301	0.552441	0.00174902
ZNF629	Zinc finger protein 629	Q9UEG4	4	4	4	-0.0875685	0.588877	0.00173982
RPUSD2	RNA pseudouridylate synthase domain-containing protein 2	Q8IZ73;Q8IZ73-2	12	12	12	-0.0840031	0.646995	0.00173956
EZH2	Histone-lysine N-methyltransferase EZH2	Q15910-5;Q15910-3;Q15910-4;Q15910;Q15910-2	5	5	3	-0.0967905	0.470331	0.00173735
DRG2	Developmentally-regulated GTP-binding protein 2	P55039	11	10	10	-0.0752628	0.830404	0.00173174
YTHDF1	YTH domain-containing family protein 1	Q9BYJ9	11	4	4	-0.0780189	0.762967	0.00173127
PAG1	Phosphoprotein associated with glycosphingolipid-enriched microdomains 1	Q9NWQ8	11	11	11	-0.088263	0.573968	0.00172774
SLCO4C1	Solute carrier organic anion transporter family member 4C1	Q6ZQN7	3	3	3	-0.0856509	0.612586	0.0017236
ZC3HAV1L	Zinc finger CCCH-type antiviral protein 1-like	Q96H79	7	7	7	-0.0898185	0.54912	0.00171998
ALKBH5	RNA demethylase ALKBH5	Q6P6C2-3;Q6P6C2;Q6P6C2-1	10	10	10	-0.0744163	0.844754	0.00171773
FHL3	Four and a half LIM domains protein 3	Q13643	5	5	5	-0.0758158	0.80414	0.00170997
FCGR3A;FCGR3B	Low affinity immunoglobulin gamma Fc region receptor III-A;Low affinity immunoglobulin gamma Fc region receptor III-B	P08637;O75015	5	5	5	-0.11496	0.317828	0.0017075
RNF138	E3 ubiquitin-protein ligase RNF138	Q8WVD3;Q8WVD3-2	4	4	4	-0.130235	0.243509	0.00170473
ARL6IP1	ADP-ribosylation factor-like protein 6-interacting protein 1	Q15041;Q15041-2;Q15041-3	2	2	2	-0.093262	0.499282	0.00170255
PCYOX1L	Prenylcysteine oxidase-like	Q8NBM8	4	4	4	-0.086019	0.594395	0.00169273
FOXO1	Forkhead box protein O1	Q12778	6	6	4	-0.0775932	0.745232	0.00167817
MAPK8	Mitogen-activated protein kinase 8	P45983-3;P45983-2;P45983-5;P45983-4;P45983	6	6	5	-0.0795587	0.702165	0.0016758
UGDH	UDP-glucose 6-dehydrogenase	O60701;O60701-3;O60701-2	9	9	9	-0.0888483	0.546445	0.00167569
GNPAT	Dihydroxyacetone phosphate acyltransferase	O15228;O15228-2	9	9	9	-0.0746795	0.812104	0.00167306
BAG6	Large proline-rich protein BAG6	P46379-2;P46379;P46379-3;P46379-5;P46379-4	20	20	20	-0.0693122	0.97001	0.00167267
BRD7	Bromodomain-containing protein 7	Q9NPI1;Q9NPI1-2	9	9	9	-0.0732515	0.848731	0.00167099
PACSIN1	Protein kinase C and casein kinase substrate in neurons protein 1	Q9BY11	6	3	3	-0.124534	0.261668	0.00166875
RPS19BP1	Active regulator of SIRT1	Q86WX3	4	4	4	-0.0916639	0.505812	0.00166409
PBDC1	Protein PBDC1	Q9BVG4	8	8	8	-0.0722329	0.872806	0.00166358
PPP2R5C	Serine/threonine-protein phosphatase 2A 56 kDa regulatory subunit gamma isoform	Q13362;Q13362-5;Q13362-3;Q13362-2;Q13362-4	9;11	10	4	-0.0704056	0.920496	0.00165244
FAF1	FAS-associated factor 1	Q9UNN5;Q9UNN5-2	11	11	11	-0.0810373	0.659998	0.00164735
NPTN	Neuroplastin	Q9Y639-1;Q9Y639;Q9Y639-3;Q9Y639-5;Q9Y639-4	11	11	11	-0.0695305	0.94432	0.00164623
SLC1A4	Neutral amino acid transporter A	P43007-2;P43007	3	3	3	-0.108163	0.347447	0.00164252
MRPS6	28S ribosomal protein S6, mitochondrial	P82932	4	4	4	-0.0807946	0.66021	0.00163796
BET1L	BET1-like protein	Q9NYM9	2	2	2	-0.0815138	0.646647	0.00163722
USP34	Ubiquitin carboxyl-terminal hydrolase 34	Q70CQ2;Q70CQ2-3;Q70CQ2-2	11	11	11	-0.0832959	0.603597	0.00160897
PHF1	PHD finger protein 1	O43189-2	12	12	2	-0.0747066	0.773951	0.00160695
ELAC1	Zinc phosphodiesterase ELAC protein 1	Q9H777	4	4	4	-0.103683	0.368232	0.00159287
EIF4B	Eukaryotic translation initiation factor 4B	P23588-2;P23588	27	27	27	-0.0724719	0.820597	0.0015896
CYTIP	Cytohesin-interacting protein	O60759;O60759-2	7	6	6	-0.0759295	0.73537	0.00158864
OCIAD2	OCIA domain-containing protein 2	Q56VL3	6	6	6	-0.0736311	0.78892	0.00158678
CWC25	Pre-mRNA-splicing factor CWC25 homolog	Q9NXE8	5	5	5	-0.082164	0.612859	0.00158674
SOS1	Son of sevenless homolog 1	Q07889	14	14	12	-0.0684698	0.930312	0.00157669
ANKRD17	Ankyrin repeat domain-containing protein 17	O75179-7;O75179-2;O75179;O75179-6;O75179-4;O75179-3	22	11	11	-0.0761189	0.72393	0.00157511
ALG9	Alpha-1,2-mannosyltransferase ALG9	Q9H6U8;Q9H6U8-3;Q9H6U8-2;Q9H6U8-4	6	6	6	-0.0845201	0.56943	0.00157316
SLC25A22	Mitochondrial glutamate carrier 1	Q9H936	9	9	9	-0.0741925	0.766401	0.00157165
ANGEL2	Protein angel homolog 2	Q5VTE6-2;Q5VTE6	5	5	5	-0.0834276	0.582635	0.00156431
BCOR	BCL-6 corepressor	Q6W2J9-4;Q6W2J9-2;Q6W2J9;Q6W2J9-3	10	10	10	-0.0893472	0.498205	0.00155958
NDE1	Nuclear distribution protein nudE homolog 1	Q9NXR1;Q9NXR1-1	15	15	13	-0.0787898	0.660331	0.00155793
BANP	Protein BANP	Q8N9N5-7;Q8N9N5;Q8N9N5-3;Q8N9N5-6;Q8N9N5-2;Q8N9N5-4;Q8N9N5-5	4	4	4	-0.101143	0.376622	0.00154771
RYBP	RING1 and YY1-binding protein	Q8N488	5	5	4	-0.0933171	0.448747	0.00154737
EDF1	Endothelial differentiation-related factor 1	O60869-2;O60869-3;O60869	13	13	13	-0.0793417	0.644714	0.00154706
STK17A	Serine/threonine-protein kinase 17A	Q9UEE5	4	4	4	-0.0993687	0.391051	0.00154665
TOMM34	Mitochondrial import receptor subunit TOM34	Q15785	7	7	7	-0.0693032	0.883139	0.00154658
ITGA5	Integrin alpha-5;Integrin alpha-5 heavy chain;Integrin alpha-5 light chain	P08648	10	10	10	-0.0736477	0.763927	0.00154437
MAP2K2	Dual specificity mitogen-activated protein kinase kinase 2	P36507	12	8	8	-0.0801221	0.62816	0.001542
LRRC8C	Volume-regulated anion channel subunit LRRC8C	Q8TDW0	13	13	13	-0.0718616	0.807614	0.0015419
ING4	Inhibitor of growth protein 4	Q9UNL4-8;Q9UNL4-3;Q9UNL4-4;Q9UNL4-7;Q9UNL4-5;Q9UNL4-6;Q9UNL4-2;Q9UNL4	3	3	3	-0.0834578	0.571686	0.00153927
FIS1	Mitochondrial fission 1 protein	Q9Y3D6	3	3	3	-0.0917033	0.463456	0.00153881
ACP2	Lysosomal acid phosphatase	P11117	4	4	4	-0.0738211	0.756394	0.00153851
OSBPL11	Oxysterol-binding protein-related protein 11	Q9BXB4	16	16	15	-0.0665077	0.964401	0.00153268
AMPD3	AMP deaminase 3	Q01432;Q01432-5;Q01432-4;Q01432-6;Q01432-3	16	15	15	-0.0876823	0.504532	0.00151919
NDUFB7	NADH dehydrogenase [ubiquinone] 1 beta subcomplex subunit 7	P17568	4	4	4	-0.0796931	0.625177	0.00151916
ZDHHC17	Palmitoyltransferase ZDHHC17	Q8IUH5	5	5	5	-0.0706447	0.820999	0.00151108
TNIP1	TNFAIP3-interacting protein 1	Q15025-7;Q15025-8;Q15025-5;Q15025-6;Q15025-4;Q15025-2;Q15025;Q15025-3	11	11	11	-0.0825339	0.572617	0.00150757
ATXN2L	Ataxin-2-like protein	Q8WWM7;Q8WWM7-6;Q8WWM7-8;Q8WWM7-5;Q8WWM7-4;Q8WWM7-2;Q8WWM7-3;Q8WWM7-7;Q8WWM7-9	30;29	31	3	-0.0783826	0.640742	0.00150172
PITPNC1	Cytoplasmic phosphatidylinositol transfer protein 1	Q9UKF7;Q9UKF7-2	6;7	8	3	-0.0692003	0.850176	0.00149342
DDX41	Probable ATP-dependent RNA helicase DDX41	Q9UJV9	12	12	12	-0.0671646	0.905922	0.00148392
PHIP	PH-interacting protein	Q8WWQ0	23	23	22	-0.0652082	0.972659	0.00148379
TP53BP1	Tumor suppressor p53-binding protein 1	Q12888;Q12888-2;Q12888-3	38	38	38	-0.0679103	0.873148	0.00147092
GHITM	Growth hormone-inducible transmembrane protein	Q9H3K2	5	5	5	-0.0741423	0.709055	0.00146776
RIOK3	Serine/threonine-protein kinase RIO3	O14730-2;O14730	5	5	5	-0.0838527	0.53452	0.00146337
PRNP	Major prion protein	P04156	5	5	5	-0.0731085	0.724733	0.00145438
TTN	Titin	Q8WZ42-12;Q8WZ42-11;Q8WZ42-13;Q8WZ42-8;Q8WZ42;Q8WZ42-2;Q8WZ42-7;Q8WZ42-4;Q8WZ42-5;Q8WZ42-9;Q8WZ42-10;Q8WZ42-3	3	3	3	-0.085968	0.499655	0.00144763
BCAP31	B-cell receptor-associated protein 31	P51572;P51572-2	19	19	19	-0.0634413	1.00542	0.00144329
MUL1	Mitochondrial ubiquitin ligase activator of NFKB 1	Q969V5	5	5	5	-0.0866805	0.485698	0.00143454
CLUH	Clustered mitochondria protein homolog	O75153	10	10	10	-0.0879871	0.468789	0.00143141
NADK	NAD kinase	O95544;O95544-2;O95544-3	10	10	10	-0.107719	0.300947	0.00142443
TBC1D23	TBC1 domain family member 23	Q9NUY8-2;Q9NUY8	6	6	6	-0.0875613	0.470295	0.00142172
CCDC69	Coiled-coil domain-containing protein 69	A6NI79	7	7	7	-0.0855102	0.493938	0.00141746
SRPK1	SRSF protein kinase 1	Q96SB4-3;Q96SB4;Q96SB4-4	10	6	6	-0.0873932	0.470706	0.00141739
PARP10	Poly [ADP-ribose] polymerase 10	Q53GL7	20	20	20	-0.066832	0.867246	0.00141648
RABIF	Guanine nucleotide exchange factor MSS4	P47224	3	3	3	-0.0774251	0.611475	0.00140618
PRKAG1	5-AMP-activated protein kinase subunit gamma-1	P54619-2;P54619;P54619-3	8	8	7	-0.0747381	0.661818	0.00140458
OARD1	O-acetyl-ADP-ribose deacetylase 1	Q9Y530	6	6	6	-0.0717033	0.727275	0.00140325
MRPS36	28S ribosomal protein S36, mitochondrial	P82909	6	6	6	-0.0782613	0.593252	0.00139879
PNPLA6	Neuropathy target esterase	Q8IY17-3;Q8IY17;Q8IY17-2;Q8IY17-5	22	22	22	-0.0702502	0.759359	0.00139795
GTF3C2	General transcription factor 3C polypeptide 2	Q8WUA4	11	11	11	-0.0672404	0.840922	0.00139704
RBM5	RNA-binding protein 5	P52756	15	11	11	-0.0675597	0.826054	0.0013892
PTMA	Prothymosin alpha;Prothymosin alpha, N-terminally processed;Thymosin alpha-1	P06454-2;P06454	8	8	8	-0.0837595	0.505432	0.00138852
TRIM5	Tripartite motif-containing protein 5	Q9C035-2;Q9C035;Q9C035-6;Q9C035-5;Q9C035-4;Q9C035-3	6	6	5	-0.0907383	0.423414	0.00138739
TAF12	Transcription initiation factor TFIID subunit 12	Q16514-2;Q16514	3	3	3	-0.0737051	0.673025	0.0013862
HNRNPH2	Heterogeneous nuclear ribonucleoprotein H2	P55795	15	7	7	-0.0638761	0.936273	0.00137953
HDAC2	Histone deacetylase 2	Q92769-3;Q92769	11	6	6	-0.0651016	0.892957	0.00137745
ADCY7	Adenylate cyclase type 7	P51828	12	12	12	-0.0713823	0.713872	0.00136852
GBA	Glucosylceramidase	P04062-4;P04062-5;P04062-2;P04062;P04062-3	5	5	5	-0.0706456	0.729603	0.00136592
RNF213	E3 ubiquitin-protein ligase RNF213	Q63HN8;Q63HN8-4	131	132	2	-0.0852707	0.476935	0.00136556
ZNF146	Zinc finger protein OZF	Q15072	6	5	4	-0.0681118	0.792047	0.0013624
NOM1	Nucleolar MIF4G domain-containing protein 1	Q5C9Z4	10	10	10	-0.0698699	0.7419	0.00135548
PQLC1	PQ-loop repeat-containing protein 1	Q8N2U9;Q8N2U9-2	4	4	4	-0.0851457	0.473914	0.00135374
ABCC1	Multidrug resistance-associated protein 1	P33527-2;P33527;P33527-6;P33527-4;P33527-9;P33527-5;P33527-3;P33527-8;P33527-7	17	17	17	-0.0781119	0.567623	0.00133986
STAT4	Signal transducer and activator of transcription 4	Q14765	10	9	9	-0.0834812	0.488745	0.00133814
NSMCE1	Non-structural maintenance of chromosomes element 1 homolog	Q8WV22	6	6	6	-0.0731672	0.654412	0.00133297
GIMAP7	GTPase IMAP family member 7	Q8NHV1	11	11	11	-0.0754062	0.605537	0.00132235
PPIL1	Peptidyl-prolyl cis-trans isomerase-like 1	Q9Y3C6	5	5	5	-0.0792862	0.535006	0.00130939
ATXN2	Ataxin-2	Q99700-2;Q99700-4;Q99700;Q99700-5	11	10	10	-0.0795268	0.527359	0.00130046
HAT1	Histone acetyltransferase type B catalytic subunit	O14929;O14929-2	5	5	4	-0.0793822	0.526788	0.00129447
BSG	Basigin	P35613-2;P35613;P35613-3;P35613-4	9	9	9	-0.0815248	0.495093	0.00129113
KPNA4	Importin subunit alpha-3	O00629	12	12	7	-0.0665194	0.785246	0.00128991
WDR77	Methylosome protein 50	Q9BQA1;Q9BQA1-2	5	5	5	-0.0713893	0.666104	0.00128878
MAGED2	Melanoma-associated antigen D2	Q9UNF1;Q9UNF1-2	15	15	15	-0.0683237	0.736128	0.00128745
MRPS11	28S ribosomal protein S11, mitochondrial	P82912;P82912-2;P82912-3	3	3	3	-0.0722698	0.642933	0.00128046
POM121C	Nuclear envelope pore membrane protein POM 121C	A8CG34;A8CG34-2	15	15	2	-0.0666099	0.77068	0.00127287
RAB22A	Ras-related protein Rab-22A	Q9UL26	5	4	4	-0.0704802	0.675449	0.00127153
DENR	Density-regulated protein	O43583	6	6	5	-0.08292	0.467397	0.00126787
KDELR1;KDELR2	ER lumen protein-retaining receptor 1;ER lumen protein-retaining receptor 2	P24390;P24390-2;P33947-2;P33947	3	3	3	-0.0824937	0.471811	0.00126561
MRPL12	39S ribosomal protein L12, mitochondrial	P52815	3	3	3	-0.0936696	0.357264	0.00126414
RRP36	Ribosomal RNA processing protein 36 homolog	Q96EU6-2;Q96EU6	4	4	4	-0.0855059	0.434446	0.00126133
ANKMY2	Ankyrin repeat and MYND domain-containing protein 2	Q8IV38	6	6	6	-0.0954581	0.339735	0.00125288
TACO1	Translational activator of cytochrome c oxidase 1	Q9BSH4	7	7	7	-0.0673848	0.735679	0.00125166
SMAD3	Mothers against decapentaplegic homolog 3	P84022;P84022-2;P84022-3	9	9	3	-0.0668976	0.739531	0.00123919
STAM	Signal transducing adapter molecule 1	Q92783-2;Q92783	12	9	9	-0.0714277	0.634155	0.00123578
COX17	Cytochrome c oxidase copper chaperone	Q14061	2	2	2	-0.0907689	0.372489	0.00123385
PPP1R18	Phostensin	Q6NYC8;Q6NYC8-3;Q6NYC8-2	29	29	29	-0.0658592	0.757693	0.00122634
EIF2S1	Eukaryotic translation initiation factor 2 subunit 1	P05198	17	17	17	-0.0640261	0.805805	0.00122166
AKAP10	A-kinase anchor protein 10, mitochondrial	O43572	8	8	8	-0.0694367	0.667004	0.00122068
FDFT1	Squalene synthase	P37268;P37268-5;P37268-4;P37268-3;P37268-2	5	5	5	-0.0903459	0.370969	0.00121776
NPLOC4	Nuclear protein localization protein 4 homolog	Q8TAT6;Q8TAT6-2	17	17	17	-0.0681274	0.688166	0.00120752
SPG20	Spartin	Q8N0X7	13	13	13	-0.0746211	0.55738	0.0012031
NXT1;NXT2	NTF2-related export protein 1;NTF2-related export protein 2	Q9UKK6;Q9NPJ8;Q9NPJ8-2;Q9NPJ8-3;Q9NPJ8-4	2	2	2	-0.0841286	0.426499	0.00120058
ZBTB21	Zinc finger and BTB domain-containing protein 21	Q9ULJ3	7	7	7	-0.0765501	0.524756	0.00119959
RBBP6	E3 ubiquitin-protein ligase RBBP6	Q7Z6E9-2;Q7Z6E9;Q7Z6E9-4	22	22	22	-0.0702545	0.632541	0.00119284
LAP3	Cytosol aminopeptidase	P28838-2;P28838	25	25	25	-0.111998	0.229422	0.00119125
ZNF185	Zinc finger protein 185	O15231-4;O15231-7;O15231;O15231-8;O15231-6;O15231-5;O15231-3;O15231-2	16	17	2	-0.0971605	0.308819	0.00118728
LSM6	U6 snRNA-associated Sm-like protein LSm6	P62312	6	6	6	-0.0654249	0.737513	0.00118244
SCYL1	N-terminal kinase-like protein	Q96KG9-4;Q96KG9-2;Q96KG9;Q96KG9-3;Q96KG9-5;Q96KG9-6	12	12	12	-0.0662821	0.714413	0.00118072
DDX59	Probable ATP-dependent RNA helicase DDX59	Q5T1V6-2;Q5T1V6	6	6	6	-0.0933441	0.333513	0.00117755
ADAM10	Disintegrin and metalloproteinase domain-containing protein 10	O14672;O14672-2	24	24	24	-0.0808094	0.45475	0.00117449
DDX21	Nucleolar RNA helicase 2	Q9NR30;Q9NR30-2	34	34	32	-0.0625123	0.812839	0.00117321
OS9	Protein OS-9	Q13438-4;Q13438;Q13438-3;Q13438-2;Q13438-7;Q13438-6;Q13438-5;Q13438-8	10	10	10	-0.065141	0.736722	0.00117112
CTSA	Lysosomal protective protein;Lysosomal protective protein 32 kDa chain;Lysosomal protective protein 20 kDa chain	P10619-2;P10619	7	7	7	-0.0709633	0.601148	0.00116361
MIF4GD	MIF4G domain-containing protein	A9UHW6;A9UHW6-2;A9UHW6-3	4	4	4	-0.0920015	0.339678	0.00116361
DDX60	Probable ATP-dependent RNA helicase DDX60	Q8IY21	27	27	23	-0.0798031	0.461731	0.0011614
CTSZ	Cathepsin Z	Q9UBR2	6	6	6	-0.0735711	0.551798	0.00115902
BTAF1	TATA-binding protein-associated factor 172	O14981	15	15	15	-0.0701084	0.610321	0.00115105
ACSL5	Long-chain-fatty-acid--CoA ligase 5	Q9ULC5-3;Q9ULC5;Q9ULC5-4	13	11	10	-0.065314	0.709586	0.00113977
MAP4	Microtubule-associated protein 4	P27816;P27816-6;P27816-2;P27816-4;P27816-5	41;23;25	43	14	-0.0693402	0.618005	0.00113845
H2AFX	Histone H2AX	P16104	10	10	6	-0.0708911	0.587689	0.00113819
SLC30A7	Zinc transporter 7	Q8NEW0	3	3	3	-0.0987193	0.282473	0.00112717
DCTN5	Dynactin subunit 5	Q9BTE1;Q9BTE1-2;Q9BTE1-3	5	5	5	-0.0741297	0.523654	0.0011228
FAM122A	Protein FAM122A	Q96E09	4	4	4	-0.083351	0.402356	0.00111714
PPP1R2;PPP1R2P3	Protein phosphatase inhibitor 2;Protein phosphatase inhibitor 2-like protein 3	P41236;Q6NXS1	9	9	9	-0.0779543	0.465745	0.00111696
OTUD4	OTU domain-containing protein 4	Q01804-5;Q01804-3;Q01804	17	17	17	-0.0809619	0.423448	0.00110462
SDE2	Protein SDE2 homolog	Q6IQ49;Q6IQ49-2;Q6IQ49-3	13	13	13	-0.0672345	0.63825	0.00110115
SUPT7L	STAGA complex 65 subunit gamma	O94864-2;O94864	4	4	4	-0.0724151	0.536429	0.00109488
NF1	Neurofibromin;Neurofibromin truncated	P21359-2;P21359-6;P21359;P21359-4	7	6	6	-0.0806075	0.422034	0.00109162
PSME4	Proteasome activator complex subunit 4	Q14997;Q14997-3;Q14997-2	9	9	9	-0.0704521	0.56771	0.00109012
KIAA0430	Meiosis arrest female protein 1	Q9Y4F3-3;Q9Y4F3-4;Q9Y4F3-5;Q9Y4F3	15	15	15	-0.0648297	0.674328	0.00107427
C12orf43	Uncharacterized protein C12orf43	Q96C57	6	6	6	-0.0756331	0.476313	0.00107305
ZC3H15	Zinc finger CCCH domain-containing protein 15	Q8WU90	16	16	16	-0.0728579	0.513521	0.00106573
MMAA	Methylmalonic aciduria type A protein, mitochondrial	Q8IVH4	9	9	9	-0.0588927	0.819877	0.00104893
ARFIP2	Arfaptin-2	P53365;P53365-3;P53365-2	3	3	3	-0.0850757	0.359098	0.00104778
EIF2B2	Translation initiation factor eIF-2B subunit beta	P49770	6	6	6	-0.0616504	0.735697	0.00104771
GMEB1	Glucocorticoid modulatory element-binding protein 1	Q9Y692;Q9Y692-2	7	7	6	-0.0661689	0.623457	0.00104476
PABPC4	Polyadenylate-binding protein 4	Q13310-3;Q13310-2;Q13310	22	13	12	-0.0675377	0.592314	0.00104026
NDUFA2	NADH dehydrogenase [ubiquinone] 1 alpha subcomplex subunit 2	O43678;O43678-2	6	6	6	-0.0825171	0.379319	0.00103698
SWAP70	Switch-associated protein 70	Q9UH65	26	26	26	-0.0720819	0.507714	0.00103252
MAP3K2	Mitogen-activated protein kinase kinase kinase 2	Q9Y2U5	6	4	4	-0.0738975	0.47809	0.00102783
POU2F1;POU2F3	POU domain, class 2, transcription factor 1;POU domain, class 2, transcription factor 3	P14859-4;P14859-5;P14859-3;P14859;P14859-2;P14859-6;Q9UKI9-3;Q9UKI9;Q9UKI9-2	3	2	2	-0.0873624	0.329807	0.00102077
ARHGAP5	Rho GTPase-activating protein 5	Q13017-2;Q13017	7	7	7	-0.0708578	0.52001	0.00101946
PRMT9	Putative protein arginine N-methyltransferase 9	Q6P2P2;Q6P2P2-2	8	8	8	-0.0692946	0.542954	0.00101346
METTL16	Methyltransferase-like protein 16	Q86W50;Q86W50-2	9	9	9	-0.068528	0.554863	0.00101056
IFI16	Gamma-interferon-inducible protein 16	Q16666-2;Q16666;Q16666-3;Q16666-6	32	32	29	-0.0569196	0.849504	0.00100971
TBCD	Tubulin-specific chaperone D	Q9BTW9;Q9BTW9-4;Q9BTW9-5	11	11	11	-0.0615566	0.701748	0.00100271
HLA-E	HLA class I histocompatibility antigen, alpha chain E	P13747	12	9	8	-0.0815834	0.374124	0.00100081
CUL1	Cullin-1	Q13616	22	22	22	-0.0670338	0.576562	0.00100057
C2orf49	Ashwin	Q9BVC5;Q9BVC5-2	7	7	7	-0.0613013	0.703105	0.000996072
CHMP4A	Charged multivesicular body protein 4a	Q9BY43;Q9BY43-2	10	10	10	-0.0608244	0.71277	0.000992307
GAPVD1	GTPase-activating protein and VPS9 domain-containing protein 1	Q14C86-4;Q14C86-5;Q14C86-2;Q14C86;Q14C86-6;Q14C86-3	22	22	22	-0.0617141	0.688894	0.000991783
IAH1	Isoamyl acetate-hydrolyzing esterase 1 homolog	Q2TAA2	6	6	6	-0.0587773	0.764961	0.000984817
CLIP2	CAP-Gly domain-containing linker protein 2	Q9UDT6-2;Q9UDT6	21	18	18	-0.0611501	0.69775	0.000984608
MAPKAPK3	MAP kinase-activated protein kinase 3	Q16644	11	7	7	-0.0812399	0.370378	0.000983205
TSR1	Pre-rRNA-processing protein TSR1 homolog	Q2NL82	11	11	11	-0.0679952	0.546659	0.000981755
ABT1	Activator of basal transcription 1	Q9ULW3	7	7	7	-0.0666683	0.571256	0.000981591
EHD1	EH domain-containing protein 1	Q9H4M9	21	21	14	-0.0707847	0.49899	0.00098026
SNRNP27	U4/U6.U5 small nuclear ribonucleoprotein 27 kDa protein	Q8WVK2	4	4	4	-0.070527	0.499878	0.000974698
FNIP1	Folliculin-interacting protein 1	Q8TF40-3;Q8TF40	3	3	3	-0.0886592	0.301871	0.000967732
ZNF672	Zinc finger protein 672	Q499Z4	5	5	5	-0.107405	0.201184	0.000966365
SSU72	RNA polymerase II subunit A C-terminal domain phosphatase SSU72	Q9NP77-2;Q9NP77	3	3	3	-0.0766233	0.41207	0.000964999
YME1L1	ATP-dependent zinc metalloprotease YME1L1	Q96TA2-3;Q96TA2-2;Q96TA2	7	7	7	-0.0671047	0.5501	0.000961587
PSTPIP2	Proline-serine-threonine phosphatase-interacting protein 2	Q9H939;Q9H939-2	14	14	14	-0.0937814	0.265227	0.000958506
RPS25	40S ribosomal protein S25	P62851	4	4	4	-0.0843885	0.331691	0.000957531
CD163	Scavenger receptor cysteine-rich type 1 protein M130;Soluble CD163	Q86VB7;Q86VB7-3;Q86VB7-2;Q86VB7-4	30	30	30	-0.0960988	0.25052	0.000953533
RANBP9	Ran-binding protein 9	Q96S59;Q96S59-2;Q96S59-3	6	6	6	-0.0736146	0.441175	0.000948113
GBF1	Golgi-specific brefeldin A-resistance guanine nucleotide exchange factor 1	Q92538-3;Q92538-2;Q92538	24	24	24	-0.0589069	0.725722	0.000945335
ZNF598	Zinc finger protein 598	Q86UK7-2;Q86UK7-3;Q86UK7	14	14	14	-0.05912	0.719656	0.000945305
ATP1B3	Sodium/potassium-transporting ATPase subunit beta-3	P54709	11	11	11	-0.064354	0.592744	0.000945104
CLTA	Clathrin light chain A	P09496-2;P09496-4;P09496-3;P09496	7	7	7	-0.0661693	0.556539	0.000944729
UBXN7	UBX domain-containing protein 7	O94888	11	11	11	-0.0639012	0.597075	0.000937877
MTMR3	Myotubularin-related protein 3	Q13615-3;Q13615-2;Q13615	15	15	15	-0.0608921	0.665874	0.000937355
SMC5	Structural maintenance of chromosomes protein 5	Q8IY18	13	13	13	-0.0698507	0.488934	0.000937171
LGALS3	Galectin-3	P17931	8	8	8	-0.0773224	0.387139	0.000927849
COMMD3	COMM domain-containing protein 3	Q9UBI1	9	9	9	-0.0719833	0.452085	0.000926971
PRRC1	Protein PRRC1	Q96M27;Q96M27-3;Q96M27-2	7	7	7	-0.0623007	0.623405	0.000926107
SLC4A2	Anion exchange protein 2	P04920-2;P04920-3;P04920	12	12	12	-0.0628284	0.610699	0.000924913
LEO1	RNA polymerase-associated protein LEO1	Q8WVC0;Q8WVC0-2	9	9	9	-0.0759942	0.400473	0.000924643
MRPL1	39S ribosomal protein L1, mitochondrial	Q9BYD6	3	3	3	-0.0700916	0.47781	0.000924197
APOBEC3G	DNA dC->dU-editing enzyme APOBEC-3G	Q9HC16	12	12	12	-0.0793889	0.36197	0.000919154
ILKAP	Integrin-linked kinase-associated serine/threonine phosphatase 2C	Q9H0C8	15	15	15	-0.0635264	0.586633	0.000912531
ZC3H7B	Zinc finger CCCH domain-containing protein 7B	Q9UGR2	9	8	8	-0.0559746	0.778545	0.000906703
KIAA1191	Putative monooxygenase p33MONOX	Q96A73;Q96A73-2	4	4	4	-0.0708943	0.456204	0.000906588
AGPAT2	1-acyl-sn-glycerol-3-phosphate acyltransferase beta	O15120	3	3	3	-0.0796788	0.353253	0.00090517
U2AF1	Splicing factor U2AF 35 kDa subunit	P0DN76;Q01081;Q01081-2;Q01081-4	9	9	7	-0.0644508	0.561863	0.000903933
NRF1	Nuclear respiratory factor 1	Q16656;Q16656-4;Q16656-2;Q16656-3	4	4	4	-0.0582085	0.704263	0.000899382
TMED7	Transmembrane emp24 domain-containing protein 7	Q86XR7-2;Q9Y3B3-2;Q9Y3B3	6	6	6	-0.0636031	0.57393	0.000897124
TECPR2	Tectonin beta-propeller repeat-containing protein 2	O15040-2;O15040	4	4	4	-0.0822178	0.323933	0.000889043
CAMSAP1	Calmodulin-regulated spectrin-associated protein 1	Q5T5Y3-3;Q5T5Y3;Q5T5Y3-2	25	25	25	-0.0616963	0.604117	0.000883386
GIGYF2	PERQ amino acid-rich with GYF domain-containing protein 2	Q6Y7W6-4;Q6Y7W6-5;Q6Y7W6;Q6Y7W6-3	25	24	23	-0.0599505	0.643974	0.000882375
CRK	Adapter molecule crk	P46108;P46108-2	7	7	7	-0.056115	0.748451	0.00088096
PPP6C	Serine/threonine-protein phosphatase 6 catalytic subunit;Serine/threonine-protein phosphatase 6 catalytic subunit, N-terminally processed	O00743-2;O00743;O00743-3	6	6	6	-0.0631242	0.56485	0.000871212
SP140L	Nuclear body protein SP140-like protein	Q9H930;Q9H930-2;Q9H930-1	18	15	8	-0.0707837	0.437641	0.000870181
DRAP1	Dr1-associated corepressor	Q14919;Q14919-2	3	3	3	-0.0653302	0.522005	0.000869595
LAMP1	Lysosome-associated membrane glycoprotein 1	P11279;P11279-2	4	4	4	-0.0611432	0.603759	0.000867163
EMB	Embigin	Q6PCB8-2;Q6PCB8	3	3	3	-0.0697444	0.449594	0.000865835
HLA-DPA1	HLA class II histocompatibility antigen, DP alpha 1 chain	P20036	3	3	3	-0.123178	0.135082	0.000865329
PIKFYVE	1-phosphatidylinositol 3-phosphate 5-kinase	Q9Y2I7	14	14	14	-0.0554845	0.752316	0.000865096
DHX58	Probable ATP-dependent RNA helicase DHX58	Q96C10	8	8	8	-0.0956419	0.228282	0.000864611
PIN4	Peptidyl-prolyl cis-trans isomerase NIMA-interacting 4	Q9Y237;Q9Y237-2;Q9Y237-3	6	6	6	-0.055397	0.754445	0.000864467
HPS6	Hermansky-Pudlak syndrome 6 protein	Q86YV9	6	6	6	-0.0645663	0.532004	0.000863965
CD3G	T-cell surface glycoprotein CD3 gamma chain	P09693	3	3	3	-0.0620846	0.580728	0.000863787
PSMB5	Proteasome subunit beta type-5	P28074;P28074-3	7	7	7	-0.0658467	0.508618	0.000862999
CLCC1	Chloride channel CLIC-like protein 1	Q96S66;Q96S66-2;Q96S66-4;Q96S66-3	11	11	11	-0.0693916	0.451547	0.00086049
FOXJ3	Forkhead box protein J3	Q9UPW0-2;Q9UPW0	4	4	3	-0.0634683	0.548583	0.000858074
RBM27	RNA-binding protein 27	Q9P2N5	19	18	18	-0.0578325	0.670501	0.000850651
TRMT10C	Mitochondrial ribonuclease P protein 1	Q7L0Y3	15	15	15	-0.0635637	0.541439	0.000850629
SCAF1	Splicing factor, arginine/serine-rich 19	Q9H7N4	14	13	13	-0.0588803	0.640592	0.000847227
PPIF	Peptidyl-prolyl cis-trans isomerase F, mitochondrial	P30405;P30405-2	4	4	4	-0.0620033	0.565814	0.000841824
RAB10	Ras-related protein Rab-10	P61026	8	7	6	-0.0584924	0.640362	0.000835838
MFAP1	Microfibrillar-associated protein 1	P55081	9	9	9	-0.066592	0.477248	0.000833323
HIST2H2AB	Histone H2A type 2-B	Q8IUE6	5	3	3	-0.0645925	0.509346	0.000831507
AK4	Adenylate kinase 4, mitochondrial	P27144	3	3	3	-0.069158	0.433969	0.0008243
FAM172A	Protein FAM172A	Q8WUF8-3;Q8WUF8;Q8WUF8-2;Q8WUF8-4	6	6	6	-0.0578262	0.635049	0.000810951
DHX35	Probable ATP-dependent RNA helicase DHX35	Q9H5Z1-2;Q9H5Z1	3	3	3	-0.0634234	0.515382	0.000810225
CSDE1	Cold shock domain-containing protein E1	O75534;O75534-4;O75534-2;O75534-3	27	27	27	-0.0586875	0.612407	0.000809007
EXOC7	Exocyst complex component 7	Q9UPT5-6;Q9UPT5;Q9UPT5-5;Q9UPT5-1;Q9UPT5-2	15	15	15	-0.0567235	0.660497	0.000807664
BTF3	Transcription factor BTF3	P20290	7	7	6	-0.0640134	0.500457	0.00080381
KCMF1	E3 ubiquitin-protein ligase KCMF1	Q9P0J7	6	6	6	-0.0631835	0.513475	0.000801431
SP140	Nuclear body protein SP140	Q13342-5;Q13342;Q13342-3;Q13342-6	16	8	8	-0.0612122	0.550213	0.000800273
MIEF1	Mitochondrial dynamics protein MID51	Q9NQG6	7	7	7	-0.0620155	0.532047	0.000797104
EXOC6	Exocyst complex component 6	Q8TAG9;Q8TAG9-2	9	9	8	-0.0694195	0.411871	0.000791728
RBM47	RNA-binding protein 47	A0AV96-2;A0AV96	10	10	10	-0.0665453	0.44708	0.000784212
RHOG	Rho-related GTP-binding protein RhoG	P84095	10	9	9	-0.0545473	0.688128	0.000774061
IMPACT	Protein IMPACT	Q9P2X3-2;Q9P2X3	4	4	4	-0.0574817	0.606426	0.000769405
FAM21C	WASH complex subunit FAM21C	Q9Y4E1-3;Q9Y4E1-2;Q9Y4E1-1;Q9Y4E1;Q9Y4E1-5;Q9Y4E1-6	21	21	5	-0.0563915	0.631695	0.00076763
ARHGAP26	Rho GTPase-activating protein 26	Q9UNA1-2;Q9UNA1	14	14	13	-0.0528127	0.733621	0.000766986
CTBP2	C-terminal-binding protein 2	P56545;P56545-3;P56545-2	11	5	5	-0.0584246	0.5782	0.000761989
RBMX2	RNA-binding motif protein, X-linked 2	Q9Y388	6	6	6	-0.0683474	0.408339	0.000761415
CD2	T-cell surface antigen CD2	P06729	8	8	8	-0.0646167	0.457922	0.000755722
GABPB2	GA-binding protein subunit beta-2	Q8TAK5	5	5	5	-0.0806587	0.282977	0.00075373
PPT1	Palmitoyl-protein thioesterase 1	P50897;P50897-2	7	7	7	-0.0872962	0.238993	0.000752431
RTN1	Reticulon-1	Q16799	17	17	17	-0.0711602	0.366345	0.000746756
RNGTT	mRNA-capping enzyme;Polynucleotide 5-triphosphatase;mRNA guanylyltransferase	O60942;O60942-4;O60942-2;O60942-3	10	10	10	-0.0570541	0.594091	0.000744347
CHM	Rab proteins geranylgeranyltransferase component A 1	P24386	9	9	8	-0.060183	0.52401	0.000740512
MEPCE	7SK snRNA methylphosphate capping enzyme	Q7L2J0	16	16	16	-0.0558402	0.618622	0.000738963
CD37	Leukocyte antigen CD37	P11049;P11049-2;P11049-3	4	4	4	-0.0731096	0.341228	0.000737916
JMJD1C	Probable JmjC domain-containing histone demethylation protein 2C	Q15652;Q15652-3;Q15652-2	20	20	20	-0.0633626	0.465426	0.000737487
CSNK2A2	Casein kinase II subunit alpha	P19784	9	9	9	-0.0537985	0.671122	0.000736715
NEDD9	Enhancer of filamentation 1;Enhancer of filamentation 1 p55	Q14511-3;Q14511	10	10	10	-0.0652638	0.435148	0.000735905
PSMD4	26S proteasome non-ATPase regulatory subunit 4	P55036;P55036-2	13	13	10	-0.0543149	0.654761	0.000734898
ISCA2	Iron-sulfur cluster assembly 2 homolog, mitochondrial	Q86U28	3	3	3	-0.0635761	0.45928	0.00073355
RP9	Retinitis pigmentosa 9 protein	Q8TA86	5	5	5	-0.0622665	0.47713	0.000728419
OXR1	Oxidation resistance protein 1	Q8N573-8;Q8N573;Q8N573-5;Q8N573-3;Q8N573-2	15	16	2	-0.0553546	0.620665	0.000728278
LRMP	Lymphoid-restricted membrane protein;Processed lymphoid-restricted membrane protein	Q12912-2;Q12912	11	11	11	-0.0702957	0.362177	0.000721036
RPL15	60S ribosomal protein L15	P61313	12	12	12	-0.0578699	0.554559	0.000720307
RPL35A	60S ribosomal protein L35a	P18077	9	9	9	-0.063296	0.454066	0.000719587
TPK1	Thiamin pyrophosphokinase 1	Q9H3S4	2	2	2	-0.0586074	0.53774	0.000718722
NAA15	N-alpha-acetyltransferase 15, NatA auxiliary subunit	Q9BXJ9;Q9BXJ9-4	26	26	22	-0.0516122	0.717167	0.000718302
NOP9	Nucleolar protein 9	Q86U38;Q86U38-2	7	7	7	-0.0604757	0.500299	0.000717215
POC1A	POC1 centriolar protein homolog A	Q8NBT0-2;Q8NBT0-3;Q8NBT0	4	4	4	-0.0618687	0.473335	0.000713954
CHCHD2;CHCHD2P9	Coiled-coil-helix-coiled-coil-helix domain-containing protein 2;Putative coiled-coil-helix-coiled-coil-helix domain-containing protein CHCHD2P9, mitochondrial	Q9Y6H1;Q5T1J5	4	4	4	-0.0829505	0.250699	0.000710938
BOLA3	BolA-like protein 3	Q53S33	4	4	4	-0.0738801	0.318995	0.000707636
DNAJA4	DnaJ homolog subfamily A member 4	Q8WW22-3;Q8WW22;Q8WW22-2	6	6	6	-0.0678229	0.381532	0.000704323
PRPF38B	Pre-mRNA-splicing factor 38B	Q5VTL8;Q5VTL8-2	11	11	11	-0.0587009	0.521846	0.000701875
RAB37	Ras-related protein Rab-37	Q96AX2;Q96AX2-4;Q96AX2-3;Q96AX2-2	6	6	6	-0.0691583	0.361816	0.000697244
CLIC2	Chloride intracellular channel protein 2	O15247	4	4	4	-0.0890239	0.208441	0.00068681
DYNC1I2	Cytoplasmic dynein 1 intermediate chain 2	Q13409-6;Q13409-3;Q13409-7;Q13409-2;Q13409-5;Q13409	12	12	12	-0.0532351	0.633483	0.000685802
UTP6	U3 small nucleolar RNA-associated protein 6 homolog	Q9NYH9	15	15	15	-0.0507126	0.705428	0.000683637
CDK12	Cyclin-dependent kinase 12	Q9NYV4;Q9NYV4-2;Q9NYV4-3	19	19	17	-0.0530673	0.635718	0.0006836
MBP	Myelin basic protein	P02686-2;P02686	9	9	9	-0.0626457	0.439044	0.000683588
SLC8A1	Sodium/calcium exchanger 1	P32418-2;P32418-3;P32418-4;P32418-5;P32418	6	6	6	-0.0754044	0.293559	0.000681886
NOLC1	Nucleolar and coiled-body phosphoprotein 1	Q14978;Q14978-3;Q14978-2	19	19	19	-0.0602212	0.476275	0.000680244
RAB6A	Ras-related protein Rab-6A	P20340-2;P20340;P20340-4;P20340-3	12	12	9	-0.0525233	0.646754	0.000679848
POLA2	DNA polymerase alpha subunit B	Q14181	6	6	6	-0.0528474	0.6376	0.000679709
PFDN2	Prefoldin subunit 2	Q9UHV9	6	6	6	-0.0535868	0.615949	0.000677932
TAF4	Transcription initiation factor TFIID subunit 4	O00268	10	10	10	-0.0559578	0.557257	0.000676416
CCNT1	Cyclin-T1	O60563	12	12	12	-0.0636145	0.419482	0.000676113
HSPA8	Heat shock cognate 71 kDa protein	P11142;P11142-2	32	30	22	-0.0541119	0.60061	0.000676053
FAM50A	Protein FAM50A	Q14320	12	12	6	-0.0550545	0.577114	0.000675487
ALG6	Dolichyl pyrophosphate Man9GlcNAc2 alpha-1,3-glucosyltransferase	Q9Y672	5	5	5	-0.0643686	0.407729	0.000674421
WDTC1	WD and tetratricopeptide repeats protein 1	Q8N5D0-4;Q8N5D0;Q8N5D0-5;Q8N5D0-3;Q8N5D0-6;Q8N5D0-2	6	6	6	-0.059755	0.478256	0.000672276
PRKACA	cAMP-dependent protein kinase catalytic subunit alpha	P17612;P17612-2	15	15	7	-0.0578229	0.511794	0.000669233
PHACTR2	Phosphatase and actin regulator 2	O75167-5;O75167-2;O75167;O75167-4	12	12	12	-0.0587759	0.491878	0.000667163
IKZF1	DNA-binding protein Ikaros	Q13422;Q13422-7;Q13422-4;Q13422-3;Q13422-2;Q13422-5;Q13422-8	16	12	12	-0.0560531	0.546352	0.000666851
POU2F2	POU domain, class 2, transcription factor 2	P09086-4;P09086-3;P09086-2;P09086;P09086-5	5	5	4	-0.0625894	0.427867	0.000666468
PDCD5	Programmed cell death protein 5	O14737;O14737-2	9	9	9	-0.0534705	0.606405	0.000665751
PAIP1	Polyadenylate-binding protein-interacting protein 1	Q9H074;Q9H074-2;Q9H074-3	5	5	5	-0.0528978	0.617491	0.000662069
ITGA6	Integrin alpha-6;Integrin alpha-6 heavy chain;Integrin alpha-6 light chain;Processed integrin alpha-6	P23229-4;P23229-2;P23229-9;P23229-6;P23229-5;P23229-3;P23229;P23229-7	16	16	16	-0.0702373	0.330877	0.0006618
CRTC2	CREB-regulated transcription coactivator 2	Q53ET0	5	5	5	-0.0803273	0.248293	0.000660612
GTF2A2	Transcription initiation factor IIA subunit 2	P52657;REV__Q6UB99	2	2	2	-0.0633862	0.410887	0.000658641
SRA1	Steroid receptor RNA activator 1	Q9HD15	7	7	7	-0.0670018	0.36413	0.000658318
CSF2RA	Granulocyte-macrophage colony-stimulating factor receptor subunit alpha	P15509;P15509-7;P15509-3;P15509-5;P15509-2;P15509-6;P15509-8;P15509-4	4	4	4	-0.0803777	0.246326	0.000656468
CLPTM1	Cleft lip and palate transmembrane protein 1	O96005;O96005-4;O96005-3	12	12	12	-0.0543645	0.574052	0.000655553
P2RX7	P2X purinoceptor 7	Q99572;Q99572-5;Q99572-2;Q99572-8	7	7	7	-0.113842	0.119343	0.000655173
HOPX	Homeodomain-only protein	Q9BPY8;Q9BPY8-3	2	2	2	-0.0970244	0.165661	0.000654187
NUTF2	Nuclear transport factor 2	P61970	2	2	2	-0.0632934	0.403944	0.000646513
YTHDF2	YTH domain-containing family protein 2	Q9Y5A9;Q9Y5A9-2	17	17	14	-0.057052	0.50718	0.000646216
CD8A	T-cell surface glycoprotein CD8 alpha chain	P01732-3;P01732;P01732-2	2	2	2	-0.10261	0.145333	0.000644646
SLC30A1	Zinc transporter 1	Q9Y6M5	7	7	7	-0.0593008	0.462051	0.000641709
NECAP2	Adaptin ear-binding coat-associated protein 2	Q9NVZ3;Q9NVZ3-2;Q9NVZ3-3;Q9NVZ3-4	10	10	10	-0.0520697	0.614327	0.000638601
CD53	Leukocyte surface antigen CD53	P19397	4	4	4	-0.0623424	0.411622	0.000638175
DCAF13	DDB1- and CUL4-associated factor 13	Q9NV06	11	11	11	-0.0623174	0.411395	0.000637339
RPL7L1	60S ribosomal protein L7-like 1	Q6DKI1;Q6DKI1-2	6	6	6	-0.0739246	0.284715	0.00063679
TOP1	DNA topoisomerase 1	P11387	36	36	36	-0.0508166	0.644596	0.000634522
PRKCD	Protein kinase C delta type;Protein kinase C delta type regulatory subunit;Protein kinase C delta type catalytic subunit	Q05655;Q05655-2	23	23	20	-0.0623239	0.408286	0.000633048
PUM1	Pumilio homolog 1	Q14671-2;Q14671;Q14671-3;Q14671-4	12	7	7	-0.0674616	0.343504	0.000632208
RXRB	Retinoic acid receptor RXR-beta	P28702;P28702-3	9	9	5	-0.0552872	0.527293	0.000628447
IPO11	Importin-11	Q9UI26;Q9UI26-2	7	7	7	-0.0553546	0.525479	0.000628035
IRF8	Interferon regulatory factor 8	Q02556	9	9	9	-0.0755783	0.267674	0.00062795
NOP10	H/ACA ribonucleoprotein complex subunit 3	Q9NPE3	3	3	3	-0.0602488	0.434871	0.00062679
MTR	Methionine synthase	Q99707;Q99707-2	7	7	7	-0.0637917	0.383625	0.000626239
WWP2	NEDD4-like E3 ubiquitin-protein ligase WWP2	O00308-2;O00308;O00308-4	8	7	7	-0.0602981	0.433539	0.000626058
PSMD14	26S proteasome non-ATPase regulatory subunit 14	O00487	8	8	8	-0.0514693	0.615839	0.000625314
ORC2	Origin recognition complex subunit 2	Q13416	11	11	11	-0.0529605	0.575848	0.00062386
RPL31	60S ribosomal protein L31	P62899;P62899-3;P62899-2	9	9	9	-0.0488991	0.690062	0.000623578
STAMBP	STAM-binding protein	O95630;O95630-2	8	8	8	-0.0546218	0.536954	0.000623475
BAD	Bcl2-associated agonist of cell death	Q92934	4	4	4	-0.0665884	0.346625	0.000621151
MAP2K4	Dual specificity mitogen-activated protein kinase kinase 4	P45985;P45985-2	10	10	9	-0.0608295	0.421194	0.00062052
TIMM50	Mitochondrial import inner membrane translocase subunit TIM50	Q3ZCQ8-2;Q3ZCQ8;Q3ZCQ8-3	8	8	8	-0.0516672	0.604624	0.000619989
CMTR1	Cap-specific mRNA (nucleoside-2-O-)-methyltransferase 1	Q8N1G2	18	18	18	-0.0578129	0.469387	0.000618699
GLTP	Glycolipid transfer protein	Q9NZD2	7	7	6	-0.0628506	0.390494	0.000617932
FNBP4	Formin-binding protein 4	Q8N3X1;Q8N3X1-2	10	10	10	-0.0564318	0.489965	0.000612847
PAPSS1	Bifunctional 3-phosphoadenosine 5-phosphosulfate synthase 1;Sulfate adenylyltransferase;Adenylyl-sulfate kinase	O43252	16	16	14	-0.0576822	0.466662	0.000612657
CBR3	Carbonyl reductase [NADPH] 3	O75828	10	8	8	-0.0784039	0.241353	0.00061264
ADI1	1,2-dihydroxy-3-keto-5-methylthiopentene dioxygenase	Q9BV57;Q9BV57-2	5	5	5	-0.0664005	0.343394	0.000612292
CWC22	Pre-mRNA-splicing factor CWC22 homolog	Q9HCG8	20	20	20	-0.0598305	0.428798	0.00061022
NUP153	Nuclear pore complex protein Nup153	P49790-3;P49790;P49790-2	38	38	38	-0.0499325	0.638091	0.000607206
PIGG	GPI ethanolamine phosphate transferase 2	Q5H8A4-2;Q5H8A4;Q5H8A4-6;Q5H8A4-4;Q5H8A4-3	3	3	3	-0.0517715	0.582296	0.000602088
PSMB6	Proteasome subunit beta type-6	P28072	6	6	6	-0.0538233	0.533369	0.000601759
PRKAA1	5-AMP-activated protein kinase catalytic subunit alpha-1	Q13131-2;Q13131	10	10	10	-0.0547247	0.512627	0.000600315
COX6C	Cytochrome c oxidase subunit 6C	P09669	3	3	3	-0.049949	0.627227	0.000598502
TSPAN14	Tetraspanin-14	Q8NG11;Q8NG11-3;Q8NG11-2	4	4	4	-0.0671012	0.326825	0.000597114
COX20	Cytochrome c oxidase protein 20 homolog	Q5RI15;Q5RI15-2	4	4	4	-0.0650279	0.348253	0.000594966
NCBP1	Nuclear cap-binding protein subunit 1	Q09161	16	16	16	-0.0497748	0.625758	0.00059311
PPIP5K2	Inositol hexakisphosphate and diphosphoinositol-pentakisphosphate kinase 2	O43314-2;O43314	22	22	22	-0.051635	0.575326	0.000592545
RNMT	mRNA cap guanine-N7 methyltransferase	O43148;O43148-2	12	12	12	-0.0549202	0.49964	0.000590794
PSMG1	Proteasome assembly chaperone 1	O95456;O95456-2	5	5	4	-0.0638906	0.357364	0.000588279
PTPN11	Tyrosine-protein phosphatase non-receptor type 11	Q06124;Q06124-2;Q06124-3	25	26	2	-0.0513966	0.575321	0.000587083
POLR3C	DNA-directed RNA polymerase III subunit RPC3	Q9BUI4	6	6	6	-0.0586297	0.429241	0.000586525
ATPIF1	ATPase inhibitor, mitochondrial	Q9UII2	10	10	10	-0.0522334	0.553741	0.000586054
GATAD2A	Transcriptional repressor p66-alpha	Q86YP4-3;Q86YP4;Q86YP4-2	28	28	27	-0.0509991	0.582635	0.000584559
TMEM30A	Cell cycle control protein 50A	Q9NV96;Q9NV96-2;Q9NV96-3	9	9	9	-0.050214	0.60176	0.00058315
TIPRL	TIP41-like protein	O75663;O75663-2	9	9	9	-0.0489818	0.636145	0.000582737
CYB5R1	NADH-cytochrome b5 reductase 1	Q9UHQ9	11	11	11	-0.0560625	0.465361	0.000577268
AGAP3	Arf-GAP with GTPase, ANK repeat and PH domain-containing protein 3	Q96P47;Q96P47-2;Q96P47-4;Q96P47-3;Q96P47-6;Q96P47-5	6	6	5	-0.0611769	0.383763	0.000576144
RPS5	40S ribosomal protein S5;40S ribosomal protein S5, N-terminally processed	P46782	9	9	9	-0.0518143	0.549807	0.000573027
SLC25A51;SLC25A52	Solute carrier family 25 member 51;Solute carrier family 25 member 52	Q9H1U9;Q3SY17	6	6	6	-0.0584559	0.420479	0.000572146
RELA	Transcription factor p65	Q04206-2;Q04206-3;Q04206;Q04206-4	15	15	15	-0.0509951	0.565096	0.000568796
CD14	Monocyte differentiation antigen CD14;Monocyte differentiation antigen CD14, urinary form;Monocyte differentiation antigen CD14, membrane-bound form	P08571	10	10	10	-0.0757991	0.238981	0.000567262
CSTA	Cystatin-A;Cystatin-A, N-terminally processed	P01040	8	8	8	-0.0525288	0.526981	0.000567002
CCT2	T-complex protein 1 subunit beta	P78371;P78371-2	24	24	24	-0.0543093	0.484829	0.00056223
MAPKAPK2	MAP kinase-activated protein kinase 2	P49137;P49137-2	12	12	8	-0.0490714	0.608179	0.000562162
RDH11	Retinol dehydrogenase 11	Q8TC12;Q8TC12-2;Q8TC12-3	10	10	10	-0.0568427	0.438248	0.000561879
ZFP36L1	Zinc finger protein 36, C3H1 type-like 1	Q07352	7	6	6	-0.0706604	0.274259	0.000561631
PEX16	Peroxisomal membrane protein PEX16	Q9Y5Y5;Q9Y5Y5-2	5	5	5	-0.0679731	0.29746	0.000561021
RAB8A	Ras-related protein Rab-8A	P61006;P61006-2	11	9	7	-0.0499851	0.58155	0.000560617
OPTN	Optineurin	Q96CV9;Q96CV9-2;Q96CV9-3	23	23	23	-0.0523392	0.523423	0.000559502
NCKIPSD	NCK-interacting protein with SH3 domain	Q9NZQ3-3;Q9NZQ3;Q9NZQ3-4;Q9NZQ3-2;Q9NZQ3-5	4	4	4	-0.0642942	0.333641	0.000558862
CC2D1B	Coiled-coil and C2 domain-containing protein 1B	Q5T0F9-2;Q5T0F9;Q5T0F9-3	15	15	15	-0.0536816	0.493127	0.000557801
LRRC14	Leucine-rich repeat-containing protein 14	Q15048	7	7	7	-0.0583826	0.409807	0.000557412
GOLGA2	Golgin subfamily A member 2	Q08379;Q08379-2	24	24	24	-0.0509686	0.549221	0.000553945
USF2	Upstream stimulatory factor 2	Q15853-4;Q15853-3;Q15853-2;Q15853	7	7	4	-0.0524303	0.51552	0.000553829
VAV3	Guanine nucleotide exchange factor VAV3	Q9UKW4;Q9UKW4-4;Q9UKW4-2	12	12	12	-0.0692176	0.281519	0.000552373
SENP1	Sentrin-specific protease 1	Q9P0U3-2;Q9P0U3	8	8	8	-0.065659	0.314373	0.000551333
ATF1	Cyclic AMP-dependent transcription factor ATF-1	P18846	4	2	2	-0.0508545	0.545678	0.000548289
ZBTB14	Zinc finger and BTB domain-containing protein 14	O43829	7	7	7	-0.0531925	0.489743	0.000544286
TM9SF3	Transmembrane 9 superfamily member 3	Q9HD45	8	8	8	-0.0498188	0.564827	0.000542628
UFD1L	Ubiquitin fusion degradation protein 1 homolog	Q92890-1;Q92890;Q92890-3	12	12	12	-0.0555013	0.441729	0.000539554
SLC27A4	Long-chain fatty acid transport protein 4	Q6P1M0	7	7	6	-0.0556327	0.43499	0.000534557
VAMP8	Vesicle-associated membrane protein 8	Q9BV40	6	6	5	-0.0505874	0.533864	0.000532018
SNAP23	Synaptosomal-associated protein 23	O00161;O00161-2	10	10	9	-0.0591735	0.377404	0.000530772
GMFB	Glia maturation factor beta	P60983	6	5	5	-0.053706	0.466322	0.000530752
HNRNPL	Heterogeneous nuclear ribonucleoprotein L	P14866;P14866-2	22	22	21	-0.0459337	0.660074	0.000529327
MBD3	Methyl-CpG-binding domain protein 3	O95983;O95983-2	5	4	4	-0.0511582	0.514512	0.000526352
RELB	Transcription factor RelB	Q01201	8	8	8	-0.0632344	0.32364	0.000525449
KRI1	Protein KRI1 homolog	Q8N9T8	18	18	18	-0.0564186	0.41356	0.000524913
UBE2Z	Ubiquitin-conjugating enzyme E2 Z	Q9H832;Q9H832-2	13	13	13	-0.0465223	0.630494	0.000521579
TNFRSF1B	Tumor necrosis factor receptor superfamily member 1B;Tumor necrosis factor receptor superfamily member 1b, membrane form;Tumor necrosis factor-binding protein 2	P20333	4	4	4	-0.0644689	0.307079	0.000519966
PNPT1	Polyribonucleotide nucleotidyltransferase 1, mitochondrial	Q8TCS8	19	19	19	-0.0505748	0.518782	0.000518254
SRSF4	Serine/arginine-rich splicing factor 4	Q08170	18	18	13	-0.0500766	0.529461	0.000517474
NDUFA8	NADH dehydrogenase [ubiquinone] 1 alpha subcomplex subunit 8	P51970	8	8	8	-0.0570186	0.396583	0.000515875
SF3B4	Splicing factor 3B subunit 4	Q15427	4	4	4	-0.0508663	0.50928	0.000515599
RIPK2	Receptor-interacting serine/threonine-protein kinase 2	O43353;O43353-2	8	7	7	-0.0731588	0.232066	0.000513875
PINX1	PIN2/TERF1-interacting telomerase inhibitor 1	Q96BK5	6	6	6	-0.0703052	0.252026	0.000513266
LGMN	Legumain	Q99538-3;Q99538-2;Q99538	2	2	2	-0.0521544	0.477826	0.000511714
HELZ	Probable helicase with zinc finger domain	P42694;P42694-2	16	16	16	-0.0544133	0.432326	0.000508516
IGHD	Ig delta chain C region	P0DOX3;P01880;P01880-2	4	4	4	-0.0597451	0.348405	0.000502427
DIP2B	Disco-interacting protein 2 homolog B	Q9P265	24	24	22	-0.0538343	0.436013	0.00050163
CHTOP	Chromatin target of PRMT1 protein	Q9Y3Y2-4;Q9Y3Y2;Q9Y3Y2-3	5	5	5	-0.0634646	0.305347	0.000501228
CACYBP	Calcyclin-binding protein	Q9HB71;Q9HB71-3	13	13	13	-0.051647	0.471693	0.000495965
ST3GAL1	CMP-N-acetylneuraminate-beta-galactosamide-alpha-2,3-sialyltransferase 1	Q11201	3	3	3	-0.0674384	0.2644	0.00049419
PHYKPL	5-phosphohydroxy-L-lysine phospho-lyase	Q8IUZ5	9	9	9	-0.0553539	0.400603	0.000490726
C1GALT1C1	C1GALT1-specific chaperone 1	Q96EU7	4	4	4	-0.0710385	0.234769	0.000489889
DIAPH2	Protein diaphanous homolog 2	O60879-2;O60879;O60879-3	17	17	17	-0.0462929	0.588205	0.000485734
QRICH1	Glutamine-rich protein 1	Q2TAL8	6	6	6	-0.0534177	0.426956	0.000484507
TTC19	Tetratricopeptide repeat protein 19, mitochondrial	Q6DKK2	6	6	6	-0.0592199	0.340795	0.000483595
AKAP8	A-kinase anchor protein 8	O43823	12	12	12	-0.0475296	0.540846	0.000475142
DDX56	Probable ATP-dependent RNA helicase DDX56	Q9NY93-2;Q9NY93	6	6	6	-0.0562965	0.372578	0.000474731
MAP7D1	MAP7 domain-containing protein 1	Q3KQU3;Q3KQU3-4;Q3KQU3-2	25	25	24	-0.0498891	0.478079	0.000468452
ARID4B	AT-rich interactive domain-containing protein 4B	Q4LE39-2;Q4LE39;Q4LE39-3	19	19	18	-0.0479057	0.522987	0.000468379
CSRP1	Cysteine and glycine-rich protein 1	P21291	11	11	11	-0.0525631	0.422837	0.000464985
TRIP12	E3 ubiquitin-protein ligase TRIP12	Q14669;Q14669-2;Q14669-3;Q14669-4	40	40	40	-0.0450679	0.593653	0.000464144
DUSP22	Dual specificity protein phosphatase 22	Q9NRW4-2;Q9NRW4	6	6	6	-0.052923	0.414922	0.000463278
MVP	Major vault protein	Q14764	35	35	35	-0.0484155	0.504355	0.000463041
RCN1	Reticulocalbin-1	Q15293;Q15293-2	6	6	6	-0.0592665	0.323471	0.00046135
ZNF800	Zinc finger protein 800	Q2TB10	15	15	15	-0.0442849	0.608552	0.00045809
RABEPK	Rab9 effector protein with kelch motifs	Q7Z6M1;Q7Z6M1-2	9	9	9	-0.0505593	0.448497	0.000453996
BAG5	BAG family molecular chaperone regulator 5	Q9UL15;Q9UL15-2	9	9	9	-0.065224	0.257861	0.000451442
SERBP1	Plasminogen activator inhibitor 1 RNA-binding protein	Q8NC51;Q8NC51-2;Q8NC51-3;Q8NC51-4	23;22	24	3	-0.0462885	0.535168	0.000446413
VPS51	Vacuolar protein sorting-associated protein 51 homolog	Q9UID3;Q9UID3-2	10	10	10	-0.0513511	0.425464	0.000446311
KDM4B	Lysine-specific demethylase 4B	O94953	7	7	7	-0.060841	0.295148	0.000446184
LRRC16A	Leucine-rich repeat-containing protein 16A	Q5VZK9-2;Q5VZK9	5	5	5	-0.0596671	0.306533	0.000444653
LANCL2	LanC-like protein 2	Q9NS86	5	5	5	-0.0564411	0.345232	0.000444594
GOT1	Aspartate aminotransferase, cytoplasmic	P17174;P17174-2	15	15	15	-0.0469259	0.514991	0.000443237
RHOC	Rho-related GTP-binding protein RhoC	P08134	12	5	5	-0.0480386	0.488109	0.000442584
NLN	Neurolysin, mitochondrial	Q9BYT8	15	15	15	-0.0504343	0.436925	0.000441108
RBM7	RNA-binding protein 7	Q9Y580	8	8	8	-0.0541544	0.373702	0.000440518
HMGA1	High mobility group protein HMG-I/HMG-Y	P17096;P17096-3;P17096-2	9	11	4	-0.0654953	0.248315	0.000439217
MBLAC2	Metallo-beta-lactamase domain-containing protein 2	Q68D91	6	6	6	-0.0515399	0.414322	0.000438799
FGFR1OP	FGFR1 oncogene partner	O95684;O95684-2	6	6	6	-0.05118	0.420075	0.000438197
NAA35	N-alpha-acetyltransferase 35, NatC auxiliary subunit	Q5VZE5	11	11	11	-0.0463887	0.510175	0.000429501
VIM	Vimentin	P08670	49	49	45	-0.045328	0.534012	0.000427252
TNFAIP2	Tumor necrosis factor alpha-induced protein 2	Q03169	12	12	11	-0.067024	0.229102	0.000426058
RBM14	RNA-binding protein 14	Q96PK6	28	28	23	-0.0506147	0.413923	0.000422812
USP10	Ubiquitin carboxyl-terminal hydrolase 10	Q14694;Q14694-3;Q14694-2	14	14	14	-0.047992	0.46038	0.000418914
BAG2	BAG family molecular chaperone regulator 2	O95816;O95816-2	7	7	7	-0.0511744	0.39962	0.000418473
ANAPC7	Anaphase-promoting complex subunit 7	Q9UJX3-2;Q9UJX3	9	9	9	-0.0499444	0.419192	0.00041649
RIPK3	Receptor-interacting serine/threonine-protein kinase 3	Q9Y572	7	7	7	-0.0483618	0.448116	0.000415068
MRPL43	39S ribosomal protein L43, mitochondrial	Q8N983-4;Q8N983-3;Q8N983-2;Q8N983;Q8N983-6;Q8N983-7	7	7	7	-0.0532436	0.363092	0.00041462
DHX57	Putative ATP-dependent RNA helicase DHX57	Q6P158	12	10	10	-0.0667947	0.221982	0.000410601
EP300	Histone acetyltransferase p300	Q09472	26	15	14	-0.0533144	0.357772	0.00041007
CLASP1	CLIP-associating protein 1	Q7Z460-4;Q7Z460-2;Q7Z460-5;Q7Z460-3;Q7Z460	26	24	24	-0.0457511	0.497015	0.000408048
NAT1	Arylamine N-acetyltransferase 1	P18440	3	3	3	-0.0455861	0.498266	0.000406031
TRAPPC5	Trafficking protein particle complex subunit 5	Q8IUR0	5	5	5	-0.057239	0.300195	0.000401256
OTUD6B	OTU domain-containing protein 6B	Q8N6M0;Q8N6M0-2	6	6	6	-0.0461405	0.478253	0.000400831
NME7	Nucleoside diphosphate kinase 7	Q9Y5B8-2;Q9Y5B8	3	3	3	-0.0494338	0.410281	0.000400053
SLC27A3	Long-chain fatty acid transport protein 3	Q5K4L6;Q5K4L6-2;Q5K4L6-3	8	8	8	-0.0508907	0.385176	0.000400043
DTYMK	Thymidylate kinase	P23919-2;P23919	11	11	11	-0.055211	0.319944	0.000396291
THTPA	Thiamine-triphosphatase	Q9BU02-2;Q9BU02	3	3	3	-0.052225	0.35994	0.000395695
CD38	ADP-ribosyl cyclase/cyclic ADP-ribose hydrolase 1	P28907;P28907-2	9	9	9	-0.0658838	0.219761	0.000395664
PYCR2	Pyrroline-5-carboxylate reductase 2	Q96C36	5	5	5	-0.0705295	0.190408	0.000395273
SPAG7	Sperm-associated antigen 7	O75391	8	8	8	-0.0563873	0.303784	0.000393771
SEC24B	Protein transport protein Sec24B	O95487-2;O95487;O95487-3	14	14	13	-0.0462644	0.465794	0.000393454
MTMR6	Myotubularin-related protein 6	Q9Y217;Q9Y217-2	10	10	10	-0.053474	0.339232	0.000392619
TLR8	Toll-like receptor 8	Q9NR97;Q9NR97-2	13	13	13	-0.0643622	0.228594	0.000392058
SMAP	Small acidic protein	O00193	8	8	8	-0.051041	0.37437	0.000391968
ZNF865	Zinc finger protein 865	P0CJ78	7	7	7	-0.0569972	0.294609	0.000390916
LEF1	Lymphoid enhancer-binding factor 1	Q9UJU2-5;Q9UJU2;Q9UJU2-7;Q9UJU2-6;Q9UJU2-3;Q9UJU2-2	8	8	6	-0.0576431	0.286965	0.00039006
TRIM21	E3 ubiquitin-protein ligase TRIM21	P19474;P19474-2	20	20	20	-0.0563261	0.301356	0.00038997
ZCCHC3	Zinc finger CCHC domain-containing protein 3	Q9NUD5;Q9NUD5-2	5	5	5	-0.0704973	0.187233	0.000388586
EIF4A3	Eukaryotic initiation factor 4A-III;Eukaryotic initiation factor 4A-III, N-terminally processed	P38919	17	13	13	-0.0428234	0.54407	0.000387763
NIPSNAP1	Protein NipSnap homolog 1	Q9BPW8	8	6	6	-0.0450265	0.485307	0.000386802
PLGRKT	Plasminogen receptor (KT)	Q9HBL7	5	5	5	-0.0585337	0.270878	0.000380912
TRAT1	T-cell receptor-associated transmembrane adapter 1	Q6PIZ9	4	4	4	-0.0551807	0.303837	0.00037716
LIMK1	LIM domain kinase 1	P53667-4;P53667-2;P53667	8	8	8	-0.0535875	0.322089	0.000375666
DDI2	Protein DDI1 homolog 2	Q5TDH0;Q5TDH0-3;Q5TDH0-2	13	13	13	-0.049803	0.376719	0.00037535
C17orf85	Uncharacterized protein C17orf85	Q53F19;Q53F19-2	10	10	10	-0.0410484	0.574666	0.000374096
TCF7	Transcription factor 7	P36402-5;P36402-13;P36402-15;P36402-7;P36402;P36402-11;P36402-3;P36402-6;P36402-9;P36402-10	7	6	2	-0.056924	0.281702	0.000373814
TAF5	Transcription initiation factor TFIID subunit 5	Q15542-2;Q15542	13	13	12	-0.0490001	0.388153	0.000373515
DCUN1D5	DCN1-like protein 5	Q9BTE7	5	5	5	-0.0542938	0.308738	0.000370654
INO80	DNA helicase INO80	Q9ULG1	15	15	15	-0.0507068	0.356043	0.000369275
TRIM4	E3 ubiquitin-protein ligase TRIM4	Q9C037;Q9C037-2;Q9C037-3	9	9	9	-0.0478857	0.401682	0.000368154
CHCHD3	MICOS complex subunit MIC19	Q9NX63	16	16	16	-0.0414611	0.54913	0.000366504
MPHOSPH10	U3 small nucleolar ribonucleoprotein protein MPP10	O00566	12	12	12	-0.0435561	0.489046	0.000364474
VWA5A	von Willebrand factor A domain-containing protein 5A	O00534;O00534-3;O00534-2;O00534-4	8	8	8	-0.0509928	0.346751	0.000364388
VAV1	Proto-oncogene vav	P15498;P15498-2	27	27	27	-0.0448399	0.458305	0.000364193
TIMM13	Mitochondrial import inner membrane translocase subunit Tim13	Q9Y5L4	4	4	4	-0.0614658	0.233029	0.000364169
FKBP4	Peptidyl-prolyl cis-trans isomerase FKBP4;Peptidyl-prolyl cis-trans isomerase FKBP4, N-terminally processed	Q02790	24	24	24	-0.0475347	0.39828	0.000359949
SPECC1L	Cytospin-A	Q69YQ0-2;Q69YQ0	7	7	7	-0.0512524	0.337898	0.000359353
MYO1D	Unconventional myosin-Id	O94832	8	7	7	-0.0544545	0.296592	0.000359071
SSH2	Protein phosphatase Slingshot homolog 2	Q76I76	13	13	12	-0.0568449	0.270464	0.000358731
PRPF6	Pre-mRNA-processing factor 6	O94906;O94906-2	34	34	34	-0.0418001	0.52643	0.000358703
RING1	E3 ubiquitin-protein ligase RING1	Q06587;Q06587-2	6	5	5	-0.0541935	0.299134	0.000358499
DIABLO	Diablo homolog, mitochondrial	Q9NR28-2;Q9NR28;Q9NR28-3	8	8	8	-0.0459292	0.426718	0.000358002
UBE2V2	Ubiquitin-conjugating enzyme E2 variant 2	Q15819	6	2	2	-0.0487619	0.371203	0.000354945
APLP2	Amyloid-like protein 2	Q06481-4;Q06481-2;Q06481-3;Q06481-6;Q06481;Q06481-5	5	5	5	-0.063775	0.209862	0.00035477
TRUB1	Probable tRNA pseudouridine synthase 1	Q8WWH5	6	6	5	-0.0481445	0.381343	0.000354742
INPP1	Inositol polyphosphate 1-phosphatase	P49441	5	5	5	-0.0407547	0.549859	0.000354541
PLEK	Pleckstrin	P08567	6	6	6	-0.0522362	0.318562	0.000353304
FAHD1	Acylpyruvase FAHD1, mitochondrial	Q6P587;Q6P587-2;Q6P587-3	7	7	7	-0.0561468	0.273083	0.000353173
ACSL4	Long-chain-fatty-acid--CoA ligase 4	O60488-2;O60488	12	11	11	-0.049329	0.359651	0.000352764
ZMYM4	Zinc finger MYM-type protein 4	Q5VZL5-4;Q5VZL5;Q5VZL5-2;Q5VZL5-3	16	16	15	-0.0468228	0.401658	0.000351973
KPNA6	Importin subunit alpha-7	O60684	8	5	3	-0.0460473	0.414962	0.000350753
MGME1	Mitochondrial genome maintenance exonuclease 1	Q9BQP7	5	5	5	-0.052832	0.308374	0.000350575
FAM32A	Protein FAM32A	Q9Y421;Q9Y421-2;Q9Y421-3	5	5	5	-0.0502986	0.339901	0.000348012
PSMC3	26S protease regulatory subunit 6A	P17980	18	18	18	-0.0412983	0.522857	0.000348008
ATP2B1	Plasma membrane calcium-transporting ATPase 1	P20020-6;P20020;P20020-4;P20020-1;P20020-5;P20020-2	27	27	15	-0.0450273	0.431225	0.000347404
TMEM126A	Transmembrane protein 126A	Q9H061	5	5	5	-0.0485311	0.363082	0.000344464
NLRP1	NACHT, LRR and PYD domains-containing protein 1	Q9C000-3;Q9C000-2;Q9C000-4;Q9C000;Q9C000-5	10	10	10	-0.0792072	0.129095	0.000342374
ZC3H13	Zinc finger CCCH domain-containing protein 13	Q5T200;Q5T200-2	31	31	31	-0.043392	0.455121	0.000338897
CCDC86	Coiled-coil domain-containing protein 86	Q9H6F5	13	13	13	-0.0471336	0.37932	0.000338335
RNASEH2A	Ribonuclease H2 subunit A	O75792	10	10	9	-0.0417208	0.492054	0.000336263
POGLUT1	Protein O-glucosyltransferase 1	Q8NBL1	7	7	7	-0.0564459	0.255505	0.000335179
NDOR1	NADPH-dependent diflavin oxidoreductase 1	Q9UHB4-4;Q9UHB4;Q9UHB4-2;Q9UHB4-3	5	5	5	-0.0622508	0.207642	0.000334594
RUNX1	Runt-related transcription factor 1	Q01196-9;Q01196-8;Q01196;Q01196-10;Q01196-2;Q01196-4;Q01196-3;Q01196-11;Q01196-7	12	12	12	-0.0456434	0.40168	0.000334481
HCLS1	Hematopoietic lineage cell-specific protein	P14317	31	31	31	-0.0459628	0.394811	0.000333836
ALDH9A1	4-trimethylaminobutyraldehyde dehydrogenase	P49189;P49189-2	22	22	22	-0.0430671	0.455076	0.000333811
ITCH	E3 ubiquitin-protein ligase Itchy homolog	Q96J02-3;Q96J02-2;Q96J02	13	13	11	-0.0449406	0.413609	0.000333096
DEK	Protein DEK	P35659;P35659-2	19	19	18	-0.0422033	0.471147	0.000330824
WBSCR16	Williams-Beuren syndrome chromosomal region 16 protein	Q96I51;Q96I51-3;Q96I51-2	7	7	7	-0.0543325	0.27055	0.00032782
USP8	Ubiquitin carboxyl-terminal hydrolase 8	P40818;P40818-2	27	27	27	-0.0431922	0.442727	0.000327442
VPS33A	Vacuolar protein sorting-associated protein 33A	Q96AX1	15	15	15	-0.0426243	0.455177	0.000327047
NXF1	Nuclear RNA export factor 1	Q9UBU9;Q9UBU9-2	14	14	14	-0.0435293	0.433234	0.000326056
PTPRE	Receptor-type tyrosine-protein phosphatase epsilon	P23469;P23469-2;P23469-3	19	19	17	-0.0479162	0.349543	0.000324152
C10orf76	UPF0668 protein C10orf76	Q5T2E6;Q5T2E6-2	7	7	7	-0.0472104	0.360644	0.00032394
BTF3L4	Transcription factor BTF3 homolog 4	Q96K17	3	2	2	-0.0489429	0.332818	0.000323102
PDXDC1	Pyridoxal-dependent decarboxylase domain-containing protein 1	Q6P996-4;Q6P996-5;Q6P996;Q6P996-3	12	12	12	-0.042461	0.452802	0.000323005
AIM1	Absent in melanoma 1 protein	Q9Y4K1	25	25	25	-0.0497636	0.319283	0.000321326
DNAJC3	DnaJ homolog subfamily C member 3	Q13217	14	14	14	-0.0525234	0.28381	0.000320495
TMEM199	Transmembrane protein 199	Q8N511	5	5	5	-0.0452885	0.389156	0.000319833
PPP1R9B	Neurabin-2	Q96SB3	21	21	21	-0.045617	0.382598	0.000319441
HLA-A	HLA class I histocompatibility antigen, A-2 alpha chain;HLA class I histocompatibility antigen, A-3 alpha chain;HLA class I histocompatibility antigen, A-69 alpha chain;HLA class I histocompatibility antigen, A-11 alpha chain;HLA class I histocompatibility antigen, A-30 alpha chain;HLA class I histocompatibility antigen, A-31 alpha chain;HLA class I histocompatibility antigen, A-36 alpha chain;HL…	P01892;P04439;P10316;P13746-2;P13746;P16188;P16189;P30455;P30443;P30447;P30453;P30457;P30450;P18462;P30456	23;24;22;19;20	56	9	-0.0627526	0.194528	0.000319406
RBM15	Putative RNA-binding protein 15	Q96T37-4;Q96T37-2;Q96T37-3;Q96T37	36	36	33	-0.0406056	0.490663	0.000317713
PLEKHM2	Pleckstrin homology domain-containing family M member 2	Q8IWE5	7	7	7	-0.0415858	0.464033	0.000316808
MTM1	Myotubularin	Q13496;Q13496-2	11	11	11	-0.0405863	0.483072	0.000312967
PTMS	Parathymosin	P20962	5	5	5	-0.0555259	0.245452	0.000312225
RCCD1	RCC1 domain-containing protein 1	A6NED2	6	6	6	-0.0414342	0.45781	0.000310666
DDX46	Probable ATP-dependent RNA helicase DDX46	Q7L014	41	41	40	-0.0400661	0.491853	0.000310005
PSD4	PH and SEC7 domain-containing protein 4	Q8NDX1;Q8NDX1-2	15	15	15	-0.0580489	0.22154	0.000309527
SUPT20H	Transcription factor SPT20 homolog	Q8NEM7-2;Q8NEM7;Q8NEM7-3	5	5	5	-0.0493929	0.30991	0.00030785
CNBP	Cellular nucleic acid-binding protein	P62633-7;P62633-3;P62633-2;P62633;P62633-8;P62633-5;P62633-4;P62633-6	8	8	8	-0.0527086	0.268266	0.000306056
COPG1	Coatomer subunit gamma-1	Q9Y678	31	31	28	-0.0455367	0.366493	0.000305907
TRIP4	Activating signal cointegrator 1	Q15650	10	10	10	-0.0412832	0.449634	0.000303388
SLC4A1AP	Kanadaptin	Q9BWU0	16	16	16	-0.039932	0.482501	0.000302634
RPTOR	Regulatory-associated protein of mTOR	Q8N122;Q8N122-3	17	17	17	-0.0418318	0.432772	0.000300827
SCPEP1	Retinoid-inducible serine carboxypeptidase	Q9HB40;Q9HB40-2	4	4	4	-0.0552295	0.238097	0.0003001
STK17B	Serine/threonine-protein kinase 17B	O94768	6	6	6	-0.0494709	0.300091	0.000299638
SMC4	Structural maintenance of chromosomes protein 4	Q9NTJ3;Q9NTJ3-2	21	21	21	-0.050805	0.282158	0.000298223
GFER	FAD-linked sulfhydryl oxidase ALR	P55789;P55789-2	2	2	2	-0.0539306	0.24841	0.00029791
CBX1	Chromobox protein homolog 1	P83916	8	7	7	-0.0407225	0.45052	0.000295733
DDX52	Probable ATP-dependent RNA helicase DDX52	Q9Y2R4	5	5	5	-0.043211	0.395442	0.000295494
TUBB6	Tubulin beta-6 chain	Q9BUF5	10	3	3	-0.0597789	0.197382	0.000293929
MSL3	Male-specific lethal 3 homolog	Q8N5Y2-4;Q8N5Y2-6;Q8N5Y2-2;Q8N5Y2-3;Q8N5Y2;Q8N5Y2-5	8	8	8	-0.0487784	0.301391	0.000292492
PSMA4	Proteasome subunit alpha type-4	P25789;P25789-2	10	10	10	-0.0419136	0.414669	0.000290417
ATP5J	ATP synthase-coupling factor 6, mitochondrial	P18859;P18859-2	6	6	6	-0.0466478	0.327272	0.000288944
CD48	CD48 antigen	P09326;P09326-2	9;7	10	4	-0.0440926	0.367047	0.000287213
KARS	Lysine--tRNA ligase	Q15046;Q15046-2	29	29	29	-0.0448123	0.350547	0.000284273
ST13;ST13P5;ST13P4	Hsc70-interacting protein;Putative protein FAM10A5;Putative protein FAM10A4	P50502;Q8NFI4;Q8IZP2	9	9	9	-0.0386269	0.481667	0.000282732
SULT1A1;SULT1A2	Sulfotransferase 1A1;Sulfotransferase 1A2	P50225;P50225-2;P50226	8	8	3	-0.0553099	0.22198	0.000281539
C4orf27	UPF0609 protein C4orf27;Putative UPF0609 protein C4orf27-like	Q9NWY4;A8MVJ9	6	6	6	-0.0663004	0.15189	0.00028089
EIF6	Eukaryotic translation initiation factor 6	P56537;P56537-2	5	5	5	-0.0415744	0.405619	0.000280003
DLG3	Disks large homolog 3	Q92796-3;Q92796-2;Q92796	5	4	4	-0.0526094	0.240702	0.000275134
PLEKHA1	Pleckstrin homology domain-containing family A member 1	Q9HB21	8	8	8	-0.0456875	0.323895	0.000274498
ELMOD2	ELMO domain-containing protein 2	Q8IZ81	4	4	4	-0.0483695	0.286642	0.000274359
NELFE	Negative elongation factor E	P18615-3;P18615;P18615-4	14	14	14	-0.0412809	0.397991	0.000271285
HECTD4	Probable E3 ubiquitin-protein ligase HECTD4	Q9Y4D8-4;Q9Y4D8;Q9Y4D8-2;Q9Y4D8-5	8;5	12	11	-0.0468302	0.300561	0.000268898
MAT2A	S-adenosylmethionine synthase isoform type-2	P31153;P31153-2	14	14	14	-0.0390546	0.441737	0.000267166
DDX39A	ATP-dependent RNA helicase DDX39A	O00148;O00148-2;O00148-3	16	4	4	-0.0383437	0.459874	0.000267142
SMG8	Protein SMG8	Q8ND04-2;Q8ND04;Q8ND04-3	13	13	13	-0.0390304	0.440914	0.000266381
EPC1	Enhancer of polycomb homolog 1	Q9H2F5;Q9H2F5-2;Q9H2F5-3	10	10	8	-0.0416839	0.381447	0.00026599
WHSC1L1	Histone-lysine N-methyltransferase NSD3	Q9BZ95-3;Q9BZ95-2;Q9BZ95-5;Q9BZ95;Q9BZ95-4	14	14	14	-0.0429664	0.355577	0.000264818
NDUFC2;NDUFC2-KCTD14	NADH dehydrogenase [ubiquinone] 1 subunit C2;NADH dehydrogenase [ubiquinone] 1 subunit C2, isoform 2	O95298;O95298-2;E9PQ53	6	6	6	-0.0403895	0.404689	0.000263714
ARHGAP27	Rho GTPase-activating protein 27	Q6ZUM4;Q6ZUM4-2;Q6ZUM4-3	13	13	13	-0.0483102	0.274827	0.000263041
LMF2	Lipase maturation factor 2	Q9BU23-3;Q9BU23-2;Q9BU23	5	5	5	-0.0425778	0.359251	0.000262542
CTNNBL1	Beta-catenin-like protein 1	Q8WYA6;Q8WYA6-4;Q8WYA6-3;Q8WYA6-2	16	16	16	-0.0370566	0.485132	0.000261905
DR1	Protein Dr1	Q01658	4	4	4	-0.0377241	0.465291	0.000261344
RNF20	E3 ubiquitin-protein ligase BRE1A	Q5VTR2	32	30	30	-0.0385335	0.441724	0.000260077
TGS1	Trimethylguanosine synthase	Q96RS0	8	8	8	-0.0476382	0.278859	0.000259313
SIGLEC1	Sialoadhesin	Q9BZZ2-2;Q9BZZ2-3;Q9BZZ2	15	15	15	-0.0801327	0.0947974	0.000259202
CLK3	Dual specificity protein kinase CLK3	P49761;P49761-1;P49761-3	7	7	7	-0.0472359	0.282405	0.000258006
PTPN12	Tyrosine-protein phosphatase non-receptor type 12	Q05209;Q05209-2;Q05209-3	29	29	29	-0.051087	0.238921	0.000257615
C9orf114	Putative methyltransferase C9orf114	Q5T280	7	7	7	-0.0498943	0.24992	0.000256456
REEP4	Receptor expression-enhancing protein 4	Q9H6H4;Q9H6H4-2	4	4	4	-0.0494904	0.251967	0.00025428
FGD2	FYVE, RhoGEF and PH domain-containing protein 2	Q7Z6J4	8	8	8	-0.047111	0.279374	0.000254046
BICD2	Protein bicaudal D homolog 2	Q8TD16;Q8TD16-2	28	28	28	-0.0379074	0.446196	0.000254016
PDCL3	Phosducin-like protein 3	Q9H2J4	7	7	7	-0.042797	0.342817	0.000253959
ELP6	Elongator complex protein 6	Q0PNE2;Q0PNE2-2	5	5	5	-0.0543318	0.206593	0.000253647
MCM3	DNA replication licensing factor MCM3	P25205;P25205-2	24	24	24	-0.0397569	0.401362	0.000253585
PML	Protein PML	P29590;P29590-5;P29590-2;P29590-9;P29590-3;P29590-8;P29590-14;P29590-10;P29590-11;P29590-12;P29590-13;P29590-4	32;30;27	34	2	-0.0496158	0.249619	0.000253311
AKAP13	A-kinase anchor protein 13	Q12802-4;Q12802;Q12802-2	70	70	70	-0.0421487	0.353173	0.000253234
GMFG	Glia maturation factor gamma	O60234	7	7	6	-0.0401966	0.391002	0.000253059
RHEB	GTP-binding protein Rheb	Q15382	6	6	6	-0.0393689	0.402808	0.000249483
DAPP1	Dual adapter for phosphotyrosine and 3-phosphotyrosine and 3-phosphoinositide	Q9UN19;Q9UN19-2	3	3	3	-0.0448039	0.303996	0.000248769
MAP3K7	Mitogen-activated protein kinase kinase kinase 7	O43318-2;O43318;O43318-4;O43318-3	18	18	17	-0.0391558	0.405617	0.000248372
SLC25A19	Mitochondrial thiamine pyrophosphate carrier	Q9HC21;Q9HC21-2	7	7	7	-0.0408692	0.368537	0.000247682
TERF2	Telomeric repeat-binding factor 2	Q15554	15	15	15	-0.0383486	0.422715	0.000247434
AKAP17A	A-kinase anchor protein 17A	Q02040;Q02040-2;Q02040-3	11	11	11	-0.0464898	0.279349	0.000247371
IRF2BP2	Interferon regulatory factor 2-binding protein 2	Q7Z5L9	19	19	2	-0.0432975	0.324939	0.000247272
DARS	Aspartate--tRNA ligase, cytoplasmic	P14868;P14868-2	26	26	26	-0.0361399	0.480019	0.000246729
CSF1R	Macrophage colony-stimulating factor 1 receptor	P07333	15	15	15	-0.0479033	0.257253	0.000242966
CHD6	Chromodomain-helicase-DNA-binding protein 6	Q8TD26	10	9	8	-0.0545911	0.195051	0.000242349
PMM2	Phosphomannomutase 2	O15305	10	10	10	-0.0415543	0.344623	0.000240598
SIRT2	NAD-dependent protein deacetylase sirtuin-2	Q8IXJ6;Q8IXJ6-2;Q8IXJ6-3;Q8IXJ6-4;Q8IXJ6-5	10	10	10	-0.0443918	0.298032	0.000239714
HNRNPF	Heterogeneous nuclear ribonucleoprotein F;Heterogeneous nuclear ribonucleoprotein F, N-terminally processed	P52597	14	12	12	-0.0357617	0.47412	0.000238901
PPCS	Phosphopantothenate--cysteine ligase	Q9HAB8;Q9HAB8-2	12	12	12	-0.0392581	0.386598	0.000238872
TMEM194A	Transmembrane protein 194A	O14524-2;O14524	3	3	3	-0.0493411	0.236202	0.000237707
CLIC3	Chloride intracellular channel protein 3	O95833	10	10	10	-0.0605704	0.154055	0.00023767
NME3	Nucleoside diphosphate kinase 3	Q13232	5	5	5	-0.0459028	0.274216	0.000236981
OSBPL8	Oxysterol-binding protein-related protein 8	Q9BZF1;Q9BZF1-3;Q9BZF1-2	14	14	13	-0.039728	0.372804	0.00023655
LNP	Protein lunapark	Q9C0E8-2;Q9C0E8;Q9C0E8-4;Q9C0E8-3	10	10	10	-0.0406608	0.352295	0.000235126
NEDD1	Protein NEDD1	Q8NHV4-3;Q8NHV4;Q8NHV4-2	7	7	7	-0.0398852	0.364679	0.000233611
SYNJ1	Synaptojanin-1	O43426;O43426-4;O43426-2	19	19	19	-0.041028	0.342158	0.00023298
ATE1	Arginyl-tRNA--protein transferase 1	O95260-2	10	10	2	-0.0404434	0.349392	0.000230838
MBD2	Methyl-CpG-binding domain protein 2	Q9UBB5	10	10	9	-0.0390085	0.374505	0.000229022
LPCAT2	Lysophosphatidylcholine acyltransferase 2	Q7L5N7;Q7L5N7-2	13	13	13	-0.0441332	0.287209	0.000228831
GRSF1	G-rich sequence factor 1	Q12849-5;Q12849	10	10	10	-0.0414796	0.327578	0.000228664
DUS2	tRNA-dihydrouridine(20) synthase [NAD(P)+]-like	Q9NX74	6	6	6	-0.0444546	0.282337	0.000228465
FKBP8	Peptidyl-prolyl cis-trans isomerase FKBP8	Q14318-2;Q14318	11	11	11	-0.037759	0.399532	0.00022778
KDM2A	Lysine-specific demethylase 2A	Q9Y2K7;Q9Y2K7-2;Q9Y2K7-4;Q9Y2K7-3;Q9Y2K7-5	18;15	19	5	-0.0384044	0.383362	0.00022683
MED12	Mediator of RNA polymerase II transcription subunit 12	Q93074-3;Q93074;Q93074-2	14	14	14	-0.0432592	0.296002	0.000226182
BCL10	B-cell lymphoma/leukemia 10	O95999	8	8	8	-0.0345995	0.478122	0.000225335
ARPP19	cAMP-regulated phosphoprotein 19	P56211;P56211-2	9	8	7	-0.0468644	0.248466	0.000225006
ARHGEF2	Rho guanine nucleotide exchange factor 2	Q92974-3;Q92974-2;Q92974	36	36	36	-0.0354346	0.45279	0.000224943
SETDB1	Histone-lysine N-methyltransferase SETDB1	Q15047;Q15047-3	13	13	13	-0.0353126	0.454985	0.000224383
CXXC1	CXXC-type zinc finger protein 1	Q9P0U4;Q9P0U4-2	14	14	14	-0.0396095	0.353166	0.000223637
IRGQ	Immunity-related GTPase family Q protein	Q8WZA9	13	13	13	-0.0387308	0.370471	0.000223522
AGO2	Protein argonaute-2	Q9UKV8;Q9UKV8-2	18	12	12	-0.0399729	0.343647	0.000222047
NDUFAF3	NADH dehydrogenase [ubiquinone] 1 alpha subcomplex assembly factor 3	Q9BU61;Q9BU61-2	4	4	4	-0.042089	0.30688	0.000221487
LARP4B	La-related protein 4B	Q92615	9	9	9	-0.0382111	0.376063	0.0002206
ZC3H12D	Probable ribonuclease ZC3H12D	A2A288;A2A288-4;A2A288-3	11	11	11	-0.045133	0.260028	0.000217879
CTPS2	CTP synthase 2	Q9NRF8	5	4	4	-0.0420485	0.301568	0.00021747
POLR2A	DNA-directed RNA polymerase II subunit RPB1	P24928	64	64	64	-0.0350777	0.445215	0.000217072
DNAJC7	DnaJ homolog subfamily C member 7	Q99615;Q99615-2	23	23	23	-0.0375449	0.38274	0.000216465
PLA2G4A	Cytosolic phospholipase A2;Phospholipase A2;Lysophospholipase	P47712	12	12	12	-0.0431064	0.284334	0.000216249
TCEB1	Transcription elongation factor B polypeptide 1	Q15369;Q15369-2	7	7	7	-0.0348139	0.44555	0.000213966
DDX24	ATP-dependent RNA helicase DDX24	Q9GZR7;Q9GZR7-2	24	24	24	-0.0379691	0.367541	0.000213243
RAP1GDS1	Rap1 GTPase-GDP dissociation stimulator 1	P52306-4;P52306;P52306-5;P52306-6;P52306-2;P52306-3	16	16	16	-0.0350155	0.438044	0.000213122
RAB43	Ras-related protein Rab-43	Q86YS6;Q86YS6-2	8	8	7	-0.0416685	0.300408	0.000212786
FKBP15	FK506-binding protein 15	Q5T1M5;Q5T1M5-2	30	30	30	-0.0411348	0.308038	0.000212306
PHAX	Phosphorylated adapter RNA export protein	Q9H814	11	11	11	-0.0372296	0.380836	0.000211868
HTATSF1	HIV Tat-specific factor 1	O43719	35	35	35	-0.0396489	0.330866	0.000210882
PDXP	Pyridoxal phosphate phosphatase	Q96GD0	6	5	5	-0.0420754	0.291427	0.000210862
DDX5	Probable ATP-dependent RNA helicase DDX5	P17844-2;P17844	31	22	21	-0.0367251	0.389192	0.000210335
RPL18	60S ribosomal protein L18	Q07020-2;Q07020	7	7	7	-0.0364072	0.396003	0.00021004
SREK1	Splicing regulatory glutamine/lysine-rich protein 1	Q8WXA9-2;Q8WXA9	7	7	7	-0.0401821	0.319463	0.000209612
CD247	T-cell surface glycoprotein CD3 zeta chain	P20963-3;P20963	8	8	8	-0.0440967	0.261953	0.000209446
DDX3Y	ATP-dependent RNA helicase DDX3Y	O15523;O15523-2	24	4	4	-0.0492599	0.207516	0.000209393
CTDSPL2	CTD small phosphatase-like protein 2	Q05D32;Q05D32-2	11	11	11	-0.0368072	0.385357	0.000209355
ARID2	AT-rich interactive domain-containing protein 2	Q68CP9-3;Q68CP9	21	21	21	-0.038577	0.347773	0.000209118
ALMS1	Alstrom syndrome protein 1	Q8TCU4-3;Q8TCU4-2;Q8TCU4	14	14	14	-0.0402821	0.315644	0.000208301
FAM129B	Niban-like protein 1	Q96TA1-2;Q96TA1	15	15	15	-0.0408079	0.306461	0.000207942
KRIT1	Krev interaction trapped protein 1	O00522-2;O00522;O00522-3	7	7	7	-0.0459873	0.236739	0.000206937
VIPAS39	Spermatogenesis-defective protein 39 homolog	Q9H9C1;Q9H9C1-2	10	10	10	-0.0393805	0.328056	0.000206387
TAOK2	Serine/threonine-protein kinase TAO2	Q9UL54;Q9UL54-3;Q9UL54-4;Q9UL54-2	9	8	2	-0.0439274	0.258929	0.000205569
DCTN4	Dynactin subunit 4	Q9UJW0;Q9UJW0-3;Q9UJW0-2	11	11	11	-0.0394885	0.323825	0.000205021
PSMB1	Proteasome subunit beta type-1	P20618	8	8	8	-0.0385495	0.340688	0.000204859
RPS10;RPS10P5	40S ribosomal protein S10;Putative 40S ribosomal protein S10-like	P46783;Q9NQ39	12	11	11	-0.0349989	0.41946	0.000204642
TADA1	Transcriptional adapter 1	Q96BN2	4	4	3	-0.045987	0.231689	0.000202732
CNOT11	CCR4-NOT transcription complex subunit 11	Q9UKZ1	5	5	5	-0.0460825	0.228016	0.000200499
WARS	Tryptophan--tRNA ligase, cytoplasmic;T1-TrpRS;T2-TrpRS	P23381;P23381-2	21	21	21	-0.0672602	0.104081	0.000200103
IGHM	Ig mu chain C region	P01871-2;P01871;P0DOX6	13	13	13	-0.0574209	0.143053	0.000198802
BUD13	BUD13 homolog	Q9BRD0;Q9BRD0-2	9	9	9	-0.034713	0.413737	0.000198792
PAK2	Serine/threonine-protein kinase PAK 2;PAK-2p27;PAK-2p34	Q13177	24	24	18	-0.0345164	0.41821	0.000198494
ERCC4	DNA repair endonuclease XPF	Q92889	9	9	9	-0.0454993	0.229566	0.000196723
KMT2C	Histone-lysine N-methyltransferase 2C	Q8NEZ4-3;Q8NEZ4;Q8NEZ4-2	9	9	9	-0.0389995	0.317153	0.00019612
UAP1	UDP-N-acetylhexosamine pyrophosphorylase;UDP-N-acetylgalactosamine pyrophosphorylase;UDP-N-acetylglucosamine pyrophosphorylase	Q16222-2;Q16222-3;Q16222	4	3	3	-0.0444626	0.237898	0.000194343
CEP128	Centrosomal protein of 128 kDa	Q6ZU80;Q6ZU80-1	24	24	24	-0.0390132	0.313412	0.00019409
PMS2	Mismatch repair endonuclease PMS2	P54278;P54278-3	8	8	8	-0.0530166	0.164419	0.000193913
ZNF407	Zinc finger protein 407	Q9C0G0-3;Q9C0G0-2;Q9C0G0	9	9	9	-0.0490217	0.193288	0.000193728
MACROD1	O-acetyl-ADP-ribose deacetylase MACROD1	Q9BQ69	3	3	3	-0.0502427	0.183087	0.000193169
TFB1M	Dimethyladenosine transferase 1, mitochondrial	Q8WVM0	3	3	3	-0.0523822	0.164623	0.000189528
TRERF1	Transcriptional-regulating factor 1	Q96PN7-4;Q96PN7-5;Q96PN7;Q96PN7-2;Q96PN7-3	8	8	8	-0.0423667	0.256303	0.000189384
RABGAP1	Rab GTPase-activating protein 1	Q9Y3P9	20	20	17	-0.0371671	0.337503	0.000188771
EIF2A	Eukaryotic translation initiation factor 2A;Eukaryotic translation initiation factor 2A, N-terminally processed	Q9BY44-4;Q9BY44-3;Q9BY44;Q9BY44-2	16	16	16	-0.0402243	0.28469	0.000188521
GPALPP1	GPALPP motifs-containing protein 1	Q8IXQ4;Q8IXQ4-3;Q8IXQ4-2	10	10	10	-0.034319	0.40001	0.000188373
HNRNPDL	Heterogeneous nuclear ribonucleoprotein D-like	O14979;O14979-3;O14979-2	13	12	12	-0.0373435	0.332034	0.000187687
EIF5	Eukaryotic translation initiation factor 5	P55010	19	19	19	-0.0383938	0.311236	0.000186754
VPS37A	Vacuolar protein sorting-associated protein 37A	Q8NEZ2;Q8NEZ2-2	5	5	5	-0.0428858	0.245595	0.000186356
HIST1H1A	Histone H1.1	Q02539	8	3	3	-0.0617957	0.114507	0.000185419
MRPL3	39S ribosomal protein L3, mitochondrial	P09001	5	5	5	-0.040718	0.271223	0.000184547
SERPINB9	Serpin B9	P50453	21	21	20	-0.0483991	0.187104	0.000183032
SZT2	Protein SZT2	Q5T011;Q5T011-5	15	15	15	-0.03713	0.325943	0.000182369
SNCA	Alpha-synuclein	P37840-2;P37840;P37840-3	5	5	5	-0.0410886	0.262633	0.000182292
UTP18	U3 small nucleolar RNA-associated protein 18 homolog	Q9Y5J1	12	12	12	-0.036514	0.336535	0.000181709
NUDT1	7,8-dihydro-8-oxoguanine triphosphatase	P36639-4;P36639-3;P36639-2;P36639	4	4	4	-0.0351802	0.364366	0.000181602
CR2	Complement receptor type 2	P20023-4;P20023-3;P20023-2;P20023	5	5	5	-0.0654276	0.0997239	0.000181589
CCDC82	Coiled-coil domain-containing protein 82	Q8N4S0;Q8N4S0-2	7	7	7	-0.0441602	0.223307	0.000180494
WDR12	Ribosome biogenesis protein WDR12	Q9GZL7	11	11	11	-0.0359863	0.344532	0.000180396
RRP12	RRP12-like protein	Q5JTH9;Q5JTH9-2;Q5JTH9-3	25	25	25	-0.036448	0.331964	0.000178759
PPP1R12A	Protein phosphatase 1 regulatory subunit 12A	O14974;O14974-5;O14974-2;O14974-3;O14974-4	36	37	2	-0.032921	0.413496	0.000178701
SEC61A1;SEC61A2	Protein transport protein Sec61 subunit alpha isoform 1;Protein transport protein Sec61 subunit alpha isoform 2	P61619;P61619-3;Q9H9S3-2;Q9H9S3-3;Q9H9S3	9	9	9	-0.037449	0.312176	0.000178178
COPS7A	COP9 signalosome complex subunit 7a	Q9UBW8	8	8	8	-0.0416145	0.249459	0.00017809
RNF181	E3 ubiquitin-protein ligase RNF181	Q9P0P0	3	3	3	-0.0432989	0.228139	0.000177099
TMEM209	Transmembrane protein 209	Q96SK2-3;Q96SK2-2;Q96SK2	7	7	7	-0.0354963	0.347451	0.0001769
ACSS2	Acetyl-coenzyme A synthetase, cytoplasmic	Q9NR19;Q9NR19-2	10	10	10	-0.0448156	0.211807	0.00017674
KRR1	KRR1 small subunit processome component homolog	Q13601;Q13601-2	7	7	7	-0.0541686	0.14171	0.000175308
MAP3K4	Mitogen-activated protein kinase kinase kinase 4	Q9Y6R4-2;Q9Y6R4	21	21	21	-0.0327394	0.408289	0.000174691
ISCU	Iron-sulfur cluster assembly enzyme ISCU, mitochondrial	Q9H1K1;Q9H1K1-2	7	7	7	-0.0430741	0.226577	0.000174122
PAFAH1B2	Platelet-activating factor acetylhydrolase IB subunit beta	P68402;P68402-3;P68402-2;P68402-4	5	5	5	-0.0498899	0.165522	0.000172827
NUDCD1	NudC domain-containing protein 1	Q96RS6;Q96RS6-3;Q96RS6-2	10	10	10	-0.0435082	0.21966	0.000172473
TARDBP	TAR DNA-binding protein 43	Q13148;Q13148-4	8	8	8	-0.0329197	0.396049	0.000171746
TFEB	Transcription factor EB	P19484;P19484-2	11	11	8	-0.0427642	0.226548	0.000171604
YTHDF3	YTH domain-containing family protein 3	Q7Z739	14	12	8	-0.0381129	0.288315	0.000171277
NSUN2	tRNA (cytosine(34)-C(5))-methyltransferase	Q08J23;Q08J23-2;Q08J23-3	30	30	30	-0.0351288	0.340812	0.000170173
FGR	Tyrosine-protein kinase Fgr	P09769	16	16	15	-0.0377116	0.292649	0.000170059
ZNF316	Zinc finger protein 316	A6NFI3	6	6	5	-0.0447538	0.203035	0.000169262
NOP16	Nucleolar protein 16	Q9Y3C1;Q9Y3C1-3;Q9Y3C1-2	5	5	5	-0.0424062	0.226428	0.000168658
CRIP1	Cysteine-rich protein 1	P50238	5	5	5	-0.0483759	0.171649	0.000168296
TRIM25	E3 ubiquitin/ISG15 ligase TRIM25	Q14258	25	25	25	-0.0364786	0.310332	0.000168128
BBX	HMG box transcription factor BBX	Q8WY36;Q8WY36-2	7	7	7	-0.0354973	0.328555	0.00016793
IGHA1	Ig alpha-1 chain C region	P01876	4	4	2	-0.0433292	0.214359	0.000167112
SPOCK2	Testican-2	Q92563	7	7	7	-0.0512064	0.150528	0.000166099
CUX1	Homeobox protein cut-like 1;Protein CASP;Homeobox protein cut-like 1	P39880-4;P39880-2;P39880;P39880-3;P39880-6;P39880-5;Q13948-2;Q13948;P39880-9;Q13948-10;Q13948-9	22;17	24	7	-0.0555182	0.126422	0.000164817
DNAJC8	DnaJ homolog subfamily C member 8	O75937	17	17	17	-0.0349003	0.333559	0.000164634
HIST1H1B	Histone H1.5	P16401	20	17	14	-0.0385226	0.270256	0.000164627
ADAP1	Arf-GAP with dual PH domain-containing protein 1	O75689;O75689-2;O75689-3	9	10	2	-0.0347661	0.333924	0.000163537
HDAC1	Histone deacetylase 1	Q13547	14	14	9	-0.0349977	0.328413	0.00016317
GARS	Glycine--tRNA ligase	P41250	14	14	14	-0.0316582	0.405717	0.000162398
LRRFIP1	Leucine-rich repeat flightless-interacting protein 1	Q32MZ4-2;Q32MZ4-3;Q32MZ4	40	40	39	-0.0355702	0.314604	0.000161918
CLTB	Clathrin light chain B	P09497-2;P09497	10	10	10	-0.0353713	0.318102	0.000161778
RANBP1	Ran-specific GTPase-activating protein	P43487-2;P43487	9	9	9	-0.041273	0.228131	0.00016091
KIN	DNA/RNA-binding protein KIN17	O60870;O60870-2	10	10	10	-0.0373201	0.280513	0.000160036
GOLIM4	Golgi integral membrane protein 4	O00461	11	11	11	-0.0394831	0.247655	0.000159215
UPF3B	Regulator of nonsense transcripts 3B	Q9BZI7-2;Q9BZI7	13	13	13	-0.0326977	0.368718	0.000158612
PPFIA1	Liprin-alpha-1	Q13136-2;Q13136	21	21	15	-0.0399468	0.240479	0.000158489
KIF3B	Kinesin-like protein KIF3B;Kinesin-like protein KIF3B, N-terminally processed	O15066;O15066-2	11	11	6	-0.0326504	0.366382	0.000157225
MBD1	Methyl-CpG-binding domain protein 1	Q9UIS9-5;Q9UIS9-10;Q9UIS9;Q9UIS9-9;Q9UIS9-8;Q9UIS9-7;Q9UIS9-12;Q9UIS9-4;Q9UIS9-11;Q9UIS9-6;Q9UIS9-2	13	13	13	-0.049335	0.153292	0.00015692
BTN3A1	Butyrophilin subfamily 3 member A1	O00481;O00481-4;O00481-2;O00481-3	11	6	6	-0.0372395	0.274078	0.000155896
GPR108	Protein GPR108	Q9NPR9	4	4	4	-0.0387135	0.252138	0.000155695
FYB	FYN-binding protein	O15117-3;O15117-2;O15117	24	24	24	-0.0392165	0.242202	0.000153786
RAP2B	Ras-related protein Rap-2b	P61225	7	7	5	-0.0348748	0.310339	0.000153672
CHTF8	Chromosome transmission fidelity protein 8 homolog isoform 2;Chromosome transmission fidelity protein 8 homolog	P0CG12;P0CG13	8;1	9	9	-0.0350479	0.306776	0.000153532
RAD9A	Cell cycle checkpoint control protein RAD9A	Q99638	6	6	6	-0.0416125	0.212978	0.000153183
CCDC6	Coiled-coil domain-containing protein 6	Q16204	11	11	11	-0.0364307	0.275706	0.000150035
GFPT1	Glutamine--fructose-6-phosphate aminotransferase [isomerizing] 1	Q06210-2;Q06210	24	24	24	-0.0347232	0.304547	0.000149673
PTGS1	Prostaglandin G/H synthase 1	P23219-4;P23219-3;P23219-2;P23219;P23219-6;P23219-5	6	6	6	-0.0389661	0.237232	0.000148866
G3BP1	Ras GTPase-activating protein-binding protein 1	Q13283	12	12	12	-0.0377526	0.25108	0.000147473
SETX	Probable helicase senataxin	Q7Z333-4;Q7Z333;Q7Z333-3	37	37	37	-0.036541	0.268967	0.000147458
GOPC	Golgi-associated PDZ and coiled-coil motif-containing protein	Q9HD26;Q9HD26-2;Q9HD26-3	13	13	13	-0.0389316	0.235105	0.000147335
DCUN1D1	DCN1-like protein 1	Q96GG9	4	4	4	-0.0368472	0.261317	0.000145904
KLF16	Krueppel-like factor 16	Q9BXK1	3	3	3	-0.0413742	0.204334	0.000145549
DENND4A	C-myc promoter-binding protein	Q7Z401;Q7Z401-2	15	16	2	-0.0331899	0.321926	0.00014404
CAPRIN1	Caprin-1	Q14444-2;Q14444	15	15	15	-0.0365259	0.262065	0.000143759
MAP2K3	Dual specificity mitogen-activated protein kinase kinase 3	P46734;P46734-3;P46734-2	14	15	2	-0.0348097	0.289379	0.000143371
DDX42	ATP-dependent RNA helicase DDX42	Q86XP3;Q86XP3-2	32	32	32	-0.034307	0.29822	0.000143256
UQCRFS1;UQCRFS1P1	Cytochrome b-c1 complex subunit Rieske, mitochondrial;Cytochrome b-c1 complex subunit 11;Putative cytochrome b-c1 complex subunit Rieske-like protein 1	P47985;P0C7P4	10	10	9	-0.0345712	0.293051	0.0001431
SLC25A1	Tricarboxylate transport protein, mitochondrial	P53007	8	8	8	-0.0331907	0.318598	0.000142654
RARS	Arginine--tRNA ligase, cytoplasmic	P54136;P54136-2	21	21	21	-0.0319903	0.343497	0.000142159
ME2	NAD-dependent malic enzyme, mitochondrial	P23368;P23368-2	16	16	15	-0.0343868	0.293724	0.000141883
GART	Trifunctional purine biosynthetic protein adenosine-3;Phosphoribosylamine--glycine ligase;Phosphoribosylformylglycinamidine cyclo-ligase;Phosphoribosylglycinamide formyltransferase	P22102;P22102-2	24	24	24	-0.0374207	0.245551	0.000141863
DENND4B	DENN domain-containing protein 4B	O75064	16	16	16	-0.0317136	0.348902	0.000141754
CHMP2B	Charged multivesicular body protein 2b	Q9UQN3;Q9UQN3-2	7	7	7	-0.0333601	0.311254	0.000141002
ATF7IP	Activating transcription factor 7-interacting protein 1	Q6VMQ6-5;Q6VMQ6;Q6VMQ6-4;Q6VMQ6-2	11	11	11	-0.0380332	0.231661	0.000138653
HMGCS1	Hydroxymethylglutaryl-CoA synthase, cytoplasmic	Q01581	8	8	8	-0.0400492	0.206736	0.00013791
ALOX5AP	Arachidonate 5-lipoxygenase-activating protein	P20292	4	4	4	-0.047224	0.146309	0.00013743
TRAPPC12	Trafficking protein particle complex subunit 12	Q8WVT3	10	10	10	-0.0319694	0.327304	0.000135725
NCOA5	Nuclear receptor coactivator 5	Q9HCD5	19	19	19	-0.03402	0.28509	0.000135029
TRIM32	E3 ubiquitin-protein ligase TRIM32	Q13049	4	4	4	-0.046371	0.148609	0.000134528
MCM7	DNA replication licensing factor MCM7	P33993;P33993-3	12	12	12	-0.0323133	0.315837	0.000134115
RPS4Y1	40S ribosomal protein S4, Y isoform 1	P22090	13	4	3	-0.0362001	0.247663	0.000133843
HERC1	Probable E3 ubiquitin-protein ligase HERC1	Q15751	18	18	18	-0.0367612	0.238167	0.000132992
RAB1A	Ras-related protein Rab-1A	P62820;P62820-2	11	5	5	-0.0320741	0.316421	0.000132365
WDR92	WD repeat-containing protein 92	Q96MX6;Q96MX6-2	7	7	7	-0.035343	0.255521	0.000131415
2023-09-07	Septin-7	Q16181;Q16181-2	20	21	2	-0.0313322	0.328884	0.000130955
SUPT6H	Transcription elongation factor SPT6	Q7KZ85;Q7KZ85-2	32;13	33	20	-0.0316769	0.320008	0.000130475
USP32	Ubiquitin carboxyl-terminal hydrolase 32	Q8NFA0	6	6	6	-0.0386538	0.209326	0.000130007
GPATCH8	G patch domain-containing protein 8	Q9UKJ3-2;Q9UKJ3	26	26	26	-0.0296719	0.366715	0.000129958
CA2	Carbonic anhydrase 2	P00918	9	9	9	-0.0464721	0.142291	0.000129544
BSDC1	BSD domain-containing protein 1	Q9NW68-2;Q9NW68;Q9NW68-8;Q9NW68-7;Q9NW68-3;Q9NW68-9;Q9NW68-4	7	7	7	-0.0314282	0.321366	0.000128944
TARS	Threonine--tRNA ligase, cytoplasmic	P26639;P26639-2	26	26	25	-0.0303766	0.340458	0.000127123
TAP2	Antigen peptide transporter 2	Q03519;Q03519-2	16	16	15	-0.03457	0.258141	0.00012695
PRKRIP1	PRKR-interacting protein 1	Q9H875;Q9H875-2	6	6	6	-0.032813	0.287998	0.000126823
CALR	Calreticulin	P27797	20	20	20	-0.0310193	0.324271	0.000126672
PTPN1	Tyrosine-protein phosphatase non-receptor type 1	P18031	22	22	22	-0.0396764	0.19261	0.000126478
CYCS	Cytochrome c	P99999	5	5	5	-0.0401906	0.186714	0.000125959
ARCN1	Coatomer subunit delta	P48444;P48444-2	23	23	23	-0.0296471	0.353489	0.000125395
HLA-DPB1	HLA class II histocompatibility antigen, DP beta 1 chain	P04440	8	6	6	-0.0473293	0.132182	0.000125087
COQ9	Ubiquinone biosynthesis protein COQ9, mitochondrial	O75208	5	5	5	-0.0368907	0.221101	0.000124773
CAPZB	F-actin-capping protein subunit beta	P47756-2;P47756	19	19	19	-0.030947	0.319729	0.00012443
FYTTD1	UAP56-interacting factor	Q96QD9;Q96QD9-2;Q96QD9-3;Q96QD9-4	8	8	8	-0.036441	0.224495	0.000123532
NT5DC1	5-nucleotidase domain-containing protein 1	Q5TFE4;Q5TFE4-2	12	12	12	-0.0308438	0.318338	0.000123099
SNX5	Sorting nexin-5	Q9Y5X3	16	16	14	-0.0308963	0.316925	0.000123005
SH2D3C	SH2 domain-containing protein 3C	Q8N5H7;Q8N5H7-6;Q8N5H7-5;Q8N5H7-2;Q8N5H7-4;Q8N5H7-3	13	13	13	-0.0374337	0.210423	0.00012254
CHMP4B	Charged multivesicular body protein 4b	Q9H444	12	12	12	-0.0328706	0.27659	0.000122513
NHP2	H/ACA ribonucleoprotein complex subunit 2	Q9NX24	5	5	5	-0.0327751	0.277546	0.000122199
CRIP2	Cysteine-rich protein 2	P52943;P52943-2	6	6	6	-0.0348006	0.24435	0.000122123
SAMSN1	SAM domain-containing protein SAMSN-1	Q9NSI8-3;Q9NSI8	16	16	15	-0.0409524	0.173107	0.000121595
SNRPD1	Small nuclear ribonucleoprotein Sm D1	P62314	4	4	4	-0.0307139	0.316834	0.000121525
SUMO1	Small ubiquitin-related modifier 1	P63165	5	5	5	-0.0333253	0.266238	0.000121471
BANK1	B-cell scaffold protein with ankyrin repeats	Q8NDB2;Q8NDB2-4;Q8NDB2-3;Q8NDB2-2	14	14	14	-0.0446749	0.144333	0.000121383
CWC15	Spliceosome-associated protein CWC15 homolog	Q9P013	8	8	7	-0.0306315	0.317924	0.000121262
RAB28	Ras-related protein Rab-28	P51157;P51157-3;P51157-2	4	4	4	-0.0375841	0.203539	0.000119657
ROGDI	Protein rogdi homolog	Q9GZN7	4	4	3	-0.0441938	0.144904	0.000119238
YTHDC2	Probable ATP-dependent RNA helicase YTHDC2	Q9H6S0	14	14	14	-0.034238	0.245732	0.000118841
RAB1B;RAB1C	Ras-related protein Rab-1B;Putative Ras-related protein Rab-1C	Q9H0U4;Q92928	12	12	6	-0.0312041	0.29907	0.000118831
ATP6V1C1	V-type proton ATPase subunit C 1	P21283	19	19	19	-0.0359298	0.220302	0.00011795
SRP54	Signal recognition particle 54 kDa protein	P61011-2;P61011	9	9	9	-0.0317324	0.284026	0.000117067
AFG3L2	AFG3-like protein 2	Q9Y4W6	22	22	21	-0.0293706	0.332614	0.000116289
DNAJA2	DnaJ homolog subfamily A member 2	O60884	13	13	13	-0.0283028	0.359355	0.00011604
GIT1	ARF GTPase-activating protein GIT1	Q9Y2X7-3;Q9Y2X7	23	23	21	-0.032357	0.269851	0.000115982
GRIPAP1	GRIP1-associated protein 1	Q4V328;Q4V328-4;Q4V328-2	31	31	31	-0.031992	0.275073	0.000115451
BOP1	Ribosome biogenesis protein BOP1	Q14137;Q14137-2	15	15	15	-0.0316187	0.279543	0.0001145
RPS13	40S ribosomal protein S13	P62277	9	9	9	-0.0300489	0.311456	0.00011447
SIRPB1	Signal-regulatory protein beta-1;Signal-regulatory protein beta-1 isoform 3	O00241;O00241-2;Q5TFQ8	8	7	6	-0.058105	0.0788142	0.000113693
CHD3	Chromodomain-helicase-DNA-binding protein 3	Q12873-3;Q12873;Q12873-2	29	22	21	-0.030159	0.30625	0.000113503
CISD2	CDGSH iron-sulfur domain-containing protein 2	Q8N5K1	6	6	6	-0.0374185	0.194325	0.000113453
RBMX	RNA-binding motif protein, X chromosome;RNA-binding motif protein, X chromosome, N-terminally processed	P38159;P38159-2	39	39	13	-0.0328853	0.254323	0.000113268
ALDH5A1	Succinate-semialdehyde dehydrogenase, mitochondrial	P51649;P51649-2	12	12	12	-0.0354278	0.217106	0.000113088
MAD1L1	Mitotic spindle assembly checkpoint protein MAD1	Q9Y6D9;Q9Y6D9-3	26	26	26	-0.032412	0.261322	0.000112896
MRPL23	39S ribosomal protein L23, mitochondrial	Q16540	2	2	2	-0.0516773	0.0978497	0.000111199
ANKHD1	Ankyrin repeat and KH domain-containing protein 1	Q8IWZ3-6;Q8IWZ3;Q8IWZ3-4	33	33	22	-0.0302918	0.296836	0.000111198
SP4	Transcription factor Sp4	Q02446	4	4	4	-0.0280093	0.350082	0.00011092
DUSP12	Dual specificity protein phosphatase 12	Q9UNI6	3	3	3	-0.0364428	0.200517	0.0001109
POR	NADPH--cytochrome P450 reductase	P16435	27	27	27	-0.0401457	0.16385	0.000110818
ADARB1	Double-stranded RNA-specific editase 1	P78563-3;P78563;P78563-5;P78563-6;P78563-2;P78563-4	10	10	10	-0.0342311	0.227692	0.000110483
KCTD10	BTB/POZ domain-containing adapter for CUL3-mediated RhoA degradation protein 3	Q9H3F6;Q9H3F6-2;Q9H3F6-3	4	4	4	-0.0365512	0.197899	0.000110164
NFKBIE	NF-kappa-B inhibitor epsilon	O00221	10	10	10	-0.0358851	0.205094	0.000109881
SNX8	Sorting nexin-8	Q9Y5X2	3	3	3	-0.0371739	0.190482	0.000109848
HIST1H1D	Histone H1.3	P16402	20	17	9	-0.0303802	0.290612	0.000109642
PHACTR4	Phosphatase and actin regulator 4	Q8IZ21-3;Q8IZ21;Q8IZ21-2	6	6	6	-0.0398825	0.16397	0.000109447
RGS19	Regulator of G-protein signaling 19	P49795	4	4	4	-0.0334086	0.237232	0.00010943
RPL3	60S ribosomal protein L3	P39023	19	19	19	-0.0292796	0.310211	0.000108276
UBR5	E3 ubiquitin-protein ligase UBR5	O95071-2;O95071	28	28	27	-0.0342905	0.221092	0.0001078
CCAR2	Cell cycle and apoptosis regulator protein 2	Q8N163;Q8N163-2	38	38	38	-0.0294176	0.305154	0.000107629
RPS27A	Ubiquitin-40S ribosomal protein S27a;Ubiquitin;40S ribosomal protein S27a	P62979	10	10	4	-0.031058	0.271823	0.000107594
GATAD2B	Transcriptional repressor p66-beta	Q8WXI9	19	18	18	-0.033129	0.237111	0.000107554
VEZF1	Vascular endothelial zinc finger 1	Q14119	14	14	10	-0.0299642	0.293194	0.000107551
GRB2	Growth factor receptor-bound protein 2	P62993;P62993-2	14	14	14	-0.0315801	0.262196	0.000107514
MRPL46	39S ribosomal protein L46, mitochondrial	Q9H2W6	8	8	8	-0.0288106	0.318485	0.00010745
PPP2R5D	Serine/threonine-protein phosphatase 2A 56 kDa regulatory subunit delta isoform	Q14738;Q14738-2;Q14738-3	12	12	10	-0.029678	0.297799	0.000107063
IDS	Iduronate 2-sulfatase;Iduronate 2-sulfatase 42 kDa chain;Iduronate 2-sulfatase 14 kDa chain	P22304	6	6	6	-0.0342843	0.219412	0.00010698
MTF2	Metal-response element-binding transcription factor 2	Q9Y483;Q9Y483-4;Q9Y483-3;Q9Y483-2	6	6	6	-0.0308956	0.272729	0.000106806
POLDIP3	Polymerase delta-interacting protein 3	Q9BY77;Q9BY77-2	20	20	20	-0.031126	0.26684	0.000106193
EIF3A	Eukaryotic translation initiation factor 3 subunit A	Q14152;Q14152-2	73	73	73	-0.0273917	0.350318	0.000106149
CDC23	Cell division cycle protein 23 homolog	Q9UJX2;Q9UJX2-3	11	11	11	-0.0326153	0.241444	0.000106054
DOCK10	Dedicator of cytokinesis protein 10	Q96BY6;Q96BY6-3	57	59	4	-0.0291547	0.306114	0.000106026
MYD88	Myeloid differentiation primary response protein MyD88	Q99836-5;Q99836;Q99836-6;Q99836-2	6	6	6	-0.0322821	0.246579	0.000105996
SPG7	Paraplegin	Q9UQ90;Q9UQ90-2	12	12	12	-0.0285198	0.320272	0.000105845
VPS72	Vacuolar protein sorting-associated protein 72 homolog	Q15906;Q15906-2	6	6	6	-0.0372261	0.182445	0.000105687
TIAL1	Nucleolysin TIAR	Q01085-2;Q01085	9	9	6	-0.0316805	0.255233	0.000105477
ACOX3	Peroxisomal acyl-coenzyme A oxidase 3	O15254-2;O15254	8	8	8	-0.0353161	0.202051	0.000104912
ARL5A;ARL5B	ADP-ribosylation factor-like protein 5A;ADP-ribosylation factor-like protein 5B	Q9Y689;Q9Y689-2;Q96KC2	3	3	3	-0.0370557	0.181807	0.000104369
GZMB	Granzyme B	P10144	7	6	6	-0.0412424	0.145318	0.000104132
PRRC2C	Protein PRRC2C	Q9Y520-4;Q9Y520-5;Q9Y520;Q9Y520-7;Q9Y520-6;Q9Y520-3;Q9Y520-2	74	74	72	-0.0295565	0.290749	0.000103824
CD74	HLA class II histocompatibility antigen gamma chain	P04233;P04233-2	9;8	10	3	-0.0436117	0.128975	0.000103702
MSH6	DNA mismatch repair protein Msh6	P52701;P52701-2;P52701-3;P52701-4	20	20	20	-0.0306692	0.267311	0.000103271
EPB41L2	Band 4.1-like protein 2	O43491;O43491-3;O43491-2;O43491-4	27	24	2	-0.0367814	0.182562	0.00010324
MOB2	MOB kinase activator 2	Q70IA6-3;Q70IA6	3	3	3	-0.0370524	0.179486	0.000103068
INTS3	Integrator complex subunit 3	Q68E01-2;Q68E01;Q68E01-3	8	8	8	-0.0348045	0.204154	0.00010291
CDC37	Hsp90 co-chaperone Cdc37;Hsp90 co-chaperone Cdc37, N-terminally processed	Q16543	10	10	10	-0.027823	0.327172	0.000102762
THUMPD3	THUMP domain-containing protein 3	Q9BV44	8	8	8	-0.0336247	0.218646	0.00010256
TSTD1	Thiosulfate sulfurtransferase/rhodanese-like domain-containing protein 1	Q8NFU3;Q8NFU3-2;Q8NFU3-3;Q8NFU3-4	5	6	2	-0.0380463	0.16896	0.000102524
MEF2BNB	Protein MEF2BNB	Q96FH0;Q96FH0-2	3	3	3	-0.0351422	0.199004	0.00010238
FHOD1	FH1/FH2 domain-containing protein 1	Q9Y613	23	23	23	-0.0303289	0.269167	0.000101655
ITPKB	Inositol-trisphosphate 3-kinase B	P27987;P27987-2	12	12	12	-0.034513	0.204441	0.000101329
CFL1	Cofilin-1	P23528	18	18	16	-0.0315616	0.246344	0.000101225
GFM1	Elongation factor G, mitochondrial	Q96RP9;Q96RP9-2	20	20	20	-0.0315512	0.245994	0.000101023
GSTM1;GSTM4	Glutathione S-transferase Mu 1;Glutathione S-transferase Mu 4	P09488;P09488-2;Q03013-2;Q03013;Q03013-3	9	8	2	-0.067129	0.051977	0.000100654
SRP19	Signal recognition particle 19 kDa protein	P09132	5	5	5	-0.0281577	0.311378	0.000100491
FAM65B	Protein FAM65B	Q9Y4F9;Q9Y4F9-2	28	28	27	-0.0273398	0.329289	9.98235e-05
ZC3HAV1	Zinc finger CCCH-type antiviral protein 1	Q7Z2W4;Q7Z2W4-2;Q7Z2W4-3	42;28	43	15	-0.028936	0.29148	9.97455e-05
GRPEL1	GrpE protein homolog 1, mitochondrial	Q9HAV7	11	11	11	-0.0293665	0.281011	9.9258e-05
AHSA1	Activator of 90 kDa heat shock protein ATPase homolog 1	O95433;O95433-2	13	13	13	-0.0299077	0.269138	9.88409e-05
ZC3H4	Zinc finger CCCH domain-containing protein 4	Q9UPT8	22	22	22	-0.0297866	0.270734	9.85906e-05
IDI1	Isopentenyl-diphosphate Delta-isomerase 1	Q13907;Q13907-2	4	4	4	-0.0327019	0.221717	9.83079e-05
POC1B	POC1 centriolar protein homolog B	Q8TC44;Q8TC44-2	5	5	5	-0.0343961	0.199207	9.81743e-05
MED16	Mediator of RNA polymerase II transcription subunit 16	Q9Y2X0-2;Q9Y2X0-3;Q9Y2X0;Q9Y2X0-5;Q9Y2X0-4	9	9	9	-0.0300032	0.261408	9.67693e-05
MPHOSPH6	M-phase phosphoprotein 6	Q99547	7	7	7	-0.029939	0.259932	9.5841e-05
PUS7	Pseudouridylate synthase 7 homolog	Q96PZ0;Q96PZ0-2	5	5	5	-0.0361685	0.17333	9.49636e-05
MFN1	Mitofusin-1	Q8IWA4;Q8IWA4-3	9	8	8	-0.0328759	0.210793	9.4676e-05
ZNF318	Zinc finger protein 318	Q5VUA4	16	16	16	-0.0314383	0.231194	9.45549e-05
HYOU1	Hypoxia up-regulated protein 1	Q9Y4L1	30	30	30	-0.0307218	0.24131	9.40486e-05
MICAL1	Protein-methionine sulfoxide oxidase MICAL1	Q8TDZ2;Q8TDZ2-4;Q8TDZ2-2	23	23	22	-0.0339836	0.195327	9.40427e-05
CCM2	Cerebral cavernous malformations 2 protein	Q9BSQ5;Q9BSQ5-2;Q9BSQ5-4;Q9BSQ5-3	9	9	9	-0.0356088	0.176815	9.38295e-05
FAM129A	Protein Niban	Q9BZQ8	24	24	24	-0.0286305	0.277924	9.33677e-05
EHMT2	Histone-lysine N-methyltransferase EHMT2	Q96KQ7;Q96KQ7-2	15	15	15	-0.0328963	0.207348	9.33111e-05
MS4A1	B-lymphocyte antigen CD20	P11836;P11836-2	6	6	6	-0.0382093	0.151224	9.28954e-05
GNA13	Guanine nucleotide-binding protein subunit alpha-13	Q14344;Q14344-2	15	15	14	-0.0270478	0.30793	9.17626e-05
SART1	U4/U6.U5 tri-snRNP-associated protein 1	O43290	27	27	27	-0.0270754	0.307242	9.17569e-05
APOA1BP	NAD(P)H-hydrate epimerase	Q8NCW5;Q8NCW5-2	6	6	6	-0.0293259	0.259071	9.16676e-05
ARGLU1	Arginine and glutamate-rich protein 1	Q9NWB6;Q9NWB6-2;Q9NWB6-3	9	9	9	-0.0364784	0.163828	9.1484e-05
ASUN	Protein asunder homolog	Q9NVM9;Q9NVM9-2	23	23	23	-0.0264422	0.321734	9.13738e-05
USP4	Ubiquitin carboxyl-terminal hydrolase 4	Q13107;Q13107-2	18	16	16	-0.0306129	0.235393	9.12047e-05
SYVN1	E3 ubiquitin-protein ligase synoviolin	Q86TM6-2;Q86TM6-3;Q86TM6	5	5	5	-0.0314204	0.222247	9.0961e-05
LTN1	E3 ubiquitin-protein ligase listerin	O94822-3;O94822	9	9	9	-0.0322525	0.208424	9.01393e-05
PDCD6IP	Programmed cell death 6-interacting protein	Q8WUM4;Q8WUM4-2	41	41	41	-0.0263868	0.318036	9.00129e-05
KHSRP	Far upstream element-binding protein 2	Q92945	36	36	32	-0.0274571	0.289204	8.915e-05
NAGK	N-acetyl-D-glucosamine kinase	Q9UJ70;Q9UJ70-2	14	14	14	-0.0343105	0.179427	8.83503e-05
MSL1	Male-specific lethal 1 homolog	Q68DK7;Q68DK7-2;Q68DK7-3	8	8	8	-0.0315481	0.212688	8.7932e-05
RASA2	Ras GTPase-activating protein 2	Q15283-2;Q15283	17	16	16	-0.0280628	0.271653	8.77906e-05
COX15	Cytochrome c oxidase assembly protein COX15 homolog	Q7KZN9-2;Q7KZN9	5	5	5	-0.0337199	0.184577	8.769e-05
ZNF622	Zinc finger protein 622	Q969S3	13	13	13	-0.0277957	0.274616	8.7014e-05
COA6	Cytochrome c oxidase assembly factor 6 homolog	Q5JTJ3-3;Q5JTJ3;Q5JTJ3-2	3	3	3	-0.0340379	0.178945	8.67277e-05
RAB29	Ras-related protein Rab-7L1	O14966;O14966-2	7	6	6	-0.0308988	0.218317	8.64809e-05
S100A6	Protein S100-A6	P06703	4	4	4	-0.0332604	0.186705	8.62615e-05
PAK1IP1	p21-activated protein kinase-interacting protein 1	Q9NWT1	13	13	13	-0.0347455	0.168735	8.53968e-05
EEF2K	Eukaryotic elongation factor 2 kinase	O00418	6	6	6	-0.0333168	0.183738	8.52318e-05
BCR	Breakpoint cluster region protein	P11274;P11274-2	22	20	20	-0.0275894	0.27175	8.48822e-05
IRF3	Interferon regulatory factor 3	Q14653-4;Q14653	3	3	3	-0.0410539	0.118238	8.44358e-05
MAP4K1	Mitogen-activated protein kinase kinase kinase kinase 1	Q92918-2;Q92918	18	18	18	-0.0311522	0.207094	8.35809e-05
SNW1	SNW domain-containing protein 1	Q13573	18	18	18	-0.0287428	0.24393	8.31706e-05
UFM1	Ubiquitin-fold modifier 1	P61960	3	3	2	-0.0340122	0.170886	8.28361e-05
MRPL27	39S ribosomal protein L27, mitochondrial	Q9P0M9	6	6	6	-0.0367895	0.145161	8.27732e-05
COPS5	COP9 signalosome complex subunit 5	Q92905	10	10	10	-0.0316847	0.197847	8.27611e-05
GCDH	Glutaryl-CoA dehydrogenase, mitochondrial	Q92947;Q92947-2	7	7	7	-0.0308467	0.208481	8.24742e-05
HIP1	Huntingtin-interacting protein 1	O00291-3;O00291;O00291-4	21	21	21	-0.0317913	0.195477	8.23618e-05
PDXK	Pyridoxal kinase	O00764;O00764-3;O00764-2	8	8	8	-0.0318209	0.194828	8.22524e-05
ZC3HC1	Nuclear-interacting partner of ALK	Q86WB0;Q86WB0-2;Q86WB0-3	10	10	10	-0.0323052	0.188369	8.20748e-05
IKBKAP	Elongator complex protein 1	O95163	18	18	18	-0.0262601	0.289372	8.15909e-05
GLS	Glutaminase kidney isoform, mitochondrial	O94925;O94925-3	11;10	13	5	-0.0292013	0.229422	8.09823e-05
TMEM63A	CSC1-like protein 1	O94886	10	10	10	-0.029268	0.227024	8.05419e-05
CDC73	Parafibromin	Q6P1J9	18	18	18	-0.0269627	0.266791	7.96713e-05
SMAD4	Mothers against decapentaplegic homolog 4	Q13485	8	8	8	-0.0284316	0.237672	7.93944e-05
NBN	Nibrin	O60934	20	20	20	-0.028991	0.227524	7.91909e-05
TRAF2	TNF receptor-associated factor 2	Q12933-3;Q12933;Q12933-2;Q12933-4	10	10	10	-0.0276051	0.251922	7.90999e-05
ZBTB2	Zinc finger and BTB domain-containing protein 2	Q8N680	4	4	4	-0.0282366	0.237508	7.82579e-05
STAT2	Signal transducer and activator of transcription 2	P52630-4;P52630	14	14	14	-0.0410164	0.109452	7.81645e-05
TMEM143	Transmembrane protein 143	Q96AN5;Q96AN5-2	2	2	2	-0.0394763	0.117447	7.75621e-05
STK39	STE20/SPS1-related proline-alanine-rich protein kinase	Q9UEW8-2;Q9UEW8	8	6	6	-0.0319354	0.181897	7.75559e-05
CSNK1D	Casein kinase I isoform delta	P48730;P48730-2	9	10	2	-0.0269799	0.258369	7.73884e-05
COG6	Conserved oligomeric Golgi complex subunit 6	Q9Y2V7;Q9Y2V7-2	6	6	6	-0.0307337	0.19603	7.71815e-05
MESDC2	LDLR chaperone MESD	Q14696	8	8	6	-0.0259418	0.277211	7.64689e-05
FAM169A	Soluble lamin-associated protein of 75 kDa	Q9Y6X4	17	17	17	-0.0292743	0.214583	7.63578e-05
SQSTM1	Sequestosome-1	Q13501;Q13501-2	12	12	12	-0.0277096	0.240582	7.62906e-05
SCO1	Protein SCO1 homolog, mitochondrial	O75880	5	5	5	-0.0284129	0.226718	7.58068e-05
BID	BH3-interacting domain death agonist;BH3-interacting domain death agonist p15;BH3-interacting domain death agonist p13;BH3-interacting domain death agonist p11	P55957-2;P55957;P55957-4	5	5	5	-0.0309375	0.189742	7.57993e-05
MPHOSPH8	M-phase phosphoprotein 8	Q99549;Q99549-2	14	14	14	-0.0249952	0.294658	7.51891e-05
PHPT1	14 kDa phosphohistidine phosphatase	Q9NRX4;Q9NRX4-2	7	7	7	-0.0335123	0.15802	7.45651e-05
OAT	Ornithine aminotransferase, mitochondrial;Ornithine aminotransferase, hepatic form;Ornithine aminotransferase, renal form	P04181	5	5	5	-0.0337039	0.155838	7.44129e-05
BNIP2	BCL2/adenovirus E1B 19 kDa protein-interacting protein 2	Q12982;Q12982-2	4	4	4	-0.0412337	0.102961	7.44127e-05
PANK4	Pantothenate kinase 4	Q9NVE7	19	19	19	-0.0251387	0.287052	7.42072e-05
DDX58	Probable ATP-dependent RNA helicase DDX58	O95786;O95786-2	25	25	25	-0.0329878	0.162142	7.40699e-05
ISG20	Interferon-stimulated gene 20 kDa protein	Q96AZ6	9	9	9	-0.0338974	0.152552	7.37341e-05
RAD54L2	Helicase ARIP4	Q9Y4B4	8	8	8	-0.0286892	0.213649	7.30312e-05
YWHAH	14-3-3 protein eta	Q04917	14	11	11	-0.0366451	0.128036	7.26982e-05
RPL36	60S ribosomal protein L36	Q9Y3U8	5	5	5	-0.0247988	0.287571	7.23371e-05
DNAJB11	DnaJ homolog subfamily B member 11	Q9UBS4	10	10	10	-0.0307114	0.182408	7.19183e-05
BCAP29	B-cell receptor-associated protein 29	Q9UHQ4;Q9UHQ4-2	6	6	6	-0.0243881	0.294665	7.1583e-05
SELO	Selenoprotein O	Q9BVL4	11	11	11	-0.0324302	0.161072	7.11307e-05
EEF1A1;EEF1A1P5	Elongation factor 1-alpha 1;Putative elongation factor 1-alpha-like 3	P68104;Q5VTE0;P68104-2	25	25	15	-0.0269546	0.236045	7.08951e-05
SH3BP1	SH3 domain-binding protein 1	Q9Y3L3;Q9Y3L3-2	28	28	6	-0.027407	0.227634	7.08062e-05
OSGEP	Probable tRNA N6-adenosine threonylcarbamoyltransferase	Q9NPF4	9	9	9	-0.0284387	0.210391	7.07148e-05
COQ6	Ubiquinone biosynthesis monooxygenase COQ6, mitochondrial	Q9Y2Z9;Q9Y2Z9-3;Q9Y2Z9-2	5	5	5	-0.0314902	0.169907	7.06143e-05
AFF4	AF4/FMR2 family member 4	Q9UHB7;Q9UHB7-2	15	15	15	-0.0305591	0.179869	7.02528e-05
DBR1	Lariat debranching enzyme	Q9UK59;Q9UK59-2	15	15	15	-0.0284107	0.208721	7.00397e-05
CHUK	Inhibitor of nuclear factor kappa-B kinase subunit alpha	O15111	14	13	13	-0.0287557	0.20328	6.99598e-05
FN3K	Fructosamine-3-kinase	Q9H479	5	5	5	-0.0507955	0.0630998	6.97979e-05
PTPN6	Tyrosine-protein phosphatase non-receptor type 6	P29350;P29350-3;P29350-4;P29350-2	29	29	29	-0.0242279	0.290072	6.96098e-05
ATG5	Autophagy protein 5	Q9H1Y0;Q9H1Y0-2	7	7	7	-0.0287819	0.201226	6.94086e-05
NTMT1	N-terminal Xaa-Pro-Lys N-methyltransferase 1;N-terminal Xaa-Pro-Lys N-methyltransferase 1, N-terminally processed	Q9BV86;Q9BV86-2	5	5	5	-0.0283209	0.208127	6.94081e-05
SLC1A5	Neutral amino acid transporter B(0)	Q15758;Q15758-3;Q15758-2	4	4	4	-0.0382926	0.110028	6.84778e-05
OSBP	Oxysterol-binding protein 1	P22059	23	23	23	-0.0253949	0.257667	6.83864e-05
RBM22	Pre-mRNA-splicing factor RBM22	Q9NW64;Q9NW64-2	12	12	12	-0.025752	0.244513	6.69144e-05
EHBP1L1	EH domain-binding protein 1-like protein 1	Q8N3D4	42	42	42	-0.0323981	0.150886	6.66431e-05
MRPS34	28S ribosomal protein S34, mitochondrial	P82930	3	3	3	-0.0269031	0.221259	6.64031e-05
TNRC6C	Trinucleotide repeat-containing gene 6C protein	Q9HCJ0;Q9HCJ0-2	8	8	7	-0.035995	0.120874	6.63185e-05
PPM1A	Protein phosphatase 1A	P35813-3;P35813;P35813-2	16	13	13	-0.0273944	0.211829	6.60453e-05
VPS13D	Vacuolar protein sorting-associated protein 13D	Q5THJ4-2;Q5THJ4	14	14	14	-0.0323968	0.148575	6.56489e-05
TPMT	Thiopurine S-methyltransferase	P51580	7	7	7	-0.0373096	0.110724	6.54085e-05
HMGN3	High mobility group nucleosome-binding domain-containing protein 3	Q15651;Q15651-2	6	5	5	-0.0306849	0.165513	6.53756e-05
UQCRQ	Cytochrome b-c1 complex subunit 8	O14949	5	5	5	-0.0283542	0.194763	6.52858e-05
ISG20L2	Interferon-stimulated 20 kDa exonuclease-like 2	Q9H9L3	14	14	14	-0.0304982	0.166572	6.4981e-05
PUF60	Poly(U)-binding-splicing factor PUF60	Q9UHX1-2;Q9UHX1-4;Q9UHX1-6;Q9UHX1;Q9UHX1-3;Q9UHX1-5	18	18	18	-0.0273182	0.209207	6.49008e-05
SLC25A4	ADP/ATP translocase 1	P12235	11	3	3	-0.038228	0.10445	6.48635e-05
STUB1	E3 ubiquitin-protein ligase CHIP	Q9UNE7;Q9UNE7-2	12	12	12	-0.0291608	0.18234	6.48159e-05
		P0DPI2;A0A0B4J2D5;P0DPI2-2;A0A0B4J2D5-2	11	11	11	-0.0274784	0.206186	6.47566e-05
FMR1	Fragile X mental retardation protein 1	Q06787-8;Q06787-5;Q06787-9;Q06787-3;Q06787;Q06787-6;Q06787-2;Q06787-4;Q06787-7;Q06787-11;Q06787-10	17	16	2	-0.0288211	0.184807	6.41385e-05
VWA9	von Willebrand factor A domain-containing protein 9	Q96SY0-4;Q96SY0-3;Q96SY0	6	6	6	-0.027646	0.200115	6.36998e-05
DLG1	Disks large homolog 1	Q12959-5;Q12959-3;Q12959;Q12959-8;Q12959-6;Q12959-4;Q12959-7;Q12959-2;Q12959-9	16	16	14	-0.0285422	0.186557	6.34755e-05
2023-09-02	Septin-2	Q15019;Q15019-2;Q15019-3	18	18	18	-0.0241004	0.264634	6.31671e-05
R3HCC1L	Coiled-coil domain-containing protein R3HCC1L	Q7Z5L2-2;Q7Z5L2	7	7	7	-0.0276112	0.198425	6.30247e-05
ERGIC1	Endoplasmic reticulum-Golgi intermediate compartment protein 1	Q969X5;Q969X5-2	9	9	9	-0.026297	0.219553	6.29781e-05
TSG101	Tumor susceptibility gene 101 protein	Q99816;Q99816-2	9	9	9	-0.0264248	0.216883	6.28529e-05
FTSJ3	pre-rRNA processing protein FTSJ3	Q8IY81	16	16	16	-0.0278071	0.193943	6.2537e-05
MAP2K7	Dual specificity mitogen-activated protein kinase kinase 7	O14733;O14733-4;O14733-3;O14733-2	5	5	5	-0.0251538	0.238896	6.24475e-05
ERO1L	ERO1-like protein alpha	Q96HE7	12	12	11	-0.0256467	0.228778	6.22998e-05
ANXA5	Annexin A5	P08758	23	23	23	-0.0328327	0.136297	6.20154e-05
GCLC	Glutamate--cysteine ligase catalytic subunit	P48506	12	11	11	-0.0281907	0.184891	6.13899e-05
ATG9A	Autophagy-related protein 9A	Q7Z3C6;Q7Z3C6-2	4	4	4	-0.0289315	0.175066	6.13488e-05
TACC3	Transforming acidic coiled-coil-containing protein 3	Q9Y6A5	23	23	23	-0.0251298	0.234638	6.12714e-05
ENG	Endoglin	P17813-2;P17813	9	9	9	-0.0403103	0.0881501	6.10792e-05
SQRDL	Sulfide:quinone oxidoreductase, mitochondrial	Q9Y6N5	22	22	22	-0.0295656	0.166477	6.10343e-05
MMS19	MMS19 nucleotide excision repair protein homolog	Q96T76-9;Q96T76;Q96T76-8;Q96T76-5	13	13	13	-0.0315458	0.144401	6.05501e-05
ADO	2-aminoethanethiol dioxygenase	Q96SZ5	6	6	6	-0.0264818	0.207086	6.03958e-05
MAPRE1	Microtubule-associated protein RP/EB family member 1	Q15691	12	12	9	-0.0268618	0.200513	6.02514e-05
PLEKHF1	Pleckstrin homology domain-containing family F member 1	Q96S99	9	9	9	-0.030214	0.156788	6.01528e-05
ARRDC1	Arrestin domain-containing protein 1	Q8N5I2	5	5	5	-0.0240849	0.25016	5.98134e-05
ZGPAT	Zinc finger CCCH-type with G patch domain-containing protein	Q8N5A5-2;Q8N5A5-3;Q8N5A5	11	11	11	-0.0246132	0.238816	5.97732e-05
EIF4G3	Eukaryotic translation initiation factor 4 gamma 3	O43432;O43432-3;O43432-4	21	15	14	-0.0265324	0.202445	5.93252e-05
GAS7	Growth arrest-specific protein 7	O60861-1;O60861-4;O60861;O60861-2	7	7	7	-0.0268464	0.197334	5.92676e-05
GIT2	ARF GTPase-activating protein GIT2	Q14161-5;Q14161-8;Q14161;Q14161-9;Q14161-10;Q14161-3;Q14161-4;Q14161-7;Q14161-11;Q14161-6;Q14161-2	20	18	18	-0.0245013	0.238655	5.91928e-05
DDRGK1	DDRGK domain-containing protein 1	Q96HY6;Q96HY6-2	8	8	8	-0.0289277	0.168163	5.89998e-05
C2orf47	Uncharacterized protein C2orf47, mitochondrial	Q8WWC4	5	5	5	-0.0249087	0.22878	5.87661e-05
CHURC1	Protein Churchill	Q8WUH1;Q8WUH1-2	4	4	4	-0.0300627	0.153844	5.84704e-05
HIST3H2BB	Histone H2B type 3-B	Q8N257	16	2	2	-0.0292431	0.162749	5.84184e-05
CNOT3	CCR4-NOT transcription complex subunit 3	O75175	8	8	8	-0.0273027	0.187653	5.841e-05
SMC1A	Structural maintenance of chromosomes protein 1A	Q14683	68	68	68	-0.0243792	0.235495	5.7866e-05
CNTROB	Centrobin	Q8N137;Q8N137-5;Q8N137-3;Q8N137-2;Q8N137-4	14	14	14	-0.0272337	0.184708	5.72382e-05
DCP1A	mRNA-decapping enzyme 1A	Q9NPI6-2;Q9NPI6	8	8	8	-0.0289004	0.162679	5.70333e-05
TCEB3	Transcription elongation factor B polypeptide 3	Q14241	21	21	21	-0.0249042	0.221005	5.684e-05
UTP14A	U3 small nucleolar RNA-associated protein 14 homolog A	Q9BVJ6-3;Q9BVJ6;Q9BVJ6-2	18	18	18	-0.0275478	0.178162	5.65682e-05
NUMB	Protein numb homolog	P49757-4;P49757-2;P49757-3;P49757;P49757-8;P49757-7;P49757-6;P49757-5	14	14	11	-0.0275113	0.178379	5.64846e-05
XPC	DNA repair protein complementing XP-C cells	Q01831;Q01831-2	12	12	12	-0.030241	0.146151	5.62981e-05
KIAA0020	Pumilio domain-containing protein KIAA0020	Q15397	8	8	8	-0.0245372	0.224568	5.6025e-05
WAC	WW domain-containing adapter protein with coiled-coil	Q9BTA9;Q9BTA9-2;Q9BTA9-3;Q9BTA9-5	16;12	17	6	-0.0254358	0.207131	5.57306e-05
ADAM9	Disintegrin and metalloproteinase domain-containing protein 9	Q13443;Q13443-2	12	12	12	-0.0346928	0.108755	5.55728e-05
ATAD1	ATPase family AAA domain-containing protein 1	Q8NBU5;Q8NBU5-2	8	8	8	-0.0274278	0.176281	5.5506e-05
UNC45A	Protein unc-45 homolog A	Q9H3U1;Q9H3U1-2	29	30	2	-0.0236155	0.240601	5.54162e-05
FAM103A1	RNMT-activating mini protein	Q9BTL3	4	4	4	-0.0268894	0.183352	5.54061e-05
NUBP1	Cytosolic Fe-S cluster assembly factor NUBP1	P53384;P53384-2	5	5	5	-0.0361993	0.0986592	5.50052e-05
YEATS4	YEATS domain-containing protein 4	O95619	7	7	7	-0.0268114	0.18297	5.49748e-05
ZNF148	Zinc finger protein 148	Q9UQR1	10	10	10	-0.0238067	0.234072	5.4863e-05
ZFP91	E3 ubiquitin-protein ligase ZFP91	Q96JP5;Q96JP5-2	12	12	11	-0.0272986	0.175818	5.48451e-05
NFATC3	Nuclear factor of activated T-cells, cytoplasmic 3	Q12968;Q12968-4;Q12968-3;Q12968-2;Q12968-5;Q12968-6	13	12	12	-0.0256938	0.197684	5.438e-05
MICU1	Calcium uptake protein 1, mitochondrial	Q9BPX6-2;Q9BPX6;Q9BPX6-3	6	6	6	-0.0248875	0.211067	5.43234e-05
RPL21	60S ribosomal protein L21	P46778	7	7	7	-0.0239661	0.227593	5.41338e-05
POLR3B	DNA-directed RNA polymerase III subunit RPC2	Q9NW08-2;Q9NW08	10	10	10	-0.0264747	0.184464	5.40236e-05
GNL3L	Guanine nucleotide-binding protein-like 3-like protein	Q9NVN8	11	11	11	-0.0242535	0.220478	5.3786e-05
RHOA	Transforming protein RhoA	P61586	14	14	7	-0.0244786	0.215933	5.37102e-05
VDAC1	Voltage-dependent anion-selective channel protein 1	P21796	12	12	12	-0.0232338	0.24049	5.36158e-05
BZW2	Basic leucine zipper and W2 domain-containing protein 2	Q9Y6E2	13	13	13	-0.0254745	0.197749	5.34729e-05
STAM2	Signal transducing adapter molecule 2	O75886;O75886-2	13	13	10	-0.0228281	0.247234	5.31373e-05
TRIOBP	TRIO and F-actin-binding protein	Q9H2D6-2;Q9H2D6-5;Q9H2D6-7;Q9H2D6-3;Q9H2D6	11	10	10	-0.0304034	0.135722	5.29602e-05
GABPB1	GA-binding protein subunit beta-1	Q06547-2;Q06547;Q06547-4;Q06547-3	7	7	7	-0.0235073	0.230502	5.27148e-05
UBE2M	NEDD8-conjugating enzyme Ubc12	P61081	9	9	9	-0.0228522	0.242808	5.23439e-05
SNX2	Sorting nexin-2	O60749;O60749-2	22	23	2	-0.0261838	0.180447	5.17357e-05
LRRC59	Leucine-rich repeat-containing protein 59	Q96AG4	6	6	6	-0.0259998	0.182374	5.15352e-05
SNRNP40	U5 small nuclear ribonucleoprotein 40 kDa protein	Q96DI7;Q96DI7-2	13	13	13	-0.0235875	0.222628	5.13458e-05
PPID	Peptidyl-prolyl cis-trans isomerase D	Q08752	20	20	20	-0.0287319	0.14673	5.10145e-05
BRE	BRCA1-A complex subunit BRE	Q9NXR7-4;Q9NXR7-3;Q9NXR7;Q9NXR7-1	7	7	7	-0.024253	0.208555	5.10014e-05
WDR18	WD repeat-containing protein 18	Q9BV38	9	9	9	-0.0245486	0.202648	5.08344e-05
FUS	RNA-binding protein FUS	P35637-2;P35637	12	10	10	-0.0245124	0.201763	5.04729e-05
GLRX5	Glutaredoxin-related protein 5, mitochondrial	Q86SX6	5	5	5	-0.022757	0.234722	5.0264e-05
GSTM3	Glutathione S-transferase Mu 3	P21266	10	10	8	-0.0347444	0.0970249	4.98506e-05
NSMCE2	E3 SUMO-protein ligase NSE2	Q96MF7	6	6	6	-0.0258103	0.178637	4.97851e-05
RENBP	N-acylglucosamine 2-epimerase	P51606	7	7	7	-0.0261022	0.174456	4.97689e-05
LARP1	La-related protein 1	Q6PKG0;Q6PKG0-3	33	33	31	-0.0250171	0.190479	4.9749e-05
ZC3H3	Zinc finger CCCH domain-containing protein 3	Q8IXZ2	5	5	5	-0.035129	0.0942545	4.95343e-05
PTCD3	Pentatricopeptide repeat domain-containing protein 3, mitochondrial	Q96EY7	8	8	8	-0.0267058	0.164859	4.93305e-05
CPSF7	Cleavage and polyadenylation specificity factor subunit 7	Q8N684-2;Q8N684;Q8N684-3	17	17	17	-0.0244215	0.196048	4.87379e-05
PCM1	Pericentriolar material 1 protein	Q15154-5;Q15154;Q15154-2;Q15154-4	20	20	20	-0.0277198	0.149167	4.82479e-05
DNAJC16	DnaJ homolog subfamily C member 16	Q9Y2G8;Q9Y2G8-2	4	4	4	-0.0255962	0.174959	4.79912e-05
ZC3H12A	Ribonuclease ZC3H12A	Q5D1E8	6	6	6	-0.0290525	0.134481	4.79289e-05
FLNB	Filamin-B	O75369-2;O75369-9;O75369;O75369-8;O75369-6;O75369-3;O75369-7;O75369-5;O75369-4	106	97	93	-0.0228147	0.221887	4.7884e-05
CD7	T-cell antigen CD7	P09564	3	3	3	-0.0257337	0.170694	4.73681e-05
HIST2H3A;HIST3H3;HIST1H3A	Histone H3.2;Histone H3.1t;Histone H3.1	Q71DI3;Q16695;P68431	10	10	3	-0.0248453	0.183372	4.73074e-05
PHF8	Histone lysine demethylase PHF8	Q9UPP1-3;Q9UPP1;Q9UPP1-4;Q9UPP1-2;Q9UPP1-5	10	9	9	-0.0238495	0.198155	4.69606e-05
STX6	Syntaxin-6	O43752;O43752-2	4	4	4	-0.0246163	0.183729	4.65264e-05
NARFL	Cytosolic Fe-S cluster assembly factor NARFL	Q9H6Q4;Q9H6Q4-3	9	9	7	-0.0293464	0.127644	4.6484e-05
CSNK2B	Casein kinase II subunit beta	P67870	4	4	4	-0.0214594	0.243559	4.62937e-05
AP1G1	AP-1 complex subunit gamma-1	O43747;O43747-2	17	17	17	-0.0217388	0.236425	4.61831e-05
GZMM	Granzyme M	P51124	10	10	10	-0.0428051	0.0583385	4.58725e-05
CEP290	Centrosomal protein of 290 kDa	O15078;O15078-2	4	4	4	-0.0401083	0.0662661	4.56698e-05
LASP1	LIM and SH3 domain protein 1	Q14847;Q14847-2;Q14847-3	18	18	17	-0.0230493	0.206672	4.56663e-05
DENND3	DENN domain-containing protein 3	A2RUS2;A2RUS2-2	12	12	12	-0.0310018	0.111341	4.54071e-05
NPM3	Nucleoplasmin-3	O75607	4	4	4	-0.02552	0.165746	4.52812e-05
COPS2	COP9 signalosome complex subunit 2	P61201;P61201-2	13	13	13	-0.0216935	0.23233	4.52325e-05
ACADM	Medium-chain specific acyl-CoA dehydrogenase, mitochondrial	P11310;P11310-2	17	17	17	-0.0287281	0.129026	4.50152e-05
TTC1	Tetratricopeptide repeat protein 1	Q99614	15	15	15	-0.023082	0.202891	4.49936e-05
GET4	Golgi to ER traffic protein 4 homolog	Q7L5D6;Q7L5D6-2	6	6	6	-0.0257776	0.160704	4.48418e-05
PSMG2	Proteasome assembly chaperone 2	Q969U7-2;Q969U7	4	4	4	-0.0302561	0.114459	4.44308e-05
RASSF5	Ras association domain-containing protein 5	Q8WWW0-2;Q8WWW0;Q8WWW0-3	8	8	8	-0.0253016	0.164903	4.4291e-05
CRYZ	Quinone oxidoreductase	Q08257;Q08257-3;Q08257-2	12	12	12	-0.0332378	0.0921187	4.33593e-05
ARHGAP17	Rho GTPase-activating protein 17	Q68EM7;Q68EM7-2;Q68EM7-6;Q68EM7-5;Q68EM7-3	20;12	22	12	-0.0227901	0.199643	4.319e-05
EHMT1	Histone-lysine N-methyltransferase EHMT1	Q9H9B1;Q9H9B1-3;Q9H9B1-4	14	14	14	-0.0228303	0.197983	4.2997e-05
NFXL1	NF-X1-type zinc finger protein NFXL1	Q6ZNB6;Q6ZNB6-2	27	27	27	-0.028467	0.121148	4.15712e-05
UBE4B	Ubiquitin conjugation factor E4 B	O95155-2;O95155;O95155-4;O95155-3	9	9	9	-0.0260336	0.14534	4.1498e-05
PABPN1	Polyadenylate-binding protein 2	Q86U42-2;Q86U42;Q92843-2	6	6	6	-0.0227441	0.19167	4.13666e-05
LMNA	Prelamin-A/C;Lamin-A/C	P02545;P02545-3;P02545-6;P02545-2;P02545-5;P02545-4	50	48	48	-0.0256198	0.149006	4.11712e-05
MRPS25	28S ribosomal protein S25, mitochondrial	P82663;P82663-2	4	4	4	-0.0244701	0.163674	4.11291e-05
TGFB1	Transforming growth factor beta-1;Latency-associated peptide	P01137	10	10	10	-0.0245193	0.162788	4.10788e-05
ARNT	Aryl hydrocarbon receptor nuclear translocator	P27540-2;P27540-3;P27540-4;P27540	7	7	7	-0.0269211	0.133252	4.07888e-05
RRP1B	Ribosomal RNA processing protein 1 homolog B	Q14684-2;Q14684	17	17	17	-0.0254856	0.148788	4.06831e-05
ASXL2	Putative Polycomb group protein ASXL2	Q76L83;Q76L83-2	5	5	5	-0.0264138	0.137977	4.0618e-05
GABARAPL2	Gamma-aminobutyric acid receptor-associated protein-like 2	P60520	6	6	5	-0.0212894	0.214071	4.02919e-05
STK38	Serine/threonine-protein kinase 38	Q15208	11	11	11	-0.0256508	0.143919	3.99048e-05
TTI2	TELO2-interacting protein 2	Q6NXR4	3	3	3	-0.0307171	0.0991121	3.97842e-05
GCLM	Glutamate--cysteine ligase regulatory subunit	P48507;P48507-2	6	6	6	-0.0253157	0.147233	3.9736e-05
PPP3CA	Serine/threonine-protein phosphatase 2B catalytic subunit alpha isoform	Q08209-2;Q08209-3;Q08209;Q08209-5;Q08209-4	15	15	9	-0.0216438	0.20186	3.93687e-05
DDX20	Probable ATP-dependent RNA helicase DDX20	Q9UHI6	11	11	11	-0.025028	0.148156	3.90739e-05
LSM2	U6 snRNA-associated Sm-like protein LSm2	Q9Y333	4	4	4	-0.0210743	0.210493	3.88506e-05
RPS11	40S ribosomal protein S11	P62280	14	14	14	-0.0222475	0.186634	3.85803e-05
RER1	Protein RER1	O15258	5	5	5	-0.024684	0.150273	3.85332e-05
HMGN1	Non-histone chromosomal protein HMG-14	P05114	9	9	9	-0.0347516	0.0734614	3.79497e-05
SMC6	Structural maintenance of chromosomes protein 6	Q96SB8;Q96SB8-2	16	16	16	-0.0213698	0.199423	3.79344e-05
TBCA	Tubulin-specific chaperone A	O75347;O75347-2	10	10	10	-0.0250702	0.142625	3.77864e-05
RPL26L1	60S ribosomal protein L26-like 1	Q9UNX3	10	2	2	-0.0243717	0.150769	3.76846e-05
SCLY	Selenocysteine lyase	Q96I15;Q96I15-2	8	8	8	-0.0233256	0.165073	3.76805e-05
CCP110	Centriolar coiled-coil protein of 110 kDa	O43303-2;O43303	6	6	6	-0.0238639	0.157376	3.76613e-05
TXNDC17	Thioredoxin domain-containing protein 17	Q9BRA2	4	4	4	-0.0308475	0.0924497	3.74788e-05
RPL7A	60S ribosomal protein L7a	P62424	15	15	15	-0.0212746	0.194915	3.67816e-05
		P0DPB6	3	3	3	-0.0260176	0.12729	3.64383e-05
MORF4L2	Mortality factor 4-like protein 2	Q15014	6	5	5	-0.0236195	0.155293	3.64216e-05
SMG1	Serine/threonine-protein kinase SMG1	Q96Q15-2;Q96Q15;Q96Q15-3;Q96Q15-4	28	28	28	-0.0219418	0.180587	3.63573e-05
VRK1	Serine/threonine-protein kinase VRK1	Q99986	13	13	13	-0.0212212	0.193515	3.6345e-05
SMG5	Protein SMG5	Q9UPR3	4	4	4	-0.0223697	0.17229	3.61158e-05
BLVRA	Biliverdin reductase A	P53004	9	9	9	-0.0254311	0.131514	3.59371e-05
CHMP2A	Charged multivesicular body protein 2a	O43633	7	7	7	-0.0202577	0.209344	3.57107e-05
ZRANB2	Zinc finger Ran-binding domain-containing protein 2	O95218;O95218-2	13	13	13	-0.0203119	0.207577	3.56122e-05
USE1	Vesicle transport protein USE1	Q9NZ43	7	7	7	-0.0268397	0.116492	3.5569e-05
PLS3	Plastin-3	P13797-3;P13797-2;P13797	8	2	2	-0.0314265	0.0838041	3.53264e-05
PAPOLG	Poly(A) polymerase gamma	Q9BWT3-2;Q9BWT3	5	4	4	-0.0297341	0.09366	3.52689e-05
ZBTB7A	Zinc finger and BTB domain-containing protein 7A	O95365	6	6	6	-0.0269162	0.114806	3.52671e-05
ATXN1L	Ataxin-1-like	P0C7T5	5	5	5	-0.0250248	0.133204	3.52325e-05
CGGBP1	CGG triplet repeat-binding protein 1	Q9UFW8	12	12	12	-0.0202513	0.205066	3.49899e-05
RAPGEF1	Rap guanine nucleotide exchange factor 1	Q13905-2;Q13905;Q13905-4;Q13905-3	15	15	15	-0.0248311	0.134045	3.49022e-05
MRI1	Methylthioribose-1-phosphate isomerase	Q9BV20;Q9BV20-2	12	12	12	-0.0246802	0.135037	3.4727e-05
EEF1G	Elongation factor 1-gamma	P26641;P26641-2	19	19	18	-0.0208189	0.191652	3.46567e-05
DHX38	Pre-mRNA-splicing factor ATP-dependent RNA helicase PRP16	Q92620	32	32	31	-0.0196941	0.213599	3.44068e-05
GNB2L1	Guanine nucleotide-binding protein subunit beta-2-like 1;Guanine nucleotide-binding protein subunit beta-2-like 1, N-terminally processed	P63244	18	18	18	-0.020024	0.206283	3.44034e-05
SAP18	Histone deacetylase complex subunit SAP18	O00422	8	8	8	-0.0230918	0.152273	3.4157e-05
CYP20A1	Cytochrome P450 20A1	Q6UW02;Q6UW02-2	11	11	11	-0.0232408	0.150001	3.40995e-05
WDR24	WD repeat-containing protein 24	Q96S15-2;Q96S15	7	7	7	-0.0257974	0.120776	3.40379e-05
MRRF	Ribosome-recycling factor, mitochondrial	Q96E11-3;Q96E11;Q96E11-2;Q96E11-7;Q96E11-5;Q96E11-6;Q96E11-4;Q96E11-8	5	5	5	-0.02856	0.0980303	3.40251e-05
PRKD2	Serine/threonine-protein kinase D2	Q9BZL6;Q9BZL6-3;Q9BZL6-2	18	18	15	-0.0269268	0.109822	3.37982e-05
CPSF6	Cleavage and polyadenylation specificity factor subunit 6	Q16630-2;Q16630;Q16630-3	14	14	14	-0.020936	0.183069	3.35382e-05
CCDC9	Coiled-coil domain-containing protein 9	Q9Y3X0	12	12	12	-0.0220476	0.164214	3.34953e-05
TP53RK	TP53-regulating kinase	Q96S44	7	7	7	-0.0229962	0.148776	3.31209e-05
TJAP1	Tight junction-associated protein 1	Q5JTD0-2;Q5JTD0;Q5JTD0-4	7	7	7	-0.0260477	0.114155	3.28451e-05
GRAMD1A	GRAM domain-containing protein 1A	Q96CP6-2;Q96CP6-3;Q96CP6	5	5	5	-0.0267097	0.107861	3.26752e-05
ETF1	Eukaryotic peptide chain release factor subunit 1	P62495;P62495-2	11	11	10	-0.0206215	0.183098	3.2543e-05
HEBP1	Heme-binding protein 1	Q9NRV9	8	8	8	-0.0413062	0.0441995	3.24619e-05
ERC1	ELKS/Rab6-interacting/CAST family member 1	Q8IUD2;Q8IUD2-2;Q8IUD2-3;Q8IUD2-4;Q8IUD2-5	16	16	16	-0.0213452	0.169486	3.23671e-05
UNC13D	Protein unc-13 homolog D	Q70J99;Q70J99-3	25	25	25	-0.0211377	0.17289	3.23554e-05
TIMM10	Mitochondrial import inner membrane translocase subunit Tim10	P62072	8	8	8	-0.0238136	0.134901	3.22994e-05
RNASE2	Non-secretory ribonuclease	P10153	3	3	3	-0.0289606	0.0886531	3.1703e-05
H6PD	GDH/6PGL endoplasmic bifunctional protein;Glucose 1-dehydrogenase;6-phosphogluconolactonase	O95479	13	13	13	-0.0259585	0.110364	3.15625e-05
HAUS7	HAUS augmin-like complex subunit 7	Q99871-3;Q99871;Q99871-2	3	3	3	-0.027548	0.0977263	3.15604e-05
CBX3	Chromobox protein homolog 3	Q13185	8	8	7	-0.0202125	0.183453	3.13233e-05
AHCYL1	Putative adenosylhomocysteinase 2	O43865;O43865-2	18	18	9	-0.0228932	0.140986	3.11573e-05
PTPRA	Receptor-type tyrosine-protein phosphatase alpha	P18433-6;P18433	14	12	12	-0.0224171	0.145366	3.07748e-05
AHCTF1	Protein ELYS	Q8WYP5;Q8WYP5-3;Q8WYP5-2	35	35	35	-0.0186085	0.211656	3.0451e-05
RAB18	Ras-related protein Rab-18	Q9NP72;Q9NP72-2;Q9NP72-3	8	8	8	-0.0261831	0.10382	3.02493e-05
CCT8	T-complex protein 1 subunit theta	P50990;P50990-2;P50990-3	31	31	31	-0.0192132	0.195455	3.00786e-05
PYGO2	Pygopus homolog 2	Q9BRQ0	4	4	4	-0.0212796	0.157849	3.0033e-05
C1orf174	UPF0688 protein C1orf174	Q8IYL3	3	3	3	-0.0227918	0.136004	2.9822e-05
GALNT10	Polypeptide N-acetylgalactosaminyltransferase 10	Q86SR1-2;Q86SR1;Q86SR1-4;Q86SR1-3	8	8	8	-0.0230408	0.132357	2.96827e-05
CD2BP2	CD2 antigen cytoplasmic tail-binding protein 2	O95400	5	5	5	-0.0200955	0.174664	2.95327e-05
MRPL42	39S ribosomal protein L42, mitochondrial	Q9Y6G3	3	3	3	-0.0232335	0.128573	2.9342e-05
CAMLG	Calcium signal-modulating cyclophilin ligand	P49069	4	4	4	-0.0238391	0.121678	2.92778e-05
LEMD3	Inner nuclear membrane protein Man1	Q9Y2U8	16	16	16	-0.0223936	0.138168	2.92337e-05
TRAPPC6B	Trafficking protein particle complex subunit 6B	Q86SZ2;Q86SZ2-2	6	6	6	-0.0227207	0.133517	2.91095e-05
MYBBP1A	Myb-binding protein 1A	Q9BQG0;Q9BQG0-2	29	29	29	-0.0197626	0.177949	2.90795e-05
CMPK1	UMP-CMP kinase	P30085;P30085-2	8	8	8	-0.0186543	0.199432	2.89073e-05
CD2AP	CD2-associated protein	Q9Y5K6	31	31	31	-0.0263617	0.0976794	2.88873e-05
TM9SF4	Transmembrane 9 superfamily member 4	Q92544	11	11	11	-0.0222594	0.137971	2.88446e-05
RBMS1	RNA-binding motif, single-stranded-interacting protein 1	P29558-2;P29558	4	4	4	-0.0211739	0.151901	2.86507e-05
FAF2	FAS-associated factor 2	Q96CS3	13	13	13	-0.0206105	0.159878	2.85241e-05
ATP2B4	Plasma membrane calcium-transporting ATPase 4	P23634-7;P23634-6;P23634-8;P23634;P23634-5;P23634-4;P23634-3;P23634-2	25	14	13	-0.0201785	0.166784	2.84804e-05
CYP27A1	Sterol 26-hydroxylase, mitochondrial	Q02318	10	10	10	-0.0267373	0.0924152	2.81463e-05
LYPLA2	Acyl-protein thioesterase 2	O95372	5	5	5	-0.0198446	0.168364	2.77975e-05
RANBP3	Ran-binding protein 3	Q9H6Z4;Q9H6Z4-3;Q9H6Z4-2	17;18	19	3	-0.0191719	0.18046	2.77386e-05
SMC2	Structural maintenance of chromosomes protein 2	O95347-2;O95347	25	25	25	-0.0215339	0.141749	2.7712e-05
OLA1	Obg-like ATPase 1	Q9NTK5;Q9NTK5-2;Q9NTK5-3	12	12	12	-0.0211184	0.147348	2.7673e-05
ZCCHC9	Zinc finger CCHC domain-containing protein 9	Q8N567	3	3	3	-0.0212504	0.144749	2.75408e-05
CMC4	Cx9C motif-containing protein 4	P56277	4	4	4	-0.0248526	0.10493	2.75378e-05
ENSA	Alpha-endosulfine	O43768-2;O43768;O43768-9;O43768-3;O43768-4;O43768-6;O43768-5;O43768-7;O43768-8	11	11	9	-0.0221371	0.132901	2.75097e-05
USP14	Ubiquitin carboxyl-terminal hydrolase 14	P54578-2;P54578;P54578-3	16	16	16	-0.0186637	0.188937	2.74737e-05
TOR1AIP1	Torsin-1A-interacting protein 1	Q5JTV8;Q5JTV8-3	18	19	2	-0.0180532	0.200655	2.72334e-05
LSM14A	Protein LSM14 homolog A	Q8ND56-3;Q8ND56-2;Q8ND56	12	12	12	-0.0194173	0.171208	2.70468e-05
PCNT	Pericentrin	O95613;O95613-2	63	63	63	-0.0178234	0.204094	2.69801e-05
ITGAL	Integrin alpha-L	P20701-2;P20701;P20701-3	25	25	25	-0.0226831	0.122816	2.67485e-05
CYP2S1	Cytochrome P450 2S1	Q96SQ9;Q96SQ9-2	5	5	5	-0.0235302	0.113513	2.6656e-05
PRPS2	Ribose-phosphate pyrophosphokinase 2	P11908;P11908-2	11	5	4	-0.0234662	0.113502	2.65086e-05
SIPA1L1	Signal-induced proliferation-associated 1-like protein 1	O43166-3;O43166-2;O43166	31	31	29	-0.0188404	0.176685	2.6248e-05
DHX36	ATP-dependent RNA helicase DHX36	Q9H2U1-3;Q9H2U1-2;Q9H2U1	18	18	16	-0.0222725	0.124965	2.62284e-05
DDX31	Probable ATP-dependent RNA helicase DDX31	Q9H8H2;Q9H8H2-2;Q9H8H2-4	13	13	13	-0.0245572	0.102173	2.61961e-05
NT5E	5-nucleotidase	P21589;P21589-2	7	7	7	-0.0259727	0.0900655	2.58972e-05
ARIH2	E3 ubiquitin-protein ligase ARIH2	O95376	11	11	11	-0.0194947	0.162303	2.58933e-05
PPIG	Peptidyl-prolyl cis-trans isomerase G	Q13427	16	16	16	-0.021341	0.133047	2.55939e-05
TRPV2	Transient receptor potential cation channel subfamily V member 2	Q9Y5S1	16	16	16	-0.0200642	0.15074	2.55359e-05
NFKB1	Nuclear factor NF-kappa-B p105 subunit;Nuclear factor NF-kappa-B p50 subunit	P19838-2;P19838;P19838-3	30	30	30	-0.0187134	0.173875	2.54985e-05
PNISR	Arginine/serine-rich protein PNISR	Q8TF01	8	8	8	-0.0185846	0.175892	2.54297e-05
PLCG1	1-phosphatidylinositol 4,5-bisphosphate phosphodiesterase gamma-1	P19174;P19174-2	24	24	24	-0.0197651	0.154659	2.54036e-05
PLP2	Proteolipid protein 2	Q04941;Q04941-2	2	2	2	-0.0225128	0.118135	2.53693e-05
KDELC2	KDEL motif-containing protein 2	Q7Z4H8;Q7Z4H8-2;Q7Z4H8-3	8	8	8	-0.0266343	0.0836029	2.53141e-05
DNAJC5	DnaJ homolog subfamily C member 5	Q9H3Z4;Q9H3Z4-2	7	7	7	-0.0210929	0.133644	2.51111e-05
COX5A	Cytochrome c oxidase subunit 5A, mitochondrial	P20674	4	4	4	-0.0186196	0.172624	2.50683e-05
BRMS1	Breast cancer metastasis-suppressor 1	Q9HCU9	7	7	7	-0.0204437	0.141435	2.49233e-05
USMG5	Up-regulated during skeletal muscle growth protein 5	Q96IX5	3	3	3	-0.0212016	0.130809	2.48473e-05
RPS20	40S ribosomal protein S20	P60866;P60866-2	8	8	8	-0.0202168	0.144131	2.48237e-05
MOCS3	Adenylyltransferase and sulfurtransferase MOCS3;Molybdopterin-synthase adenylyltransferase;Molybdopterin-synthase sulfurtransferase	O95396	5	5	5	-0.0248834	0.0936073	2.46866e-05
STRIP1	Striatin-interacting protein 1	Q5VSL9;Q5VSL9-2	8	8	8	-0.0196154	0.152053	2.46123e-05
NCBP2	Nuclear cap-binding protein subunit 2	P52298;P52298-3;P52298-2	7	7	7	-0.0199808	0.145504	2.44713e-05
ARF5	ADP-ribosylation factor 5	P84085	6	4	4	-0.021066	0.130315	2.44404e-05
FOXP1	Forkhead box protein P1	Q9H334-7;Q9H334;Q9H334-4;Q9H334-8;Q9H334-6;Q9H334-3	8	8	8	-0.0193794	0.154517	2.44002e-05
TBC1D5	TBC1 domain family member 5	Q92609;Q92609-2	19	19	19	-0.0174442	0.191824	2.43529e-05
CYB5R4	Cytochrome b5 reductase 4	Q7L1T6	5	5	5	-0.020462	0.1364	2.41047e-05
HLA-DQB1	HLA class II histocompatibility antigen, DQ beta 1 chain	P01920	5	4	4	-0.0349084	0.0456096	2.39173e-05
C16orf70	UPF0183 protein C16orf70	Q9BSU1	3	3	3	-0.0242314	0.095264	2.38158e-05
SAP130	Histone deacetylase complex subunit SAP130	Q9H0E3-3;Q9H0E3	16	16	16	-0.0176251	0.182441	2.36907e-05
ZCCHC8	Zinc finger CCHC domain-containing protein 8	Q6NZY4;Q6NZY4-2	15	15	15	-0.0191991	0.152661	2.36699e-05
STIM1	Stromal interaction molecule 1	Q13586;Q13586-2	27	27	27	-0.0183776	0.166855	2.36335e-05
PREB	Prolactin regulatory element-binding protein	Q9HCU5	8	8	8	-0.0198025	0.141364	2.33731e-05
MAT2B	Methionine adenosyltransferase 2 subunit beta	Q9NZL9;Q9NZL9-3;Q9NZL9-2;Q9NZL9-4	13	13	13	-0.0195235	0.144649	2.32309e-05
TAX1BP1	Tax1-binding protein 1	Q86VP1-2;Q86VP1;Q86VP1-3;Q86VP1-4	12	12	12	-0.0226006	0.106825	2.31753e-05
RAB31	Ras-related protein Rab-31	Q13636	8	8	7	-0.0202777	0.132253	2.29728e-05
SLAMF6	SLAM family member 6	Q96DU3;Q96DU3-2;Q96DU3-3	5	5	5	-0.0225249	0.106588	2.29703e-05
EEF2	Elongation factor 2	P13639	42	42	41	-0.0190545	0.149247	2.28096e-05
HIP1R	Huntingtin-interacting protein 1-related protein	O75146;O75146-2	29	29	29	-0.0188169	0.151815	2.26148e-05
ARHGAP30	Rho GTPase-activating protein 30	Q7Z6I6;Q7Z6I6-3;Q7Z6I6-2	39	39	39	-0.0181684	0.162826	2.25597e-05
HSPH1	Heat shock protein 105 kDa	Q92598;Q92598-2;Q92598-3;Q92598-4	30	28	28	-0.0222339	0.107139	2.24937e-05
HAAO	3-hydroxyanthranilate 3,4-dioxygenase	P46952;P46952-2	4	4	3	-0.0228412	0.101234	2.24591e-05
U2SURP	U2 snRNP-associated SURP motif-containing protein	O15042;O15042-2	27	27	27	-0.017463	0.17573	2.24331e-05
PLEKHF2	Pleckstrin homology domain-containing family F member 2	Q9H8W4	7	7	7	-0.0172905	0.179116	2.23999e-05
ZNF687	Zinc finger protein 687	Q8N1G0;Q8N1G0-2	18	18	18	-0.0182522	0.158816	2.22264e-05
SH3GL1;SH3GL2	Endophilin-A2;Endophilin-A1	Q99961;Q99961-3;Q99961-2;Q99962	14	14	14	-0.0174835	0.169967	2.17745e-05
MTIF3	Translation initiation factor IF-3, mitochondrial	Q9H2K0	6	6	6	-0.0224642	0.101329	2.17438e-05
ORC5	Origin recognition complex subunit 5	O43913;O43913-2	5	5	5	-0.0206875	0.119918	2.17372e-05
AKT2	RAC-beta serine/threonine-protein kinase	P31751;P31751-2	9	9	9	-0.0182448	0.154747	2.16577e-05
MRPL18	39S ribosomal protein L18, mitochondrial	Q9H0U6	4	4	4	-0.0191357	0.139818	2.15939e-05
LY75	Lymphocyte antigen 75	O60449-2;O60449;O60449-3	25	25	25	-0.0175105	0.1679	2.15855e-05
ARHGEF7	Rho guanine nucleotide exchange factor 7	Q14155-1;Q14155-5;Q14155-6;Q14155-2;Q14155-3;Q14155	22	18	18	-0.0164517	0.191071	2.15788e-05
PRCP	Lysosomal Pro-X carboxypeptidase	P42785;P42785-2	7	7	7	-0.0218504	0.105632	2.14257e-05
SIK3	Serine/threonine-protein kinase SIK3	Q9Y2K2-7;Q9Y2K2;Q9Y2K2-8	11	11	11	-0.0190379	0.140156	2.1424e-05
SAP30L	Histone deacetylase complex subunit SAP30L	Q9HAJ7;Q9HAJ7-2;Q9HAJ7-3	4	4	4	-0.0207416	0.116728	2.12843e-05
EPS15L1	Epidermal growth factor receptor substrate 15-like 1	Q9UBC2;Q9UBC2-2;Q9UBC2-3;Q9UBC2-4	21	21	21	-0.0175742	0.163642	2.12104e-05
CORO1A	Coronin-1A	P31146	28	27	26	-0.0182533	0.150697	2.11286e-05
MPRIP	Myosin phosphatase Rho-interacting protein	Q6WCQ1-2;Q6WCQ1;Q6WCQ1-3	17	17	16	-0.0180824	0.152958	2.10359e-05
FAR1	Fatty acyl-CoA reductase 1	Q8WVX9	4	4	4	-0.0220224	0.101745	2.0981e-05
PTPN18	Tyrosine-protein phosphatase non-receptor type 18	Q99952;Q99952-2	4	4	4	-0.0191532	0.13518	2.09364e-05
DHX33	Putative ATP-dependent RNA helicase DHX33	Q9H6R0	4	4	4	-0.023898	0.0857652	2.08974e-05
PIP4K2B	Phosphatidylinositol 5-phosphate 4-kinase type-2 beta	P78356;P78356-2	11	8	8	-0.0187334	0.139738	2.06841e-05
TMX4	Thioredoxin-related transmembrane protein 4	Q9H1E5	4	4	4	-0.0209276	0.111159	2.06584e-05
ZHX2	Zinc fingers and homeoboxes protein 2	Q9Y6X8	17	17	17	-0.0163468	0.183854	2.05307e-05
VDAC2	Voltage-dependent anion-selective channel protein 2	P45880;P45880-1;P45880-2	15;14	16	3	-0.0161871	0.18722	2.04855e-05
MECP2	Methyl-CpG-binding protein 2	P51608-2;P51608	34	34	32	-0.0211593	0.107388	2.04182e-05
RTN4IP1	Reticulon-4-interacting protein 1, mitochondrial	Q8WWV3;Q8WWV3-2;Q8WWV3-3	7	7	7	-0.0188733	0.134521	2.02324e-05
NOSIP	Nitric oxide synthase-interacting protein	Q9Y314	11	11	11	-0.0190424	0.132029	2.02259e-05
PGM2	Phosphoglucomutase-2	Q96G03	33	33	32	-0.019012	0.131863	2.01367e-05
TMEM223	Transmembrane protein 223	A0PJW6	5	5	5	-0.0240625	0.0810655	2.00453e-05
TAF9	Transcription initiation factor TFIID subunit 9	Q16594	7	7	2	-0.0184182	0.139505	1.99615e-05
TMEM109	Transmembrane protein 109	Q9BVC6	5	5	5	-0.0256542	0.0705598	1.98766e-05
DHRS1	Dehydrogenase/reductase SDR family member 1	Q96LJ7	8	8	8	-0.0282303	0.0577278	1.9746e-05
SEC14L1	SEC14-like protein 1	Q92503-3;Q92503;Q92503-2	4	4	4	-0.0222636	0.0924966	1.95321e-05
ZBTB17	Zinc finger and BTB domain-containing protein 17	Q13105-3;Q13105;Q13105-2	10	10	10	-0.0184574	0.135753	1.95228e-05
SNRK	SNF-related serine/threonine-protein kinase	Q9NRH2	7	7	7	-0.0192634	0.124144	1.94943e-05
RPS26P11;RPS26	Putative 40S ribosomal protein S26-like 1;40S ribosomal protein S26	Q5JNZ5;P62854	3	3	3	-0.0193838	0.122304	1.9454e-05
DDX10	Probable ATP-dependent RNA helicase DDX10	Q13206	11	11	11	-0.0194058	0.121991	1.94494e-05
CCDC92	Coiled-coil domain-containing protein 92	Q53HC0-2;Q53HC0	8	8	8	-0.0190435	0.126516	1.94061e-05
PSMC4	26S protease regulatory subunit 6B	P43686;P43686-2	22	22	22	-0.0168079	0.16246	1.92657e-05
SF3A2	Splicing factor 3A subunit 2	Q15428	10	10	10	-0.0167606	0.163399	1.92642e-05
CIAPIN1	Anamorsin	Q6FI81;Q6FI81-3	12	12	12	-0.0189107	0.126988	1.92059e-05
CUL2	Cullin-2	Q13617;Q13617-2	22	22	22	-0.0160823	0.17635	1.90905e-05
MTOR	Serine/threonine-protein kinase mTOR	P42345	26	26	26	-0.0157419	0.180937	1.87488e-05
SMARCD1	SWI/SNF-related matrix-associated actin-dependent regulator of chromatin subfamily D member 1	Q96GM5-2;Q96GM5	7	6	5	-0.0190025	0.12195	1.86433e-05
UBAP2L	Ubiquitin-associated protein 2-like	Q14157;Q14157-5;Q14157-3;Q14157-4;Q14157-1	20	20	20	-0.0197212	0.112359	1.85386e-05
ASCC3	Activating signal cointegrator 1 complex subunit 3	Q8N3C0	36	36	36	-0.0159562	0.170201	1.81604e-05
COPS8	COP9 signalosome complex subunit 8	Q99627-2;Q99627	4	4	4	-0.0220855	0.0869541	1.80906e-05
CPPED1	Serine/threonine-protein phosphatase CPPED1	Q9BRF8;Q9BRF8-2	9	9	9	-0.0189917	0.117837	1.80098e-05
SDHA	Succinate dehydrogenase [ubiquinone] flavoprotein subunit, mitochondrial	P31040;P31040-2;P31040-3	24	24	24	-0.0162992	0.161209	1.79824e-05
TXNL1	Thioredoxin-like protein 1	O43396	13	13	13	-0.0181709	0.128641	1.7957e-05
KIF5B	Kinesin-1 heavy chain	P33176	45	45	35	-0.0154597	0.177722	1.77732e-05
EFHD2	EF-hand domain-containing protein D2	Q96C19	14	14	12	-0.0188329	0.118006	1.77345e-05
SMNDC1	Survival of motor neuron-related-splicing factor 30	O75940	5	5	5	-0.018082	0.127379	1.76121e-05
2023-09-11	Septin-11	Q9NVA2;Q9NVA2-2	15	6	6	-0.0172957	0.139322	1.75802e-05
DHX16	Putative pre-mRNA-splicing factor ATP-dependent RNA helicase DHX16	O60231	20	19	19	-0.016472	0.153625	1.75296e-05
TRMT6	tRNA (adenine(58)-N(1))-methyltransferase non-catalytic subunit TRM6	Q9UJA5;Q9UJA5-4;Q9UJA5-2;Q9UJA5-3	11	11	11	-0.0157777	0.16611	1.73444e-05
TMPO	Lamina-associated polypeptide 2, isoform alpha;Thymopoietin;Thymopentin;Lamina-associated polypeptide 2, isoforms beta/gamma;Thymopoietin;Thymopentin	P42166;P42167;P42167-2	25;23;19	40	23	-0.0179515	0.127077	1.73188e-05
NDUFB3	NADH dehydrogenase [ubiquinone] 1 beta subcomplex subunit 3	O43676	3	3	3	-0.0177335	0.129967	1.72746e-05
SLFN5	Schlafen family member 5	Q08AF3	24	24	20	-0.0181218	0.122612	1.70449e-05
IGF2BP2	Insulin-like growth factor 2 mRNA-binding protein 2	Q9Y6M1-5;Q9Y6M1-6;Q9Y6M1-3;Q9Y6M1-4;Q9Y6M1-1;Q9Y6M1	11	11	11	-0.0173882	0.13275	1.69539e-05
ANKLE2	Ankyrin repeat and LEM domain-containing protein 2	Q86XL3;Q86XL3-2	17	17	17	-0.0195984	0.103804	1.69451e-05
MRPS7	28S ribosomal protein S7, mitochondrial	Q9Y2R9	7	7	7	-0.0166898	0.142306	1.67101e-05
PRPF4B	Serine/threonine-protein kinase PRP4 homolog	Q13523	17	17	17	-0.0155504	0.161696	1.64159e-05
CCT4	T-complex protein 1 subunit delta	P50991;P50991-2	22	22	22	-0.0156346	0.159475	1.63739e-05
CDKN2AIP	CDKN2A-interacting protein	Q9NXV6	27	27	27	-0.0154457	0.163394	1.63598e-05
ALDH1B1	Aldehyde dehydrogenase X, mitochondrial	P30837	11	9	9	-0.0234363	0.0687426	1.61675e-05
ANXA7	Annexin A7	P20073-2;P20073	20	20	20	-0.0178288	0.120009	1.61569e-05
GALNS	N-acetylgalactosamine-6-sulfatase	P34059	5	5	5	-0.0207254	0.0878755	1.60967e-05
CUTC	Copper homeostasis protein cutC homolog	Q9NTM9	6	6	6	-0.0152644	0.16437	1.60702e-05
HOOK3	Protein Hook homolog 3	Q86VS8	24	24	24	-0.0171426	0.129252	1.6056e-05
GTF2E2	Transcription initiation factor IIE subunit beta	P29084	11	11	11	-0.01655	0.138308	1.59832e-05
MTMR12	Myotubularin-related protein 12	Q9C0I1;Q9C0I1-3;Q9C0I1-2	11	11	11	-0.0190029	0.103129	1.58298e-05
SFT2D3	Vesicle transport protein SFT2C	Q587I9	4	4	4	-0.0246417	0.0606353	1.57928e-05
KAT7	Histone acetyltransferase KAT7	O95251;O95251-4;O95251-2;O95251-5	14	14	14	-0.0165356	0.136665	1.57712e-05
TEX264	Testis-expressed sequence 264 protein	Q9Y6I9	8	8	8	-0.0158396	0.14824	1.56588e-05
TXNRD1	Thioredoxin reductase 1, cytoplasmic	Q16881-4;Q16881-3;Q16881;Q16881-5;Q16881-2;Q16881-6;Q16881-7	15	15	14	-0.0162532	0.139449	1.55384e-05
MAX	Protein max	P61244-2;P61244;P61244-3;P61244-4	9	9	9	-0.0191483	0.0973916	1.51972e-05
LHPP	Phospholysine phosphohistidine inorganic pyrophosphate phosphatase	Q9H008;Q9H008-2	6	6	6	-0.0195514	0.0924931	1.50626e-05
PGLS	6-phosphogluconolactonase	O95336	9	9	9	-0.017918	0.109836	1.49678e-05
FAM210A	Protein FAM210A	Q96ND0	3	3	3	-0.018435	0.103433	1.49407e-05
LGALS1	Galectin-1	P09382	10	10	10	-0.0172049	0.118249	1.48306e-05
DHX8	ATP-dependent RNA helicase DHX8	Q14562	21	19	19	-0.0156957	0.142196	1.47676e-05
RBM6	RNA-binding protein 6	P78332;P78332-3	37	37	35	-0.0150357	0.154391	1.46763e-05
EXOSC3	Exosome complex component RRP40	Q9NQT5-2;Q9NQT5	4	4	4	-0.0176355	0.110925	1.46399e-05
TMEM214	Transmembrane protein 214	Q6NUQ4;Q6NUQ4-2	14	14	14	-0.0148346	0.158314	1.46372e-05
ELL	RNA polymerase II elongation factor ELL	P55199	16	16	16	-0.0184412	0.100072	1.44753e-05
PDAP1	28 kDa heat- and acid-stable phosphoprotein	Q13442	13	13	13	-0.0152681	0.145929	1.43295e-05
MPP7	MAGUK p55 subfamily member 7	Q5T2T1;Q5T2T1-2	11	11	11	-0.0184585	0.0984438	1.42714e-05
C1orf123	UPF0587 protein C1orf123	Q9NWV4	7	7	7	-0.0170829	0.115313	1.4267e-05
EIF3B	Eukaryotic translation initiation factor 3 subunit B	P55884;P55884-2	21	21	20	-0.0150158	0.150091	1.42426e-05
CANX	Calnexin	P27824-2;P27824;P27824-3	32	32	32	-0.0175443	0.108351	1.41604e-05
TCF25	Transcription factor 25	Q9BQ70	11	11	11	-0.0170611	0.114187	1.40949e-05
CHKB	Choline/ethanolamine kinase	Q9Y259	9	9	8	-0.0165792	0.120947	1.40778e-05
GM2A	Ganglioside GM2 activator;Ganglioside GM2 activator isoform short	P17900	6	6	6	-0.0189805	0.0914539	1.40395e-05
UBE2I	SUMO-conjugating enzyme UBC9	P63279	7	7	7	-0.0175515	0.106283	1.39077e-05
C2CD5	C2 domain-containing protein 5	Q86YS7-3;Q86YS7;Q86YS7-2;Q86YS7-4;Q86YS7-5	18	18	18	-0.0156429	0.133631	1.38098e-05
C7orf43	Uncharacterized protein C7orf43	Q8WVR3	8	8	8	-0.0224595	0.06356	1.37437e-05
PRPF31	U4/U6 small nuclear ribonucleoprotein Prp31	Q8WWY3;Q8WWY3-4;Q8WWY3-2;Q8WWY3-3	17;9	18	10	-0.0166383	0.117141	1.37432e-05
SYTL3	Synaptotagmin-like protein 3	Q4VX76;Q4VX76-2	7	7	7	-0.0179132	0.100079	1.36593e-05
POLB	DNA polymerase beta	P06746	7	7	7	-0.0179493	0.0993717	1.36193e-05
FAM126A	Hyccin	Q9BYI3-3;Q9BYI3	2	2	2	-0.0210877	0.071408	1.35893e-05
CDV3	Protein CDV3 homolog	Q9UKY7;Q9UKY7-2	12	12	12	-0.0170237	0.110389	1.35774e-05
GTF3C4	General transcription factor 3C polypeptide 4	Q9UKN8	15	15	15	-0.0158032	0.127638	1.34792e-05
CPT2	Carnitine O-palmitoyltransferase 2, mitochondrial	P23786	18	18	18	-0.0196629	0.0809145	1.33607e-05
HACD2	Very-long-chain (3R)-3-hydroxyacyl-CoA dehydratase 2	Q6Y1H2	7	7	7	-0.0172296	0.105919	1.33573e-05
TLR2	Toll-like receptor 2	O60603	16	16	16	-0.0212185	0.0689269	1.32874e-05
FRG1	Protein FRG1	Q14331	12	12	12	-0.014536	0.149084	1.32603e-05
TXNL4A	Thioredoxin-like protein 4A	P83876	4	4	4	-0.0176887	0.0983259	1.30905e-05
STX18	Syntaxin-18	Q9P2W9	3	3	3	-0.0159139	0.120475	1.29214e-05
ARFGEF2	Brefeldin A-inhibited guanine nucleotide-exchange protein 2	Q9Y6D5	26	19	19	-0.0152089	0.131313	1.2834e-05
MCTS1	Malignant T-cell-amplified sequence 1	Q9ULC4-3;Q9ULC4;Q9ULC4-2	6	6	6	-0.0148251	0.137818	1.2781e-05
ATP13A1	Manganese-transporting ATPase 13A1	Q9HD20;Q9HD20-2	26	26	25	-0.015498	0.125192	1.27217e-05
CEP131	Centrosomal protein of 131 kDa	Q9UPN4-3;Q9UPN4-2;Q9UPN4	11	11	11	-0.0214094	0.0646224	1.26945e-05
MFF	Mitochondrial fission factor	Q9GZY8-2;Q9GZY8;Q9GZY8-5;Q9GZY8-4;Q9GZY8-3	5	5	5	-0.0171736	0.100054	1.25514e-05
GP1BA	Platelet glycoprotein Ib alpha chain;Glycocalicin	P07359	3	3	3	-0.0267815	0.0404788	1.25076e-05
TPD52L2	Tumor protein D54	O43399;O43399-5;O43399-7;O43399-2;O43399-4;O43399-3	13;11	14	3	-0.0172361	0.0980105	1.23902e-05
TLR1	Toll-like receptor 1	Q15399	9	9	9	-0.0154004	0.122473	1.22963e-05
RBM12B	RNA-binding protein 12B	Q8IXT5	26	26	26	-0.0144304	0.137636	1.2094e-05
ACBD3	Golgi resident protein GCP60	Q9H3P7	14	13	13	-0.0154901	0.118743	1.20707e-05
STXBP3	Syntaxin-binding protein 3	O00186	17	17	17	-0.0155404	0.11615	1.18903e-05
SDHB	Succinate dehydrogenase [ubiquinone] iron-sulfur subunit, mitochondrial	P21912	18	18	18	-0.0141753	0.138996	1.17821e-05
STRN3	Striatin-3	Q13033;Q13033-2	13	11	11	-0.0163427	0.103221	1.17181e-05
SASH1	SAM and SH3 domain-containing protein 1	O94885	6	5	5	-0.0225739	0.0531412	1.16342e-05
RMDN1	Regulator of microtubule dynamics protein 1	Q96DB5;Q96DB5-2;Q96DB5-3	7	7	7	-0.0196926	0.0700482	1.16284e-05
MFN2	Mitofusin-2	O95140	18	18	17	-0.0163546	0.101833	1.15809e-05
HMOX1	Heme oxygenase 1	P09601	4	4	4	-0.0163058	0.102443	1.15793e-05
IPO7	Importin-7	O95373	11	11	11	-0.0153649	0.114519	1.14641e-05
HSDL1	Inactive hydroxysteroid dehydrogenase-like protein 1	Q3SXM5-2;Q3SXM5	6	6	5	-0.0150182	0.119856	1.14499e-05
TADA3	Transcriptional adapter 3	O75528-2;O75528	8	8	8	-0.0151327	0.117765	1.14276e-05
MCM6	DNA replication licensing factor MCM6	Q14566	22	22	21	-0.0143562	0.130638	1.13781e-05
PSMD1	26S proteasome non-ATPase regulatory subunit 1	Q99460-2;Q99460	27	27	27	-0.0148831	0.120965	1.13463e-05
RICTOR	Rapamycin-insensitive companion of mTOR	Q6R327-3;Q6R327	15	15	15	-0.0154292	0.1123	1.13415e-05
ACYP2	Acylphosphatase-2	P14621	3	3	3	-0.0147287	0.122582	1.1257e-05
USP3	Ubiquitin carboxyl-terminal hydrolase 3	Q9Y6I4;Q9Y6I4-2	11	11	11	-0.0157326	0.107065	1.12548e-05
EXOC6B	Exocyst complex component 6B	Q9Y2D4;Q9Y2D4-2	7	7	7	-0.0177836	0.0832438	1.12378e-05
CHAMP1	Chromosome alignment-maintaining phosphoprotein 1	Q96JM3	26	26	26	-0.0139941	0.13337	1.10311e-05
PHF12	PHD finger protein 12	Q96QT6;Q96QT6-2;Q96QT6-5;Q96QT6-3;Q96QT6-4	12	12	12	-0.0158653	0.102223	1.09391e-05
PFKFB2	6-phosphofructo-2-kinase/fructose-2,6-bisphosphatase 2;6-phosphofructo-2-kinase;Fructose-2,6-bisphosphatase	O60825-2;O60825	11	11	9	-0.0173267	0.0850617	1.08966e-05
TMOD2	Tropomodulin-2	Q9NZR1;Q9NZR1-2	6	5	5	-0.0162981	0.0962239	1.08805e-05
PHF2	Lysine-specific demethylase PHF2	O75151	20	20	19	-0.0156252	0.104176	1.08088e-05
IPO5	Importin-5	O00410-3;O00410;O00410-2	12	12	12	-0.0143737	0.121971	1.06686e-05
DDX54	ATP-dependent RNA helicase DDX54	Q8TDD1;Q8TDD1-2	11	11	11	-0.0144889	0.116694	1.0383e-05
ACIN1	Apoptotic chromatin condensation inducer in the nucleus	Q9UKV3;Q9UKV3-5	47;46	49	5	-0.0133569	0.137343	1.03401e-05
SSBP1	Single-stranded DNA-binding protein, mitochondrial	Q04837	5	5	5	-0.0164077	0.0893005	1.0249e-05
PAFAH2	Platelet-activating factor acetylhydrolase 2, cytoplasmic	Q99487	6	6	6	-0.0188572	0.0671883	1.02336e-05
CPNE3	Copine-3	O75131	11	11	11	-0.014858	0.108888	1.02052e-05
RCSD1	CapZ-interacting protein	Q6JBY9	26	26	26	-0.0173042	0.0795753	1.01792e-05
DFFA	DNA fragmentation factor subunit alpha	O00273;O00273-2	11	11	11	-0.0145495	0.113152	1.01599e-05
PPIL3	Peptidyl-prolyl cis-trans isomerase-like 3	Q9H2H8;Q9H2H8-2	6	6	6	-0.0191795	0.0640056	1.00919e-05
MGA	MAX gene-associated protein	Q8IWI9-3;Q8IWI9;Q8IWI9-4	11	11	11	-0.0160201	0.0911642	9.97043e-06
AGFG2	Arf-GAP domain and FG repeat-containing protein 2	O95081;O95081-2	8	7	7	-0.0149383	0.104889	9.94545e-06
HOOK1	Protein Hook homolog 1	Q9UJC3-2;Q9UJC3	6	6	6	-0.0174622	0.0760656	9.91619e-06
NASP	Nuclear autoantigenic sperm protein	P49321;P49321-3;P49321-2;P49321-4	24	24	24	-0.0138066	0.12276	9.90541e-06
RAPH1	Ras-associated and pleckstrin homology domains-containing protein 1	Q70E73;Q70E73-5;Q70E73-2	5	4	4	-0.0180957	0.0700054	9.81299e-06
SDSL	Serine dehydratase-like	Q96GA7	5	5	5	-0.021194	0.0506172	9.77348e-06
PLCL2	Inactive phospholipase C-like protein 2	Q9UPR0;Q9UPR0-3;Q9UPR0-2	14	14	13	-0.0137488	0.120634	9.65701e-06
TFG	Protein TFG	Q92734-4;Q92734-3;Q92734-2;Q92734	10	10	9	-0.0175968	0.0720447	9.5456e-06
PFKP	ATP-dependent 6-phosphofructokinase, platelet type	Q01813;Q01813-2	24	19	19	-0.0128123	0.137011	9.49179e-06
SMARCB1	SWI/SNF-related matrix-associated actin-dependent regulator of chromatin subfamily B member 1	Q12824;Q12824-2	8	8	8	-0.0137535	0.118142	9.46892e-06
SEC23IP	SEC23-interacting protein	Q9Y6Y8;Q9Y6Y8-2	24	24	24	-0.012962	0.133126	9.4471e-06
PIK3C3	Phosphatidylinositol 3-kinase catalytic subunit type 3	Q8NEB9	13	13	13	-0.0146977	0.102761	9.4366e-06
ERP44	Endoplasmic reticulum resident protein 44	Q9BS26	15	15	15	-0.0135585	0.120988	9.41832e-06
ARPC5	Actin-related protein 2/3 complex subunit 5	O15511;O15511-2	12	12	10	-0.015301	0.0943674	9.40862e-06
PSMB7	Proteasome subunit beta type-7	Q99436;Q99436-2	4	4	4	-0.0144904	0.105259	9.39031e-06
TNS1	Tensin-1	Q9HBL0	14	11	11	-0.0176262	0.0702033	9.33631e-06
H3F3A;H3F3C	Histone H3.3;Histone H3.3C	P84243;Q6NXT2	10	3	3	-0.0148653	0.0981576	9.22963e-06
INTS12	Integrator complex subunit 12	Q96CB8	12	12	12	-0.0144407	0.101983	9.04189e-06
ABI1	Abl interactor 1	Q8IZP0-2;Q8IZP0-4;Q8IZP0-3;Q8IZP0-5;Q8IZP0-6;Q8IZP0-9;Q8IZP0;Q8IZP0-10;Q8IZP0-8;Q8IZP0-7;Q8IZP0-12;Q8IZP0-11	14	14	14	-0.0145672	0.0996701	8.99684e-06
C9orf78	Uncharacterized protein C9orf78	Q9NZ63	10	10	10	-0.0141617	0.105558	8.994e-06
EIF3L	Eukaryotic translation initiation factor 3 subunit L	Q9Y262;Q9Y262-2	21	21	21	-0.0133052	0.119427	8.95562e-06
EED	Polycomb protein EED	O75530-3;O75530;O75530-2	11	11	11	-0.0140103	0.107007	8.92073e-06
MRPL11	39S ribosomal protein L11, mitochondrial	Q9Y3B7-2;Q9Y3B7;Q9Y3B7-3	9	9	9	-0.0151652	0.0898322	8.80661e-06
PI4KB	Phosphatidylinositol 4-kinase beta	Q9UBF8-2;Q9UBF8;Q9UBF8-3	9	9	9	-0.0136463	0.111263	8.79189e-06
USP25	Ubiquitin carboxyl-terminal hydrolase 25	Q9UHP3;Q9UHP3-1;Q9UHP3-3	12	12	12	-0.0150648	0.0903513	8.73973e-06
CWF19L2	CWF19-like protein 2	Q2TBE0-3;Q2TBE0-2;Q2TBE0	12	12	12	-0.0146102	0.0955248	8.6813e-06
DYNC1LI2	Cytoplasmic dynein 1 light intermediate chain 2	O43237-2;O43237	13	13	13	-0.0125546	0.129785	8.64633e-06
NCOA2	Nuclear receptor coactivator 2	Q15596	12	12	11	-0.0154233	0.0851842	8.64619e-06
PRKAR1A	cAMP-dependent protein kinase type I-alpha regulatory subunit;cAMP-dependent protein kinase type I-alpha regulatory subunit, N-terminally processed	P10644;P10644-2	16	16	14	-0.0126618	0.125804	8.53202e-06
CUL4A	Cullin-4A	Q13619;Q13619-2	23	16	16	-0.0147522	0.0915353	8.48838e-06
NFRKB	Nuclear factor related to kappa-B-binding protein	Q6P4R8-3;Q6P4R8;Q6P4R8-2	16	16	16	-0.0139708	0.0995599	8.26622e-06
CSTB	Cystatin-B	P04080	7	7	7	-0.0193202	0.0510156	8.18496e-06
MAP4K4	Mitogen-activated protein kinase kinase kinase kinase 4	O95819;O95819-3;O95819-2;O95819-4;O95819-5;O95819-6	23;24	25	3	-0.0132621	0.109481	8.17393e-06
MTMR9	Myotubularin-related protein 9	Q96QG7-2;Q96QG7	8	8	8	-0.0169178	0.0665778	8.16311e-06
ACSS1	Acetyl-coenzyme A synthetase 2-like, mitochondrial	Q9NUB1-2;Q9NUB1;Q9NUB1-3;Q9NUB1-4	12	12	12	-0.0152566	0.0814814	8.09899e-06
PDK3	[Pyruvate dehydrogenase (acetyl-transferring)] kinase isozyme 3, mitochondrial	Q15120;Q15120-2	11	11	10	-0.013879	0.0987134	8.09007e-06
TPD52	Tumor protein D52	P55327-2;P55327-4;P55327-3;P55327;P55327-7;P55327-5;P55327-6	6	6	6	-0.0174911	0.0608667	7.987e-06
STK10	Serine/threonine-protein kinase 10	O94804	51	51	49	-0.0137465	0.0964205	7.75581e-06
LIMA1	LIM domain and actin-binding protein 1	Q9UHB6;Q9UHB6-4;Q9UHB6-2;Q9UHB6-5;Q9UHB6-3	14	14	14	-0.012474	0.117515	7.7487e-06
TOMM70A	Mitochondrial import receptor subunit TOM70	O94826	20	20	20	-0.0125713	0.115177	7.71736e-06
EIF2B3	Translation initiation factor eIF-2B subunit gamma	Q9NR50;Q9NR50-3;Q9NR50-2	13	13	13	-0.0132027	0.102792	7.61677e-06
DCK	Deoxycytidine kinase	P27707	10	10	10	-0.017011	0.0611831	7.59338e-06
TWF1	Twinfilin-1	Q12792;Q12792-4;Q12792-3	11	8	8	-0.0134836	0.0975064	7.54431e-06
RNF214	RING finger protein 214	Q8ND24;Q8ND24-2	13	13	13	-0.0132769	0.0984892	7.38688e-06
HINT2	Histidine triad nucleotide-binding protein 2, mitochondrial	Q9BX68	4	4	4	-0.0139772	0.0859666	7.16489e-06
TMED1	Transmembrane emp24 domain-containing protein 1	Q13445	4	4	4	-0.0163901	0.0620481	7.14747e-06
CMTR2	Cap-specific mRNA (nucleoside-2-O-)-methyltransferase 2	Q8IYT2	3	3	3	-0.0144826	0.0796552	7.13732e-06
PSMB8	Proteasome subunit beta type-8	P28062;P28062-2	11	11	11	-0.0124707	0.107954	7.12891e-06
PPP1R7	Protein phosphatase 1 regulatory subunit 7	Q15435;Q15435-3;Q15435-2	14	14	14	-0.0127424	0.103071	7.11375e-06
SLC41A3	Solute carrier family 41 member 3	Q96GZ6-6;Q96GZ6-5;Q96GZ6-9;Q96GZ6-2;Q96GZ6;Q96GZ6-7	3	3	3	-0.0130906	0.0966952	7.05299e-06
COMMD10	COMM domain-containing protein 10	Q9Y6G5	4	4	4	-0.0150222	0.0723774	6.9883e-06
CPSF4	Cleavage and polyadenylation specificity factor subunit 4	O95639-3;O95639-2;O95639	7	7	6	-0.0157442	0.065309	6.93701e-06
EXOC3	Exocyst complex component 3	O60645-2;O60645-3;O60645	15	15	15	-0.0135533	0.0885192	6.93311e-06
CTR9	RNA polymerase-associated protein CTR9 homolog	Q6PD62	15	15	15	-0.013669	0.0866935	6.90933e-06
DCP2	m7GpppN-mRNA hydrolase	Q8IU60;Q8IU60-2	5	5	5	-0.0135099	0.0875271	6.81308e-06
TBC1D13	TBC1 domain family member 13	Q9NVG8;Q9NVG8-2	8	8	8	-0.0149066	0.0712082	6.7717e-06
EXOC8	Exocyst complex component 8	Q8IYI6	15	15	15	-0.0123447	0.104099	6.74166e-06
ASAP1	Arf-GAP with SH3 domain, ANK repeat and PH domain-containing protein 1	Q9ULH1;Q9ULH1-2	21	21	21	-0.0115328	0.119185	6.71529e-06
C7orf50	Uncharacterized protein C7orf50	Q9BRJ6	7	7	7	-0.0124087	0.102259	6.69401e-06
ABCF3	ATP-binding cassette sub-family F member 3	Q9NUQ8-2;Q9NUQ8	15	15	15	-0.0120742	0.107852	6.67673e-06
CASP1	Caspase-1;Caspase-1 subunit p20;Caspase-1 subunit p10	P29466-2;P29466;P29466-3;P29466-4	14	14	11	-0.0130908	0.0902806	6.59427e-06
NELFB	Negative elongation factor B	Q8WX92	12	12	12	-0.0148981	0.0692359	6.57938e-06
TPM3	Tropomyosin alpha-3 chain	P06753;P06753-2;P06753-3;P06753-6;P06753-5;P06753-4	20;35;33	39	6	-0.0134967	0.0835277	6.49461e-06
CROCC	Rootletin	Q5TZA2;Q5TZA2-2	37	37	37	-0.013471	0.0833921	6.45957e-06
ABCE1	ATP-binding cassette sub-family E member 1	P61221	19	19	19	-0.0125776	0.0949763	6.39754e-06
PBX2	Pre-B-cell leukemia transcription factor 2	P40425	7	7	7	-0.012524	0.0950771	6.34982e-06
NEK7	Serine/threonine-protein kinase Nek7	Q8TDX7	11	11	9	-0.0132346	0.0848148	6.33932e-06
CLIP1	CAP-Gly domain-containing linker protein 1	P30622-1;P30622;P30622-2	50	51	2	-0.0118191	0.106529	6.32082e-06
PPIE	Peptidyl-prolyl cis-trans isomerase E	Q9UNP9;Q9UNP9-2;Q9UNP9-3	8	8	8	-0.0152007	0.0635654	6.29607e-06
SLC39A11	Zinc transporter ZIP11	Q8N1S5;Q8N1S5-2	3	3	3	-0.0132618	0.0838067	6.29102e-06
CD97	CD97 antigen;CD97 antigen subunit alpha;CD97 antigen subunit beta	P48960;P48960-2;P48960-3	11	11	9	-0.0140733	0.0740453	6.27245e-06
CAMKK2	Calcium/calmodulin-dependent protein kinase kinase 2	Q96RR4-2;Q96RR4-3;Q96RR4-7;Q96RR4;Q96RR4-6;Q96RR4-5;Q96RR4-4	5	5	5	-0.0122177	0.0983294	6.2454e-06
C19orf53	Leydig cell tumor 10 kDa protein homolog	Q9UNZ5	5	5	5	-0.0122999	0.0967879	6.23252e-06
LYPLAL1	Lysophospholipase-like protein 1	Q5VWZ2;Q5VWZ2-2	9	9	9	-0.0143775	0.070091	6.20214e-06
TFIP11	Tuftelin-interacting protein 11	Q9UBB9	15	15	15	-0.0123079	0.0958661	6.18244e-06
ZNF326	DBIRD complex subunit ZNF326	Q5BKZ1	8	8	8	-0.0129798	0.0857075	6.16056e-06
MRPL38	39S ribosomal protein L38, mitochondrial	Q96DV4	8	8	8	-0.0125003	0.0919457	6.12148e-06
FES	Tyrosine-protein kinase Fes/Fps	P07332-4;P07332;P07332-2;P07332-3	19	19	17	-0.0148385	0.0647344	6.10835e-06
MRPL37	39S ribosomal protein L37, mitochondrial	Q9BZE1	8	8	8	-0.0123955	0.0933143	6.10715e-06
COQ5	2-methoxy-6-polyprenyl-1,4-benzoquinol methylase, mitochondrial	Q5HYK3	10	10	10	-0.0125217	0.0909904	6.07994e-06
PPP3CB	Serine/threonine-protein phosphatase 2B catalytic subunit beta isoform	P16298-3;P16298;P16298-4;P16298-2	14	8	8	-0.0120593	0.0976125	6.04105e-06
MSTO1	Protein misato homolog 1	Q9BUK6-7;Q9BUK6-3;Q9BUK6-2;Q9BUK6;Q9BUK6-4	5	5	5	-0.0145394	0.0657893	5.95885e-06
NOP2	Probable 28S rRNA (cytosine(4447)-C(5))-methyltransferase	P46087;P46087-4;P46087-2;P46087-3	23	24	2	-0.0216873	0.0288985	5.87012e-06
GIMAP8	GTPase IMAP family member 8	Q8ND71	23	23	23	-0.0153635	0.0577038	5.84587e-06
PPM1G	Protein phosphatase 1G	O15355	19	19	19	-0.0124048	0.085112	5.58838e-06
AP3D1	AP-3 complex subunit delta-1	O14617-4;O14617;O14617-5;O14617-3;O14617-2	23	23	23	-0.0108589	0.111275	5.56767e-06
CCZ1;CCZ1B	Vacuolar fusion protein CCZ1 homolog;Vacuolar fusion protein CCZ1 homolog B	P86791;P86790	9	9	8	-0.0128484	0.0788721	5.56313e-06
YBX3	Y-box-binding protein 3	P16989;P16989-3	12	7	2	-0.0142945	0.0632026	5.5364e-06
AMFR	E3 ubiquitin-protein ligase AMFR	Q9UKV5	5	5	5	-0.0130369	0.075887	5.51429e-06
ZNF451	Zinc finger protein 451	Q9Y4E5-2;Q9Y4E5;Q9Y4E5-4	14;1	15	15	-0.0138731	0.0665852	5.48992e-06
ATP2C1	Calcium-transporting ATPase type 2C member 1	P98194-2;P98194-4;P98194;P98194-3;P98194-5;P98194-8;P98194-9;P98194-6;P98194-7	8	8	8	-0.0143357	0.0611977	5.39407e-06
RASAL3	RAS protein activator like-3	Q86YV0;Q86YV0-2	41	41	39	-0.0118308	0.0903867	5.39212e-06
LENG8	Leukocyte receptor cluster member 8	Q96PV6;Q96PV6-1	9	9	9	-0.0124228	0.0811409	5.34773e-06
ARPC4	Actin-related protein 2/3 complex subunit 4	P59998;P59998-3;P59998-2	7	7	6	-0.0135147	0.0677988	5.30345e-06
MCM3AP	Germinal-center associated nuclear protein	O60318	12	12	12	-0.0112748	0.0980024	5.30124e-06
PLIN3	Perilipin-3	O60664-4;O60664;O60664-3	18	18	17	-0.0140321	0.0621224	5.24502e-06
WNK1	Serine/threonine-protein kinase WNK1	Q9H4A3-2;Q9H4A3;Q9H4A3-5;Q9H4A3-6;Q9H4A3-7;Q9H4A3-4	37	37	32	-0.0108383	0.103508	5.16795e-06
SRP68	Signal recognition particle subunit SRP68	Q9UHB9;Q9UHB9-4;Q9UHB9-2	22	22	22	-0.0108836	0.102537	5.16333e-06
CD3EAP	DNA-directed RNA polymerase I subunit RPA34	O15446;O15446-2	7	7	7	-0.0120751	0.0825865	5.14098e-06
ACOX1	Peroxisomal acyl-coenzyme A oxidase 1	Q15067-3;Q15067-2;Q15067	8	8	8	-0.0111841	0.0961879	5.1217e-06
RPL4	60S ribosomal protein L4	P36578	20	20	19	-0.0125531	0.0748743	5.04549e-06
SF3A3	Splicing factor 3A subunit 3	Q12874	11	11	11	-0.0104482	0.108189	5.01478e-06
HIRIP3	HIRA-interacting protein 3	Q9BW71;Q9BW71-2;Q9BW71-3	10	10	10	-0.0127459	0.0716043	4.97795e-06
NELFA	Negative elongation factor A	Q9H3P2	12	12	12	-0.0109876	0.0966984	4.96899e-06
KDM3A	Lysine-specific demethylase 3A	Q9Y4C1	15	14	14	-0.0133817	0.0645294	4.95234e-06
BOD1L1	Biorientation of chromosomes in cell division protein 1-like 1	Q8NFC6	78	78	77	-0.010815	0.0992564	4.93883e-06
SAMD9	Sterile alpha motif domain-containing protein 9	Q5K651	19	17	17	-0.0134236	0.0623793	4.8196e-06
PARP4	Poly [ADP-ribose] polymerase 4	Q9UKK3	24	24	24	-0.0127559	0.0678317	4.72693e-06
IKBKG	NF-kappa-B essential modulator	Q9Y6K9-2;Q9Y6K9;Q9Y6K9-3	19	19	19	-0.0102214	0.105843	4.69768e-06
GZMH	Granzyme H	P20718;P20718-2	10	10	9	-0.0153881	0.0461045	4.69745e-06
HMGN4	High mobility group nucleosome-binding domain-containing protein 4	O00479	5	5	5	-0.0130981	0.0620898	4.56769e-06
ZC3H7A	Zinc finger CCCH domain-containing protein 7A	Q8IWR0	16	16	15	-0.0129067	0.0636981	4.54848e-06
GALNT2	Polypeptide N-acetylgalactosaminyltransferase 2;Polypeptide N-acetylgalactosaminyltransferase 2 soluble form	Q10471	15	15	14	-0.0117707	0.0762879	4.51853e-06
PAK4	Serine/threonine-protein kinase PAK 4	O96013;O96013-2;O96013-3;O96013-4	7	7	7	-0.0121676	0.0706251	4.4754e-06
TBC1D2B	TBC1 domain family member 2B	Q9UPU7;Q9UPU7-2	19	19	19	-0.0121798	0.0703054	4.46438e-06
SDF2	Stromal cell-derived factor 2	Q99470	5	5	5	-0.0168555	0.0359596	4.4055e-06
YKT6	Synaptobrevin homolog YKT6	O15498;O15498-2	7	7	7	-0.00989113	0.105771	4.3961e-06
GUF1	Translation factor GUF1, mitochondrial	Q8N442	6	6	6	-0.0128303	0.0619999	4.37655e-06
PSMF1	Proteasome inhibitor PI31 subunit	Q92530	6	6	6	-0.0133899	0.0567083	4.36476e-06
MTAP	S-methyl-5-thioadenosine phosphorylase	Q13126;Q13126-4;Q13126-3;Q13126-2;Q13126-7;Q13126-6;Q13126-5	14	14	14	-0.0136068	0.0547168	4.35088e-06
SDCCAG3	Serologically defined colon cancer antigen 3	Q96C92-4;Q96C92-3;Q96C92-2;Q96C92	5	5	5	-0.0115526	0.0761244	4.34347e-06
TAF1;TAF1L	Transcription initiation factor TFIID subunit 1;Transcription initiation factor TFIID subunit 1-like	P21675-6;P21675-7;P21675-3;P21675-5;P21675-9;P21675;P21675-2;P21675-12;P21675-4;P21675-8;P21675-10;P21675-11;Q8IZX4	14	13	13	-0.0113205	0.0786659	4.30756e-06
AKR1A1	Alcohol dehydrogenase [NADP(+)]	P14550	19	19	19	-0.0139688	0.0512354	4.2969e-06
RPF2	Ribosome production factor 2 homolog	Q9H7B2	7	7	7	-0.0125912	0.0627456	4.26495e-06
RRM2B	Ribonucleoside-diphosphate reductase subunit M2 B	Q7LG56;Q7LG56-6;Q7LG56-2	4	4	4	-0.0120397	0.0682392	4.23596e-06
TSC22D4	TSC22 domain family protein 4	Q9Y3Q8	15	15	13	-0.0104671	0.0889283	4.15393e-06
CRTC3	CREB-regulated transcription coactivator 3	Q6UUV7-3;Q6UUV7	9	9	9	-0.010822	0.0827766	4.13867e-06
BRD2	Bromodomain-containing protein 2	P25440-3;P25440;P25440-2;P25440-4	15;14	13	3	-0.0104592	0.0883076	4.11928e-06
RUNX3	Runt-related transcription factor 3	Q13761;Q13761-2	9	9	6	-0.0109608	0.0787099	4.04044e-06
ZNF414	Zinc finger protein 414	Q96IQ9-2	3	3	3	-0.0131516	0.0543282	4.03612e-06
PSMA1	Proteasome subunit alpha type-1	P25786;P25786-2	20	20	20	-0.011166	0.075582	4.02916e-06
MIPEP	Mitochondrial intermediate peptidase	Q99797	10	10	10	-0.0138735	0.0482861	3.99702e-06
SH3GLB1	Endophilin-B1	Q9Y371;Q9Y371-2;Q9Y371-3	9	8	8	-0.0105031	0.0848105	3.9924e-06
CNPY3	Protein canopy homolog 3	Q9BT09	8	8	8	-0.0124613	0.0582692	3.88308e-06
GALE	UDP-glucose 4-epimerase	Q14376-2;Q14376	2	2	2	-0.0126098	0.0568027	3.87738e-06
DNAJC21	DnaJ homolog subfamily C member 21	Q5F1R6;Q5F1R6-3;Q5F1R6-2	5	5	5	-0.0105425	0.0808987	3.8401e-06
IDE	Insulin-degrading enzyme	P14735	23	23	23	-0.00995166	0.0908676	3.83518e-06
DCTD	Deoxycytidylate deaminase	P32321;P32321-2	4	4	4	-0.0154916	0.0369743	3.82554e-06
P2RX4	P2X purinoceptor 4	Q99571-3;Q99571;Q99571-2	6	6	6	-0.0104015	0.0813583	3.75893e-06
NAB2	NGFI-A-binding protein 2	Q15742;Q15742-3;Q15742-2	8	8	7	-0.00959698	0.0956156	3.74926e-06
GK;GK3P	Glycerol kinase;Putative glycerol kinase 3	P32189-1;P32189-4;P32189-2;P32189;Q14409	14	14	14	-0.0143234	0.0420935	3.71906e-06
PHF5A	PHD finger-like domain-containing protein 5A	Q7RTV0	7	7	7	-0.0112412	0.0682814	3.69494e-06
[truncated: 4,827 more rows]

## Sheet: Extended Figure 1C Data Points
Dose (uM)	Lymphocytes			Monocytes
0.5	-2.00757	-3.36067	-1.69733	-1.65774	0.955848	2.48493
0.1	-1.62178	-3.16434	-0.484224	-0.149043	2.15524	4.74667
0.02	3.69365	0.0230968	3.39977	9.46283	5.38679	12.2064
0.004	34.586	23.5824	30.4756	41.7417	31.1816	41.5396
0.0008	78.4382	66.7744	69.1829	81.7891	71.1229	79.3989
0.00016	96.7993	95.1726	91.9772	93.6154	101.008	101.198
3.2e-05	106.694	104.758	101.371	122.262	108.802	95.7766
6.4e-06	109.459	105.682	103.017	119.707	117.716	107.219
1.28e-06	105.373	108.269	104.067	105.636	115.663	111.078
2.56e-07	99.6571	102.229	101.631	111.032	105.052	94.9483

## Sheet: Extended Figure 1D
IL6
LPS
Dose (nM)	PF-06550833						KT-474
2000	47.6597	32.452	36.2276	70.948	37.9396	37.7514	27.4966	46.8094	15.0357	9.71956	15.8512	11.6582
400	0.717779	36.3621	48.5579	62.9705	41.0466	50.8222	43.028	35.182	16.4853	12.8974	9.07368	11.61
80	23.7033	48.7499	30.0841	60.1889	47.7365	52.759	42.0396	32.0886	28.2206	13.817	13.8041	10.8881
16	43.4644	86.9196	43.0025	106.255	59.6224	58.3002	54.3148	35.6025	41.7342	15.8517	13.892	13.8901
3.2	59.4768	58.2993	68.019	114.775	70.3433	73.7555	135.376	86.1815	77.5455	45.0955	42.8796	50.8294
0.64	82.0741	139.991	93.8573	122.967	87.2289	157.912	154.422	69.1894	101.258	105.414	84.6386	109.716
0.128	93.3984	109.119	76.9695	105.494	85.7834	92.685	91.9534	159.398	93.4149	67.6205	74.0518	149.458
0.0256	138.575	134.174	109.091	127.45	222.598	102.087	70.6646	152.667	96.0881	92.0122	85.5312	98.4439
IL8
LPS
Dose (nM)	PF-06550833						KT-474
2000	64.554	45.8173	80.1081	82.2085	82.8325	61.8902	42.7705	43.3447	27.9779	22.4953	13.2164	17.9514
400	-2.12021	53.3598	63.2807	71.8831	62.1762	47.7137	52.0215	41.0733	25.7875	25.1384	10.9588	13.7096
80	47.1512	55.1507	47.4485	60.9301	43.3745	35.2673	42.7672	37.7361	27.2835	31.9196	11.613	15.8659
16	61.5005	69.0532	57.6125	66.5018	56.7593	47.0485	57.3301	41.7772	90.3031	27.3576	15.0448	24.6551
3.2	78.0009	68.8764	69.736	94.3472	66.1484	53.4952	93.775	61.9768	66.0035	57.173	48.2901	70.7977
0.64	93.8717	101.375	87.4154	92.9671	74.5649	165.859	114.432	75.8214	106.742	108.902	69.4163	92.0876
0.128	95.8367	105.604	84.2089	87.1878	77.1813	62.2304	88.76	103.952	102.848	97.1025	64.1948	115.599
0.0256	108.882	118.072	89.9888	97.0409	253.055	74.9247	97.6957	115.379	107.704	128.184	71.3058	93.804
IL6
R848
Dose (nM)	PF-06550833						KT-474
500	23.1844	19.7927	14.5897	15.1523	13.2643	11.0289	8.23413	11.0853	4.44835	6.0654	-2.30887	-1.86564
100	22.067	22.4572	15.9992	11.2843	12.7325	10.6448	9.31169	11.605	4.63528	5.28697	-0.39607	-0.48756
20	39.1663	28.4933	24.3499	15.8918	22.5042	19.7553	11.5868	14.3949	7.91056	6.33878	0.601709	4.28819
4	90.9435	83.2258	75.945	71.4194	80.8181	73.671	32.7686	24.7369	17.4974	12.8529	11.2818	17.8587
0.8	107.224	99.6546	99.8204	80.4734	102.826	81.8161	95.2486	111.376	84.0721	77.4926	84.8474	92.8426
0.16	110.525	115.875	104.69	93.5254	86.7879	99.5917	102.38	122.621	98.1313	99.2923	93.6045	118.63
0.032	156.073	96.8688	124.558	92.1239	109.79	90.0724	102.419	120.094	117.109	88.8544	89.8475	107.999
0.0064	110.134	104.146	101.35	88.806	88.9715	100.093	96.0551	136.693	137.901	95.9848	90.9862	159.12
IL8
R848
Dose (nM)	PF-06550833						KT-474
500	58.0961	52.2314	50.6747	83.1387	50.8055	36.5056	13.4054	32.2282	11.2628	12.0394	-4.03297	-4.96691
100	56.3265	51.8086	38.532	40.7435	33.3922	29.3887	16.2238	23.8205	10.9704	7.02258	-5.25666	-3.96361
20	88.6729	61.4449	55.1573	34.495	48.2771	33.5805	16.5991	28.0634	11.7243	7.4319	-0.19193	8.07688
4	97.1243	100.448	79.1034	109.728	65.3709	63.1692	52.2471	48.9046	30.5691	19.5189	35.9072	25.7936
0.8	108.809	108.514	114.546	81.2187	117.527	79.4564	102.902	111.744	88.0471	78.0138	58.7444	92.22
0.16	104.208	109.888	98.3834	90.5397	72.272	73.7162	100.514	123.769	90.5889	87.3917	67.7279	84.5159
0.032	144.083	101.59	94.4177	100.042	68.355	72.9724	99.1052	123.83	92.6931	79.0966	85.9756	66.0089
0.0064	104.6	96.4057	106.016	87.1665	122.421	72.0106	93.8967	143.089	123.28	101.69	85.8857	146.022

## Sheet: Extended Figure 1E Data Points
%p65
Dose (nM)	PF-06550833			KT-474
2000	106.483	96.5604	111.4	4.59211	2.09703	-0.34665
500	97.2988	89.9587	111.555	4.01585	1.30093	-0.1911
125	102.341	96.7546	110.311	47.776	1.99995	1.97102
31.25	100.54	96.3663	114.044	96.3983	81.8036	104.089
7.8125	103.602	101.026	113.422	102.701	111.123	110.155
1.95312	104.142	109.958	113.266	101.081	111.123	107.666
0.488281	99.2797	99.2788	112.644	98.7394	98.8905	109.689
0.12207	93.8772	97.5313	109.844	98.0191	97.3371	105.022
