# Supplementary material for: IRAK4 degrader in hidradenitis suppurativa and atopic dermatitis: a phase 1 trial
Source: Nat Med. 2023 Nov 13;29(12):3127–36. doi: 10.1038/s41591-023-02635-7 (PMC10719089; doi:10.1038/s41591-023-02635-7)
Supplement: Supplementary file 9 — Mean ΔQTcF Data in MAD3 and AD/HS patients on days 7, 14, 21 and 28; Individual ΔQTcF Data in MAD3 and AD/HS patients on days 7, 14, 21 and 28. [file 41591_2023_2635_MOESM9_ESM.xlsx]

## Sheet: Ext Figure 2 Mean Data
X	PARAMETER	CTIME	n	mDQTCF	sdDQTCF	seDQTCF	CIDQTCF	mQTCF	sdQTCF	seQTCF	CIQTCF	DAY	PART	PART2
1	QTcF(ms)	144	20	15.2	9.21441	2.0604	3.38936	418.8	17.5727	3.92938	6.46382	2	PART C	HS/AD Patient Cohort
2	QTcF(ms)	312	19	11.4737	12.3934	2.84324	4.67713	416.158	18.8127	4.31593	7.09971	3	PART C	HS/AD Patient Cohort
3	QTcF(ms)	480	20	5.85	10.0014	2.23639	3.67886	409.45	17.3917	3.8889	6.39724	4	PART C	HS/AD Patient Cohort
4	QTcF(ms)	648	20	1.55	13.7973	3.08517	5.07511	405.15	19.9507	4.4611	7.33852	5	PART C	HS/AD Patient Cohort
5	NA	144	NA	16.9	NA	2.32	3.8048	NA	NA	NA	NA	2	MAD 3.00	Healthy Volunteer MAD3 Cohort
6	NA	312	NA	13.04	NA	3.94	6.4616	NA	NA	NA	NA	3	MAD 3.00	Healthy Volunteer MAD3 Cohort
7	NA	480	NA	-100	NA	0	0	NA	NA	NA	NA	4	MAD 3.00	Healthy Volunteer MAD3 Cohort
8	NA	648	NA	-100	NA	0	0	NA	NA	NA	NA	5	MAD 3.00	Healthy Volunteer MAD3 Cohort

## Sheet: Ext Figure 2 Data Points
DAY	CFB	PART	PART2
3	-18	PART C	HS/AD Patient Cohort
4	-7	PART C	HS/AD Patient Cohort
5	-39	PART C	HS/AD Patient Cohort
2	7	PART C	HS/AD Patient Cohort
3	27	PART C	HS/AD Patient Cohort
4	26	PART C	HS/AD Patient Cohort
5	9	PART C	HS/AD Patient Cohort
2	20	PART C	HS/AD Patient Cohort
3	24	PART C	HS/AD Patient Cohort
4	7	PART C	HS/AD Patient Cohort
5	18	PART C	HS/AD Patient Cohort
2	22	PART C	HS/AD Patient Cohort
4	5	PART C	HS/AD Patient Cohort
5	7	PART C	HS/AD Patient Cohort
2	17	PART C	HS/AD Patient Cohort
3	14	PART C	HS/AD Patient Cohort
4	8	PART C	HS/AD Patient Cohort
5	-2	PART C	HS/AD Patient Cohort
2	9	PART C	HS/AD Patient Cohort
3	3	PART C	HS/AD Patient Cohort
4	-2	PART C	HS/AD Patient Cohort
5	-6	PART C	HS/AD Patient Cohort
2	-1	PART C	HS/AD Patient Cohort
3	23	PART C	HS/AD Patient Cohort
4	14	PART C	HS/AD Patient Cohort
5	20	PART C	HS/AD Patient Cohort
2	18	PART C	HS/AD Patient Cohort
3	23	PART C	HS/AD Patient Cohort
4	16	PART C	HS/AD Patient Cohort
5	8	PART C	HS/AD Patient Cohort
2	18	PART C	HS/AD Patient Cohort
3	2	PART C	HS/AD Patient Cohort
4	1	PART C	HS/AD Patient Cohort
5	-2	PART C	HS/AD Patient Cohort
2	12	PART C	HS/AD Patient Cohort
3	-5	PART C	HS/AD Patient Cohort
4	-9	PART C	HS/AD Patient Cohort
5	-20	PART C	HS/AD Patient Cohort
2	16	PART C	HS/AD Patient Cohort
3	1	PART C	HS/AD Patient Cohort
4	-5	PART C	HS/AD Patient Cohort
5	-4	PART C	HS/AD Patient Cohort
2	4	PART C	HS/AD Patient Cohort
3	13	PART C	HS/AD Patient Cohort
4	4	PART C	HS/AD Patient Cohort
5	2	PART C	HS/AD Patient Cohort
2	38	PART C	HS/AD Patient Cohort
3	16	PART C	HS/AD Patient Cohort
4	5	PART C	HS/AD Patient Cohort
5	0	PART C	HS/AD Patient Cohort
2	12	PART C	HS/AD Patient Cohort
3	8	PART C	HS/AD Patient Cohort
4	-6	PART C	HS/AD Patient Cohort
5	3	PART C	HS/AD Patient Cohort
2	25	PART C	HS/AD Patient Cohort
3	-1	PART C	HS/AD Patient Cohort
4	-5	PART C	HS/AD Patient Cohort
5	-8	PART C	HS/AD Patient Cohort
2	10	PART C	HS/AD Patient Cohort
3	9	PART C	HS/AD Patient Cohort
4	4	PART C	HS/AD Patient Cohort
5	0	PART C	HS/AD Patient Cohort
2	0	PART C	HS/AD Patient Cohort
3	8	PART C	HS/AD Patient Cohort
4	10	PART C	HS/AD Patient Cohort
5	12	PART C	HS/AD Patient Cohort
2	18	PART C	HS/AD Patient Cohort
3	22	PART C	HS/AD Patient Cohort
4	10	PART C	HS/AD Patient Cohort
5	0	PART C	HS/AD Patient Cohort
2	24	PART C	HS/AD Patient Cohort
3	21	PART C	HS/AD Patient Cohort
4	20	PART C	HS/AD Patient Cohort
5	17	PART C	HS/AD Patient Cohort
2	13	PART C	HS/AD Patient Cohort
3	28	PART C	HS/AD Patient Cohort
4	21	PART C	HS/AD Patient Cohort
5	16	PART C	HS/AD Patient Cohort
2	22	PART C	HS/AD Patient Cohort
2	8	MAD 3.00	Healthy Volunteer MAD3 Cohort
2	25	MAD 3.00	Healthy Volunteer MAD3 Cohort
2	7.67	MAD 3.00	Healthy Volunteer MAD3 Cohort
2	9.67	MAD 3.00	Healthy Volunteer MAD3 Cohort
2	24	MAD 3.00	Healthy Volunteer MAD3 Cohort
2	15.67	MAD 3.00	Healthy Volunteer MAD3 Cohort
2	23	MAD 3.00	Healthy Volunteer MAD3 Cohort
2	20	MAD 3.00	Healthy Volunteer MAD3 Cohort
2	19.33	MAD 3.00	Healthy Volunteer MAD3 Cohort
3	-4.67	MAD 3.00	Healthy Volunteer MAD3 Cohort
3	16.67	MAD 3.00	Healthy Volunteer MAD3 Cohort
3	25.67	MAD 3.00	Healthy Volunteer MAD3 Cohort
3	25.33	MAD 3.00	Healthy Volunteer MAD3 Cohort
3	21.33	MAD 3.00	Healthy Volunteer MAD3 Cohort
3	18	MAD 3.00	Healthy Volunteer MAD3 Cohort
3	9.67	MAD 3.00	Healthy Volunteer MAD3 Cohort
3	-6.33	MAD 3.00	Healthy Volunteer MAD3 Cohort
3	11.67	MAD 3.00	Healthy Volunteer MAD3 Cohort
4	50	MAD 3.00	Healthy Volunteer MAD3 Cohort
5	50	MAD 3.00	Healthy Volunteer MAD3 Cohort
