# Supplementary material for: IRAK4 degrader in hidradenitis suppurativa and atopic dermatitis: a phase 1 trial
Source: Nat Med. 2023 Nov 13;29(12):3127–36. doi: 10.1038/s41591-023-02635-7 (PMC10719089; doi:10.1038/s41591-023-02635-7)
Supplement: Supplementary file 10 — Mean Plasma Concentration versus Time Data after single dosing in HVs; Mean Plasma Concentration versus Time Data after multiple dosing in HVs; Mean Skin Concentration versus Time Data after multiple dosing in HVs; Mean Plasma Concentration versus Time Data after multiple dosing in AD/HS patients; Mean Skin Concentration versus Time Data after multiple dosing in AD/HS patients. [file 41591_2023_2635_MOESM10_ESM.xlsx]

## Sheet: Extended Figure 3A Mean Data
TRT	PKDAY	TIME	n	mean	sd	se	TRT2
1000 mg KT-474 (Fasted)	1	0	6	0	0	0	1000 mg SD (n = 6)
1000 mg KT-474 (Fasted)	1	0.5	6	1.52533	0.730842	0.298365	1000 mg SD (n = 6)
1000 mg KT-474 (Fasted)	1	1	6	4.095	1.522	0.621352	1000 mg SD (n = 6)
1000 mg KT-474 (Fasted)	1	2	6	8.21833	1.61999	0.661359	1000 mg SD (n = 6)
1000 mg KT-474 (Fasted)	1	4	6	13.3083	2.99172	1.22137	1000 mg SD (n = 6)
1000 mg KT-474 (Fasted)	1	6	6	22.5333	8.04753	3.28539	1000 mg SD (n = 6)
1000 mg KT-474 (Fasted)	1	8	6	24.9333	8.92651	3.64423	1000 mg SD (n = 6)
1000 mg KT-474 (Fasted)	1	10	5	25.08	5.60152	2.50507	1000 mg SD (n = 6)
1000 mg KT-474 (Fasted)	1	12	5	29.76	10.3597	4.63299	1000 mg SD (n = 6)
1000 mg KT-474 (Fasted)	1	16	5	27.56	7.56657	3.38387	1000 mg SD (n = 6)
1000 mg KT-474 (Fasted)	1	24	6	25.8	10.2764	4.19531	1000 mg SD (n = 6)
1000 mg KT-474 (Fasted)	1	48	6	18.975	8.50786	3.47332	1000 mg SD (n = 6)
1000 mg KT-474 (Fasted)	1	72	6	12.2467	6.37517	2.60265	1000 mg SD (n = 6)
1000 mg KT-474 (Fasted)	1	96	6	8.44833	4.51606	1.84367	1000 mg SD (n = 6)
1000 mg KT-474 (Fasted)	1	144	5	3.708	1.51361	0.676908	1000 mg SD (n = 6)
1000 mg KT-474 (Fasted)	1	216	5	0.9076	0.516546	0.231006	1000 mg SD (n = 6)
1000 mg KT-474 (Fasted)	1	312	5	0.1832	0.172377	0.0770892	1000 mg SD (n = 6)
150 mg KT-474 (Fasted)	1	0	6	0	0	0	150 mg SD (n = 6)
150 mg KT-474 (Fasted)	1	0.5	6	0.4115	0.484	0.197592	150 mg SD (n = 6)
150 mg KT-474 (Fasted)	1	1	6	1.01	0.707048	0.288651	150 mg SD (n = 6)
150 mg KT-474 (Fasted)	1	2	6	3.23667	2.5433	1.0383	150 mg SD (n = 6)
150 mg KT-474 (Fasted)	1	4	6	6.83333	3.67348	1.49969	150 mg SD (n = 6)
150 mg KT-474 (Fasted)	1	6	6	10.98	3.69572	1.50877	150 mg SD (n = 6)
150 mg KT-474 (Fasted)	1	8	6	12.5433	3.71915	1.51834	150 mg SD (n = 6)
150 mg KT-474 (Fasted)	1	10	6	12.0117	2.46178	1.00502	150 mg SD (n = 6)
150 mg KT-474 (Fasted)	1	12	6	11.1017	2.11846	0.864856	150 mg SD (n = 6)
150 mg KT-474 (Fasted)	1	16	6	10.14	1.61632	0.659859	150 mg SD (n = 6)
150 mg KT-474 (Fasted)	1	24	6	8.365	1.84195	0.751974	150 mg SD (n = 6)
150 mg KT-474 (Fasted)	1	48	6	3.41333	0.765654	0.312577	150 mg SD (n = 6)
150 mg KT-474 (Fasted)	1	72	6	1.81	0.450244	0.183811	150 mg SD (n = 6)
150 mg KT-474 (Fasted)	1	96	6	0.966	0.280333	0.114446	150 mg SD (n = 6)
150 mg KT-474 (Fasted)	1	144	6	0.346667	0.142078	0.0580033	150 mg SD (n = 6)
150 mg KT-474 (Fasted)	1	216	6	0.09	0.0995048	0.0406227	150 mg SD (n = 6)
150 mg KT-474 (Fasted)	1	312	6	0	0	0	150 mg SD (n = 6)
1600 mg KT-474 (Fasted)	1	0	6	0	0	0	1600 mg SD (n = 6)
1600 mg KT-474 (Fasted)	1	0.5	6	0.641667	0.379009	0.15473	1600 mg SD (n = 6)
1600 mg KT-474 (Fasted)	1	1	6	2.74683	1.37373	0.560824	1600 mg SD (n = 6)
1600 mg KT-474 (Fasted)	1	2	6	5.77667	2.38641	0.974247	1600 mg SD (n = 6)
1600 mg KT-474 (Fasted)	1	4	6	10.2617	3.82336	1.56088	1600 mg SD (n = 6)
1600 mg KT-474 (Fasted)	1	6	6	16.1617	4.65708	1.90125	1600 mg SD (n = 6)
1600 mg KT-474 (Fasted)	1	8	6	18.7	4.063	1.65871	1600 mg SD (n = 6)
1600 mg KT-474 (Fasted)	1	10	6	18.4333	5.01704	2.0482	1600 mg SD (n = 6)
1600 mg KT-474 (Fasted)	1	12	6	23.5667	8.96965	3.66185	1600 mg SD (n = 6)
1600 mg KT-474 (Fasted)	1	16	6	23.4	8.19536	3.34574	1600 mg SD (n = 6)
1600 mg KT-474 (Fasted)	1	24	6	27.5333	9.14782	3.73458	1600 mg SD (n = 6)
1600 mg KT-474 (Fasted)	1	48	6	22.9	11.8114	4.82196	1600 mg SD (n = 6)
1600 mg KT-474 (Fasted)	1	72	6	15.4817	10.2647	4.19054	1600 mg SD (n = 6)
1600 mg KT-474 (Fasted)	1	96	6	10.1833	7.12445	2.90855	1600 mg SD (n = 6)
1600 mg KT-474 (Fasted)	1	144	6	4.68483	4.09839	1.67316	1600 mg SD (n = 6)
1600 mg KT-474 (Fasted)	1	216	6	1.10533	0.817458	0.333726	1600 mg SD (n = 6)
1600 mg KT-474 (Fasted)	1	312	6	0.2785	0.259056	0.105759	1600 mg SD (n = 6)
25 mg KT-474 (Fasted)	1	0	6	0	0	0	25 mg SD (n = 6)
25 mg KT-474 (Fasted)	1	0.5	6	0.0615	0.150644	0.0615	25 mg SD (n = 6)
25 mg KT-474 (Fasted)	1	1	6	0.571	0.154368	0.0630206	25 mg SD (n = 6)
25 mg KT-474 (Fasted)	1	2	6	1.32467	0.21161	0.0863893	25 mg SD (n = 6)
25 mg KT-474 (Fasted)	1	4	6	2.58333	1.61981	0.661285	25 mg SD (n = 6)
25 mg KT-474 (Fasted)	1	6	6	3.60167	1.95862	0.799602	25 mg SD (n = 6)
25 mg KT-474 (Fasted)	1	8	6	3.90667	2.25205	0.919397	25 mg SD (n = 6)
25 mg KT-474 (Fasted)	1	10	6	3.26333	1.99538	0.814611	25 mg SD (n = 6)
25 mg KT-474 (Fasted)	1	12	6	2.87167	1.59879	0.652704	25 mg SD (n = 6)
25 mg KT-474 (Fasted)	1	16	6	2.269	1.05533	0.430836	25 mg SD (n = 6)
25 mg KT-474 (Fasted)	1	24	6	1.98117	1.00676	0.411008	25 mg SD (n = 6)
25 mg KT-474 (Fasted)	1	48	6	0.9015	0.474058	0.193533	25 mg SD (n = 6)
25 mg KT-474 (Fasted)	1	72	6	0.443	0.297393	0.12141	25 mg SD (n = 6)
25 mg KT-474 (Fasted)	1	96	6	0.261833	0.223481	0.0912357	25 mg SD (n = 6)
25 mg KT-474 (Fasted)	1	144	6	0.0445	0.109002	0.0445	25 mg SD (n = 6)
25 mg KT-474 (Fasted)	1	216	6	0	0	0	25 mg SD (n = 6)
25 mg KT-474 (Fasted)	1	312	6	0	0	0	25 mg SD (n = 6)
300 mg KT-474 (Fasted)	1	0	6	0	0	0	300 mg SD (n = 6)
300 mg KT-474 (Fasted)	1	0.5	6	0.579833	0.553982	0.226162	300 mg SD (n = 6)
300 mg KT-474 (Fasted)	1	1	6	2.49283	1.62861	0.664877	300 mg SD (n = 6)
300 mg KT-474 (Fasted)	1	2	6	5.65333	2.27517	0.928833	300 mg SD (n = 6)
300 mg KT-474 (Fasted)	1	4	6	8.35	2.60384	1.06301	300 mg SD (n = 6)
300 mg KT-474 (Fasted)	1	6	6	14.5333	3.50866	1.4324	300 mg SD (n = 6)
300 mg KT-474 (Fasted)	1	8	6	17.4167	5.44442	2.22267	300 mg SD (n = 6)
300 mg KT-474 (Fasted)	1	10	6	15.9167	4.25555	1.73732	300 mg SD (n = 6)
300 mg KT-474 (Fasted)	1	12	6	15.45	3.56469	1.45528	300 mg SD (n = 6)
300 mg KT-474 (Fasted)	1	16	6	15.775	3.96582	1.61904	300 mg SD (n = 6)
300 mg KT-474 (Fasted)	1	24	6	15.335	4.30016	1.75553	300 mg SD (n = 6)
300 mg KT-474 (Fasted)	1	48	6	7.60667	2.52966	1.03273	300 mg SD (n = 6)
300 mg KT-474 (Fasted)	1	72	6	3.72833	1.18341	0.483125	300 mg SD (n = 6)
300 mg KT-474 (Fasted)	1	96	6	2.23833	0.854012	0.348649	300 mg SD (n = 6)
300 mg KT-474 (Fasted)	1	144	6	0.753333	0.362051	0.147807	300 mg SD (n = 6)
300 mg KT-474 (Fasted)	1	216	6	0.2035	0.172865	0.0705718	300 mg SD (n = 6)
300 mg KT-474 (Fasted)	1	312	6	0.0256667	0.0628702	0.0256667	300 mg SD (n = 6)
600 mg KT-474 (Fasted)	1	0	7	0	0	0	600 mg SD (n = 7)
600 mg KT-474 (Fasted)	1	0.5	7	0.985857	0.870057	0.328851	600 mg SD (n = 7)
600 mg KT-474 (Fasted)	1	1	7	3.27429	1.62258	0.613277	600 mg SD (n = 7)
600 mg KT-474 (Fasted)	1	2	7	5.80429	3.92009	1.48166	600 mg SD (n = 7)
600 mg KT-474 (Fasted)	1	4	7	11.2086	5.12401	1.93669	600 mg SD (n = 7)
600 mg KT-474 (Fasted)	1	6	7	18.8286	8.35578	3.15819	600 mg SD (n = 7)
600 mg KT-474 (Fasted)	1	8	7	20.9857	6.42013	2.42658	600 mg SD (n = 7)
600 mg KT-474 (Fasted)	1	10	7	21.2143	5.47249	2.06841	600 mg SD (n = 7)
600 mg KT-474 (Fasted)	1	12	7	23.4286	7.03721	2.65982	600 mg SD (n = 7)
600 mg KT-474 (Fasted)	1	16	7	23.1143	6.44578	2.43628	600 mg SD (n = 7)
600 mg KT-474 (Fasted)	1	24	7	22.6571	8.22534	3.10889	600 mg SD (n = 7)
600 mg KT-474 (Fasted)	1	48	7	14.3771	3.35534	1.2682	600 mg SD (n = 7)
600 mg KT-474 (Fasted)	1	72	7	8.23714	2.05213	0.775634	600 mg SD (n = 7)
600 mg KT-474 (Fasted)	1	96	6	4.75167	1.6163	0.659851	600 mg SD (n = 7)
600 mg KT-474 (Fasted)	1	144	6	1.546	0.348872	0.142427	600 mg SD (n = 7)
600 mg KT-474 (Fasted)	1	216	7	0.508286	0.148577	0.056157	600 mg SD (n = 7)
600 mg KT-474 (Fasted)	1	312	7	0.100714	0.0962959	0.0363964	600 mg SD (n = 7)
75 mg KT-474 (Fasted)	1	0	6	0	0	0	75 mg SD (n = 6)
75 mg KT-474 (Fasted)	1	0.5	6	0.221167	0.268232	0.109505	75 mg SD (n = 6)
75 mg KT-474 (Fasted)	1	1	6	1.04933	0.6285	0.256584	75 mg SD (n = 6)
75 mg KT-474 (Fasted)	1	2	6	3	2.04447	0.83465	75 mg SD (n = 6)
75 mg KT-474 (Fasted)	1	4	6	5.21167	1.46035	0.596185	75 mg SD (n = 6)
75 mg KT-474 (Fasted)	1	6	6	8.47833	2.98925	1.22036	75 mg SD (n = 6)
75 mg KT-474 (Fasted)	1	8	6	8.94667	2.83888	1.15897	75 mg SD (n = 6)
75 mg KT-474 (Fasted)	1	10	6	7.52667	2.48908	1.01616	75 mg SD (n = 6)
75 mg KT-474 (Fasted)	1	12	6	6.765	2.31857	0.946554	75 mg SD (n = 6)
75 mg KT-474 (Fasted)	1	16	6	5.65833	2.16658	0.884501	75 mg SD (n = 6)
75 mg KT-474 (Fasted)	1	24	6	4.82	1.61106	0.657713	75 mg SD (n = 6)
75 mg KT-474 (Fasted)	1	48	6	2.29833	1.06236	0.433708	75 mg SD (n = 6)
75 mg KT-474 (Fasted)	1	72	6	1.0325	0.363852	0.148542	75 mg SD (n = 6)
75 mg KT-474 (Fasted)	1	96	6	0.561167	0.208584	0.0851541	75 mg SD (n = 6)
75 mg KT-474 (Fasted)	1	144	6	0.189167	0.108595	0.0443339	75 mg SD (n = 6)
75 mg KT-474 (Fasted)	1	216	6	0	0	0	75 mg SD (n = 6)
75 mg KT-474 (Fasted)	1	312	6	0	0	0	75 mg SD (n = 6)

## Sheet: Extended Figure 3B Mean Data
TRT	PKDAY	TIME	n	mean	sd	se	TRT2	CTIME
100 mg KT-474 QD	1	0	9	0	0	0	100 mg QD (n = 9)	0
100 mg KT-474 QD	1	2	9	1.69256	1.11804	0.37268	100 mg QD (n = 9)	2
100 mg KT-474 QD	1	4	9	3.81778	2.3202	0.773399	100 mg QD (n = 9)	4
100 mg KT-474 QD	1	8	9	5.92667	3.20964	1.06988	100 mg QD (n = 9)	8
100 mg KT-474 QD	1	12	9	5.50222	2.33163	0.777212	100 mg QD (n = 9)	12
100 mg KT-474 QD	1	16	9	5.10778	2.1313	0.710434	100 mg QD (n = 9)	16
100 mg KT-474 QD	1	24	9	3.90333	1.53287	0.510958	100 mg QD (n = 9)	24
100 mg KT-474 QD	3	0	9	7.37111	2.67064	0.890214	100 mg QD (n = 9)	48
100 mg KT-474 QD	4	0	9	7.81778	1.64086	0.546953	100 mg QD (n = 9)	72
100 mg KT-474 QD	7	0	9	11.9744	3.69399	1.23133	100 mg QD (n = 9)	144
100 mg KT-474 QD	11	0	9	9.54667	5.00593	1.66864	100 mg QD (n = 9)	240
100 mg KT-474 QD	12	0	9	10.2078	2.5767	0.858899	100 mg QD (n = 9)	264
100 mg KT-474 QD	13	0	9	8.49111	1.94415	0.648049	100 mg QD (n = 9)	288
100 mg KT-474 QD	14	0	9	11.5978	3.40657	1.13552	100 mg QD (n = 9)	312
100 mg KT-474 QD	14	2	9	12.9211	4.76095	1.58698	100 mg QD (n = 9)	314
100 mg KT-474 QD	14	4	9	14.7222	4.52768	1.50923	100 mg QD (n = 9)	316
100 mg KT-474 QD	14	8	9	16.7978	4.76929	1.58976	100 mg QD (n = 9)	320
100 mg KT-474 QD	14	12	9	14.4722	3.89732	1.29911	100 mg QD (n = 9)	324
100 mg KT-474 QD	14	16	9	13.1789	3.69674	1.23225	100 mg QD (n = 9)	328
100 mg KT-474 QD	14	24	9	10.1989	3.05211	1.01737	100 mg QD (n = 9)	336
100 mg KT-474 QD	14	72	9	3.14222	0.813431	0.271144	100 mg QD (n = 9)	384
100 mg KT-474 QD	14	168	9	0.812111	0.255218	0.0850728	100 mg QD (n = 9)	480
100 mg KT-474 QD	14	336	9	0.154444	0.0929235	0.0309745	100 mg QD (n = 9)	648
200 mg KT-474 QD	1	0	9	0	0	0	200 mg QD (n = 9)	0
200 mg KT-474 QD	1	2	9	1.61433	0.94714	0.315713	200 mg QD (n = 9)	2
200 mg KT-474 QD	1	4	9	3.61333	1.16192	0.387306	200 mg QD (n = 9)	4
200 mg KT-474 QD	1	8	9	6.96556	2.18708	0.729027	200 mg QD (n = 9)	8
200 mg KT-474 QD	1	12	9	6.27111	1.5911	0.530368	200 mg QD (n = 9)	12
200 mg KT-474 QD	1	16	9	5.19	1.43126	0.477086	200 mg QD (n = 9)	16
200 mg KT-474 QD	1	24	9	5.77222	1.56822	0.522741	200 mg QD (n = 9)	24
200 mg KT-474 QD	3	0	9	9.07222	3.50652	1.16884	200 mg QD (n = 9)	48
200 mg KT-474 QD	4	0	9	14.0533	7.879	2.62633	200 mg QD (n = 9)	72
200 mg KT-474 QD	7	0	9	18.1678	11.3841	3.79469	200 mg QD (n = 9)	144
200 mg KT-474 QD	11	0	9	15.6167	8.2994	2.76647	200 mg QD (n = 9)	240
200 mg KT-474 QD	12	0	9	16.7611	7.11142	2.37047	200 mg QD (n = 9)	264
200 mg KT-474 QD	13	0	9	17.5	6.468	2.156	200 mg QD (n = 9)	288
200 mg KT-474 QD	14	0	9	17.4222	5.36861	1.78954	200 mg QD (n = 9)	312
200 mg KT-474 QD	14	2	9	19.1778	5.24637	1.74879	200 mg QD (n = 9)	314
200 mg KT-474 QD	14	4	9	22.0556	4.8665	1.62217	200 mg QD (n = 9)	316
200 mg KT-474 QD	14	8	9	25.5889	7.15287	2.38429	200 mg QD (n = 9)	320
200 mg KT-474 QD	14	12	9	22.3778	5.13049	1.71016	200 mg QD (n = 9)	324
200 mg KT-474 QD	14	16	9	19.7333	4.95379	1.65126	200 mg QD (n = 9)	328
200 mg KT-474 QD	14	24	9	19.7	6.23639	2.0788	200 mg QD (n = 9)	336
200 mg KT-474 QD	14	72	9	5.18444	2.99998	0.999992	200 mg QD (n = 9)	384
200 mg KT-474 QD	14	168	9	1.45433	1.01292	0.337641	200 mg QD (n = 9)	480
200 mg KT-474 QD	14	336	9	0.219556	0.198255	0.066085	200 mg QD (n = 9)	648
25 mg KT-474 QD	1	0	9	0	0	0	25 mg QD (n = 9)	0
25 mg KT-474 QD	1	2	9	0.734556	0.546506	0.182169	25 mg QD (n = 9)	2
25 mg KT-474 QD	1	4	9	1.71289	0.937486	0.312495	25 mg QD (n = 9)	4
25 mg KT-474 QD	1	8	9	2.67544	1.46708	0.489027	25 mg QD (n = 9)	8
25 mg KT-474 QD	1	12	9	2.26189	1.18887	0.396291	25 mg QD (n = 9)	12
25 mg KT-474 QD	1	16	9	1.87656	1.05449	0.351498	25 mg QD (n = 9)	16
25 mg KT-474 QD	1	24	9	1.62533	0.884298	0.294766	25 mg QD (n = 9)	24
25 mg KT-474 QD	3	0	9	2.419	0.989833	0.329944	25 mg QD (n = 9)	48
25 mg KT-474 QD	4	0	9	3.51889	1.10419	0.368063	25 mg QD (n = 9)	72
25 mg KT-474 QD	7	0	9	3.21222	0.936573	0.312191	25 mg QD (n = 9)	144
25 mg KT-474 QD	14	0	9	4.71778	1.75782	0.585939	25 mg QD (n = 9)	312
25 mg KT-474 QD	14	2	9	5.69778	1.65821	0.552738	25 mg QD (n = 9)	314
25 mg KT-474 QD	14	4	9	7.16444	2.26772	0.755907	25 mg QD (n = 9)	316
25 mg KT-474 QD	14	8	9	8.55778	2.66976	0.88992	25 mg QD (n = 9)	320
25 mg KT-474 QD	14	12	9	7.20889	2.06498	0.688326	25 mg QD (n = 9)	324
25 mg KT-474 QD	14	16	9	6.24333	1.77421	0.591404	25 mg QD (n = 9)	328
25 mg KT-474 QD	14	24	9	5.22667	1.47436	0.491452	25 mg QD (n = 9)	336
25 mg KT-474 QD	14	72	9	1.30211	0.355162	0.118387	25 mg QD (n = 9)	384
25 mg KT-474 QD	14	168	9	0.286556	0.125981	0.0419938	25 mg QD (n = 9)	480
25 mg KT-474 QD	14	336	9	0	0	0	25 mg QD (n = 9)	648
50 mg KT-474 QD	1	0	9	0	0	0	50 mg QD (n = 9)	0
50 mg KT-474 QD	1	2	9	1.58578	0.879165	0.293055	50 mg QD (n = 9)	2
50 mg KT-474 QD	1	4	9	2.847	1.09441	0.364803	50 mg QD (n = 9)	4
50 mg KT-474 QD	1	8	9	4.54444	1.70855	0.569515	50 mg QD (n = 9)	8
50 mg KT-474 QD	1	12	9	4.28	1.51936	0.506453	50 mg QD (n = 9)	12
50 mg KT-474 QD	1	16	9	3.54667	1.54769	0.515897	50 mg QD (n = 9)	16
50 mg KT-474 QD	1	24	9	2.96889	1.10436	0.36812	50 mg QD (n = 9)	24
50 mg KT-474 QD	3	0	9	5.08444	1.50126	0.50042	50 mg QD (n = 9)	48
50 mg KT-474 QD	4	0	9	6.43333	2.52439	0.841464	50 mg QD (n = 9)	72
50 mg KT-474 QD	7	0	9	7.15444	2.53141	0.843804	50 mg QD (n = 9)	144
50 mg KT-474 QD	14	0	9	8.49111	3.43648	1.14549	50 mg QD (n = 9)	312
50 mg KT-474 QD	14	2	9	9.43333	3.76199	1.254	50 mg QD (n = 9)	314
50 mg KT-474 QD	14	4	9	11.1067	4.04996	1.34999	50 mg QD (n = 9)	316
50 mg KT-474 QD	14	8	9	12.69	4.26602	1.42201	50 mg QD (n = 9)	320
50 mg KT-474 QD	14	12	9	10.3689	3.44515	1.14838	50 mg QD (n = 9)	324
50 mg KT-474 QD	14	16	9	9.15889	3.08994	1.02998	50 mg QD (n = 9)	328
50 mg KT-474 QD	14	24	9	7.64778	2.47285	0.824282	50 mg QD (n = 9)	336
50 mg KT-474 QD	14	72	9	2.24	1.07139	0.35713	50 mg QD (n = 9)	384
50 mg KT-474 QD	14	168	9	0.475111	0.301444	0.100481	50 mg QD (n = 9)	480
50 mg KT-474 QD	14	336	9	0.0275556	0.0826667	0.0275556	50 mg QD (n = 9)	648

## Sheet: Extended Figure 3C Mean Data
TRT	AVISIT	n	mean	sd	se	TRT2
100 mg KT-474 QD	Day 1	9	0	0	0	100 mg QD (n = 9)
	Predose
100 mg KT-474 QD	Day 14	8	93.7375	35.1651	12.4327	100 mg QD (n = 9)
	Predose
100 mg KT-474 QD	Day 28	9	82.7111	32.2527	10.7509	100 mg QD (n = 9)
	Predose
100 mg KT-474 QD	Day 7	9	53.5444	20.239	6.74634	100 mg QD (n = 9)
	Predose
200 mg KT-474 QD	Day 1	9	0	0	0	200 mg QD (n = 9)
	Predose
200 mg KT-474 QD	Day 14	9	238.111	99.07	33.0233	200 mg QD (n = 9)
	Predose
200 mg KT-474 QD	Day 28	8	144.85	70.4849	24.9202	200 mg QD (n = 9)
	Predose
200 mg KT-474 QD	Day 7	9	80.9444	36.2943	12.0981	200 mg QD (n = 9)
	Predose
25 mg KT-474 QD	Day 1	9	0	0	0	25 mg QD (n = 9)
	Predose
25 mg KT-474 QD	Day 14	9	44.5	21.2147	7.07158	25 mg QD (n = 9)
	Predose
25 mg KT-474 QD	Day 28	9	50.1556	26.101	8.70034	25 mg QD (n = 9)
	Predose
25 mg KT-474 QD	Day 7	9	21.5222	7.65241	2.5508	25 mg QD (n = 9)
	Predose
50 mg KT-474 QD	Day 1	8	0	0	0	50 mg QD (n = 8)
	Predose
50 mg KT-474 QD	Day 14	8	94.15	56.6818	20.04	50 mg QD (n = 8)
	Predose
50 mg KT-474 QD	Day 28	7	65.5714	31.2591	11.8148	50 mg QD (n = 8)
	Predose
50 mg KT-474 QD	Day 7	8	40.2125	19.6274	6.93934	50 mg QD (n = 8)
	Predose

## Sheet: Extended Figure 3D Mean Data
AVISIT	ATPT	n	mean	sd	se	TRT	TIME
Day 1	6 h	8	9.92875	8.11212	2.86807	AD Patients (n = 7)	Day 1 - 6 h
Day 1	Predose	8	0	0	0	AD Patients (n = 7)	Day 1 - Predose
Day 11	6 h	7	15.8357	8.46948	3.20116	AD Patients (n = 7)	Day 11 - 6 h
Day 11	Predose	7	10.1657	8.51834	3.21963	AD Patients (n = 7)	Day 11 - Predose
Day 14	6 h	7	19.3557	9.41058	3.55687	AD Patients (n = 7)	Day 14 - 6 h
Day 14	Predose	7	10.2586	9.00641	3.4041	AD Patients (n = 7)	Day 14 - Predose
Day 21	6 h	7	13.7286	5.82302	2.2009	AD Patients (n = 7)	Day 21 - 6 h
Day 21	Predose	7	7.61929	6.6697	2.52091	AD Patients (n = 7)	Day 21 - Predose
Day 28	6 h	6	19.49	10.0081	4.08581	AD Patients (n = 7)	Day 28 - 6 h
Day 28	Predose	7	8.58986	9.67571	3.65707	AD Patients (n = 7)	Day 28 - Predose
Day 31	72 h	7	3.31871	1.57422	0.594998	AD Patients (n = 7)	Day 31
Day 35	168 h	7	0.558143	0.413594	0.156324	AD Patients (n = 7)	Day 35
Day 4	6 h	7	18.4157	9.87927	3.73401	AD Patients (n = 7)	Day 4 - 6 h
Day 4	Predose	8	7.6925	3.95475	1.39822	AD Patients (n = 7)	Day 4 - Predose
Day 42	336 h	7	0.126857	0.125632	0.0474845	AD Patients (n = 7)	Day 42
Day 7	6 h	7	18.8743	8.60666	3.25301	AD Patients (n = 7)	Day 7 - 6 h
Day 7	Predose	7	10.3157	7.9744	3.01404	AD Patients (n = 7)	Day 7 - Predose
Day 1	6 h	13	11.27	5.75121	1.5951	HS Patients (n = 12)	Day 1 - 6 h
Day 1	Predose	12	0	0	0	HS Patients (n = 12)	Day 1 - Predose
Day 11	6 h	11	18.8364	10.201	3.07572	HS Patients (n = 12)	Day 11 - 6 h
Day 11	Predose	13	8.39046	6.90879	1.91615	HS Patients (n = 12)	Day 11 - Predose
Day 14	6 h	12	19.48	6.7818	1.95774	HS Patients (n = 12)	Day 14 - 6 h
Day 14	Predose	13	9.53008	6.12059	1.69755	HS Patients (n = 12)	Day 14 - Predose
Day 21	6 h	12	17.1658	11.3374	3.27283	HS Patients (n = 12)	Day 21 - 6 h
Day 21	Predose	13	9.20485	10.4555	2.89984	HS Patients (n = 12)	Day 21 - Predose
Day 28	6 h	12	16.7558	13.0063	3.7546	HS Patients (n = 12)	Day 28 - 6 h
Day 28	Predose	13	8.61862	11.9917	3.3259	HS Patients (n = 12)	Day 28 - Predose
Day 31	72 h	11	4.61164	4.42746	1.33493	HS Patients (n = 12)	Day 31
Day 35	168 h	12	0.692167	0.480245	0.138635	HS Patients (n = 12)	Day 35
Day 4	6 h	13	15.8615	6.42445	1.78182	HS Patients (n = 12)	Day 4 - 6 h
Day 4	Predose	13	7.07692	2.61213	0.724474	HS Patients (n = 12)	Day 4 - Predose
Day 42	336 h	12	0.112083	0.152789	0.0441065	HS Patients (n = 12)	Day 42
Day 7	6 h	12	21.97	13.3174	3.84439	HS Patients (n = 12)	Day 7 - 6 h
Day 7	Predose	13	12.5931	9.67397	2.68308	HS Patients (n = 12)	Day 7 - Predose

## Sheet: Extended Figure 3E Mean Data
AVISIT	TRT	n	mean	sd	se
Day 1	AD Patients	4	0	0	104.25
Predose
Day 1	HS Patients	4	0	0	0
Predose
Day 28	AD Patients	3	134	122.748	70.8684
Predose
Day 28	HS Patients	9	338.396	384.964	128.321
Predose
Day 42	AD Patients	6	119.167	82.0944	33.5149
Day 42	HS Patients	5	267.2	220.744	98.7195
