# Supplementary material for: IRAK4 degrader in hidradenitis suppurativa and atopic dermatitis: a phase 1 trial
Source: Nat Med. 2023 Nov 13;29(12):3127–36. doi: 10.1038/s41591-023-02635-7 (PMC10719089; doi:10.1038/s41591-023-02635-7)
Supplement: Supplementary file 11 — Mean reduction in LPS-stimulated cytokines after single dosing; Individual reduction in LPS-stimulated cytokines after single dosing; Mean reduction in R848-stimulated cytokines after single dosing; Individual reduction in R848-stimulated cytokines after single dosing. [file 41591_2023_2635_MOESM11_ESM.xlsx]

## Sheet: Extended Figure 4A DataPoints
SUBJID	STIMULI	MARKER2	DOSE	maxCHG
101A021	LPS	IFN gamma	Placebo (n = 16)	-66.5939
101A021	LPS	IL1b	Placebo (n = 16)	-18.7919
101A021	LPS	IL6	Placebo (n = 16)	-10.9643
101A021	LPS	IL8	Placebo (n = 16)	21.4008
101A021	LPS	IL10	Placebo (n = 16)	317.391
101A021	LPS	IL17	Placebo (n = 16)	-54
101A021	LPS	IL23	Placebo (n = 16)	-50
101A021	LPS	TNFa	Placebo (n = 16)	-55.6777
101A021	LPS	IL12	Placebo (n = 16)	-18.5185
101A031	LPS	IFN gamma	Placebo (n = 16)	59.9424
101A031	LPS	IL1b	Placebo (n = 16)	-3.59629
101A031	LPS	IL6	Placebo (n = 16)	-22.5
101A031	LPS	IL8	Placebo (n = 16)	-8.59813
101A031	LPS	IL10	Placebo (n = 16)	-45.1368
101A031	LPS	IL17	Placebo (n = 16)	19.6429
101A031	LPS	IL23	Placebo (n = 16)	0
101A031	LPS	TNFa	Placebo (n = 16)	29.7468
101A031	LPS	IL12	Placebo (n = 16)	-30.2326
101A035	LPS	IFN gamma	Placebo (n = 16)	45.0758
101A035	LPS	IL1b	Placebo (n = 16)	28.5156
101A035	LPS	IL6	Placebo (n = 16)	7.43243
101A035	LPS	IL8	Placebo (n = 16)	12.3324
101A035	LPS	IL10	Placebo (n = 16)	36.2416
101A035	LPS	IL17	Placebo (n = 16)	10.9091
101A035	LPS	IL23	Placebo (n = 16)	14.6341
101A035	LPS	TNFa	Placebo (n = 16)	32.9412
101A035	LPS	IL12	Placebo (n = 16)	16.9811
101A041	LPS	IFN gamma	Placebo (n = 16)	243.478
101A041	LPS	IL1b	Placebo (n = 16)	64.2562
101A041	LPS	IL6	Placebo (n = 16)	64.3087
101A041	LPS	IL8	Placebo (n = 16)	-10.3286
101A041	LPS	IL10	Placebo (n = 16)	-24.3176
101A041	LPS	IL17	Placebo (n = 16)	0
101A041	LPS	IL23	Placebo (n = 16)	55
101A041	LPS	TNFa	Placebo (n = 16)	49.6296
101A041	LPS	IL12	Placebo (n = 16)	135.484
101A056	LPS	IFN gamma	Placebo (n = 16)	24
101A056	LPS	IL1b	Placebo (n = 16)	3.65297
101A056	LPS	IL6	Placebo (n = 16)	21.2521
101A056	LPS	IL8	Placebo (n = 16)	11.5274
101A056	LPS	IL10	Placebo (n = 16)	50.0754
101A056	LPS	IL17	Placebo (n = 16)	0
101A056	LPS	IL23	Placebo (n = 16)	0
101A056	LPS	TNFa	Placebo (n = 16)	16
101A056	LPS	IL12	Placebo (n = 16)	54.0541
101A074	LPS	IFN gamma	Placebo (n = 16)	-45.4545
101A074	LPS	IL1b	Placebo (n = 16)	15.1079
101A074	LPS	IL6	Placebo (n = 16)	-6.04651
101A074	LPS	IL8	Placebo (n = 16)	14.4186
101A074	LPS	IL10	Placebo (n = 16)	28.3208
101A074	LPS	IL17	Placebo (n = 16)	-8.16327
101A074	LPS	IL23	Placebo (n = 16)	-4.34783
101A074	LPS	TNFa	Placebo (n = 16)	-4.01003
101A074	LPS	IL12	Placebo (n = 16)	-73.2955
101A081	LPS	IFN gamma	Placebo (n = 16)	75.2577
101A081	LPS	IL1b	Placebo (n = 16)	33.5372
101A081	LPS	IL6	Placebo (n = 16)	20.9091
101A081	LPS	IL8	Placebo (n = 16)	4.85437
101A081	LPS	IL10	Placebo (n = 16)	-29.6296
101A081	LPS	IL17	Placebo (n = 16)	44.8276
101A081	LPS	IL23	Placebo (n = 16)	43.4783
101A081	LPS	TNFa	Placebo (n = 16)	33.4149
101A081	LPS	IL12	Placebo (n = 16)	185.106
101A092	LPS	IFN gamma	Placebo (n = 16)	-56.3473
101A092	LPS	IL1b	Placebo (n = 16)	-33.8308
101A092	LPS	IL6	Placebo (n = 16)	-23.9382
101A092	LPS	IL8	Placebo (n = 16)	-39.3343
101A092	LPS	IL10	Placebo (n = 16)	-29.3388
101A092	LPS	IL17	Placebo (n = 16)	-8.97436
101A092	LPS	IL23	Placebo (n = 16)	-9.67742
101A092	LPS	TNFa	Placebo (n = 16)	-14.4144
101A092	LPS	IL12	Placebo (n = 16)	-7.63359
101A101	LPS	IFN gamma	1600 mg SD (n = 6)	26.1194
101A101	LPS	IL1b	1600 mg SD (n = 6)	-61.0976
101A101	LPS	IL6	1600 mg SD (n = 6)	-43.659
101A101	LPS	IL8	1600 mg SD (n = 6)	-47.992
101A101	LPS	IL10	1600 mg SD (n = 6)	-66.2264
101A101	LPS	IL17	1600 mg SD (n = 6)	-17.3913
101A101	LPS	IL23	1600 mg SD (n = 6)	-28.5714
101A101	LPS	TNFa	1600 mg SD (n = 6)	-29.9145
101A101	LPS	IL12	1600 mg SD (n = 6)	0
101A105	LPS	IFN gamma	Placebo (n = 16)	-4.41176
101A105	LPS	IL1b	Placebo (n = 16)	27.7778
101A105	LPS	IL6	Placebo (n = 16)	17.1315
101A105	LPS	IL8	Placebo (n = 16)	-1.74419
101A105	LPS	IL10	Placebo (n = 16)	-24.0688
101A105	LPS	IL17	Placebo (n = 16)	-8
101A105	LPS	IL23	Placebo (n = 16)	-9.25926
101A105	LPS	TNFa	Placebo (n = 16)	8.03571
101A105	LPS	IL12	Placebo (n = 16)	-39.7626
101A112	LPS	IFN gamma	1600 mg SD (n = 6)	55.3299
101A112	LPS	IL1b	1600 mg SD (n = 6)	9.87654
101A112	LPS	IL6	1600 mg SD (n = 6)	15.4705
101A112	LPS	IL8	1600 mg SD (n = 6)	-66.5722
101A112	LPS	IL10	1600 mg SD (n = 6)	-67.7652
101A112	LPS	IL17	1600 mg SD (n = 6)	-6.06061
101A112	LPS	IL23	1600 mg SD (n = 6)	94.7368
101A112	LPS	TNFa	1600 mg SD (n = 6)	122.603
101A112	LPS	IL12	1600 mg SD (n = 6)	0
101A114	LPS	IFN gamma	1600 mg SD (n = 6)	-45.7143
101A114	LPS	IL1b	1600 mg SD (n = 6)	-62.8499
101A114	LPS	IL6	1600 mg SD (n = 6)	-57.2868
101A114	LPS	IL8	1600 mg SD (n = 6)	-80.1587
101A114	LPS	IL10	1600 mg SD (n = 6)	-79.0909
101A114	LPS	IL17	1600 mg SD (n = 6)	-25.8065
101A114	LPS	IL23	1600 mg SD (n = 6)	-45.2055
101A114	LPS	TNFa	1600 mg SD (n = 6)	-49.6644
101A114	LPS	IL12	1600 mg SD (n = 6)	-28.7425
101A118	LPS	IFN gamma	Placebo (n = 16)	56.4815
101A118	LPS	IL1b	Placebo (n = 16)	22.0994
101A118	LPS	IL6	Placebo (n = 16)	34.0858
101A118	LPS	IL8	Placebo (n = 16)	-30.9353
101A118	LPS	IL10	Placebo (n = 16)	-31.4387
101A118	LPS	IL17	Placebo (n = 16)	14.8148
101A118	LPS	IL23	Placebo (n = 16)	30
101A118	LPS	TNFa	Placebo (n = 16)	61.9048
101A118	LPS	IL12	Placebo (n = 16)	81.4815
101A119	LPS	IFN gamma	1600 mg SD (n = 6)	-98.0583
101A119	LPS	IL1b	1600 mg SD (n = 6)	-98.037
101A119	LPS	IL6	1600 mg SD (n = 6)	-94.5938
101A119	LPS	IL8	1600 mg SD (n = 6)	-94.4643
101A119	LPS	IL10	1600 mg SD (n = 6)	-93.6508
101A119	LPS	IL17	1600 mg SD (n = 6)	-86.2069
101A119	LPS	IL23	1600 mg SD (n = 6)	-97
101A119	LPS	TNFa	1600 mg SD (n = 6)	-96.9188
101A119	LPS	IL12	1600 mg SD (n = 6)	0
101A125	LPS	IFN gamma	1600 mg SD (n = 6)	-93.0233
101A125	LPS	IL1b	1600 mg SD (n = 6)	-99.9295
101A125	LPS	IL6	1600 mg SD (n = 6)	-99.9931
101A125	LPS	IL8	1600 mg SD (n = 6)	-99.8887
101A125	LPS	IL10	1600 mg SD (n = 6)	-98.705
101A125	LPS	IL17	1600 mg SD (n = 6)	0
101A125	LPS	IL23	1600 mg SD (n = 6)	-95.2
101A125	LPS	TNFa	1600 mg SD (n = 6)	-99.8297
101A125	LPS	IL12	1600 mg SD (n = 6)	-72.9885
101A130	LPS	IFN gamma	1600 mg SD (n = 6)	-97.2117
101A130	LPS	IL1b	1600 mg SD (n = 6)	-98.1711
101A130	LPS	IL6	1600 mg SD (n = 6)	-94.1782
101A130	LPS	IL8	1600 mg SD (n = 6)	-98.6462
101A130	LPS	IL10	1600 mg SD (n = 6)	-92.0765
101A130	LPS	IL17	1600 mg SD (n = 6)	-78.9474
101A130	LPS	IL23	1600 mg SD (n = 6)	-98.3333
101A130	LPS	TNFa	1600 mg SD (n = 6)	-96.366
101A130	LPS	IL12	1600 mg SD (n = 6)	-72.9885
101A165	LPS	IFN gamma	Placebo (n = 16)	113.158
101A165	LPS	IL1b	Placebo (n = 16)	2.27273
101A165	LPS	IL6	Placebo (n = 16)	13.9588
101A165	LPS	IL8	Placebo (n = 16)	58.8486
101A165	LPS	IL10	Placebo (n = 16)	56.4815
101A165	LPS	IL17	Placebo (n = 16)	-15
101A165	LPS	IL23	Placebo (n = 16)	-51.5152
101A165	LPS	TNFa	Placebo (n = 16)	-24.6032
101A165	LPS	IL12	Placebo (n = 16)	0
101A175	LPS	IFN gamma	Placebo (n = 16)	-18.9369
101A175	LPS	IL1b	Placebo (n = 16)	-47.3684
101A175	LPS	IL6	Placebo (n = 16)	-44.6502
101A175	LPS	IL8	Placebo (n = 16)	-18.9504
101A175	LPS	IL10	Placebo (n = 16)	-23.2172
101A175	LPS	IL17	Placebo (n = 16)	-27.7778
101A175	LPS	IL23	Placebo (n = 16)	-54.1667
101A175	LPS	TNFa	Placebo (n = 16)	-36.5269
101A175	LPS	IL12	Placebo (n = 16)	-75
201A005	LPS	IFN gamma	Placebo (n = 16)	2.407
201A005	LPS	IL1b	Placebo (n = 16)	54.1057
201A005	LPS	IL6	Placebo (n = 16)	21.7631
201A005	LPS	IL8	Placebo (n = 16)	78.1305
201A005	LPS	IL10	Placebo (n = 16)	24.2733
201A005	LPS	IL17	Placebo (n = 16)	0
201A005	LPS	IL23	Placebo (n = 16)	8.69565
201A005	LPS	TNFa	Placebo (n = 16)	-3.25301
201A005	LPS	IL12	Placebo (n = 16)	10.6383
201A011	LPS	IFN gamma	Placebo (n = 16)	598.969
201A011	LPS	IL1b	Placebo (n = 16)	126.667
201A011	LPS	IL6	Placebo (n = 16)	157.202
201A011	LPS	IL8	Placebo (n = 16)	191.221
201A011	LPS	IL10	Placebo (n = 16)	145.283
201A011	LPS	IL17	Placebo (n = 16)	145.714
201A011	LPS	IL23	Placebo (n = 16)	140.741
201A011	LPS	TNFa	Placebo (n = 16)	100
201A011	LPS	IL12	Placebo (n = 16)	126.042
201A033	LPS	IFN gamma	1000 mg SD (n = 6)	-98.4211
201A033	LPS	IL1b	1000 mg SD (n = 6)	-93.8954
201A033	LPS	IL6	1000 mg SD (n = 6)	-87.6667
201A033	LPS	IL8	1000 mg SD (n = 6)	-95.9449
201A033	LPS	IL10	1000 mg SD (n = 6)	-99.3651
201A033	LPS	IL17	1000 mg SD (n = 6)	-69.2308
201A033	LPS	IL23	1000 mg SD (n = 6)	-93.3333
201A033	LPS	TNFa	1000 mg SD (n = 6)	-64.1509
201A033	LPS	IL12	1000 mg SD (n = 6)	-63.2812
201A039	LPS	IFN gamma	Placebo (n = 16)	-41.7213
201A039	LPS	IL1b	Placebo (n = 16)	-11.6279
201A039	LPS	IL6	Placebo (n = 16)	-3.84047
201A039	LPS	IL8	Placebo (n = 16)	40.6467
201A039	LPS	IL10	Placebo (n = 16)	0.386847
201A039	LPS	IL17	Placebo (n = 16)	0
201A039	LPS	IL23	Placebo (n = 16)	-15.6863
201A039	LPS	TNFa	Placebo (n = 16)	-5.80205
201A039	LPS	IL12	Placebo (n = 16)	16.3636
201A040	LPS	IFN gamma	Placebo (n = 16)	231.381
201A040	LPS	IL1b	Placebo (n = 16)	77.0898
201A040	LPS	IL6	Placebo (n = 16)	-58.3685
201A040	LPS	IL8	Placebo (n = 16)	-19.6286
201A040	LPS	IL10	Placebo (n = 16)	0.840336
201A040	LPS	IL17	Placebo (n = 16)	111.765
201A040	LPS	IL23	Placebo (n = 16)	109.091
201A040	LPS	TNFa	Placebo (n = 16)	85.3774
201A040	LPS	IL12	Placebo (n = 16)	107.746
201A044	LPS	IFN gamma	1000 mg SD (n = 6)	-13.9831
201A044	LPS	IL1b	1000 mg SD (n = 6)	-57.3148
201A044	LPS	IL6	1000 mg SD (n = 6)	-44.8622
201A044	LPS	IL8	1000 mg SD (n = 6)	-83.9048
201A044	LPS	IL10	1000 mg SD (n = 6)	-72.7692
201A044	LPS	IL17	1000 mg SD (n = 6)	85.1852
201A044	LPS	IL23	1000 mg SD (n = 6)	-37.931
201A044	LPS	TNFa	1000 mg SD (n = 6)	-16.5354
201A044	LPS	IL12	1000 mg SD (n = 6)	-42.9268
201A046	LPS	IFN gamma	1000 mg SD (n = 6)	-48.7242
201A046	LPS	IL1b	1000 mg SD (n = 6)	-33.8295
201A046	LPS	IL6	1000 mg SD (n = 6)	-37.7246
201A046	LPS	IL8	1000 mg SD (n = 6)	-87.1019
201A046	LPS	IL10	1000 mg SD (n = 6)	-74.744
201A046	LPS	IL17	1000 mg SD (n = 6)	-83.7838
201A046	LPS	IL23	1000 mg SD (n = 6)	-36.3636
201A046	LPS	TNFa	1000 mg SD (n = 6)	17.6471
201A046	LPS	IL12	1000 mg SD (n = 6)	16.3043
201A048	LPS	IFN gamma	1000 mg SD (n = 6)	-67.6692
201A048	LPS	IL1b	1000 mg SD (n = 6)	-48.3636
201A048	LPS	IL6	1000 mg SD (n = 6)	-10.3175
201A048	LPS	IL8	1000 mg SD (n = 6)	-27.4359
201A048	LPS	IL10	1000 mg SD (n = 6)	-9.04977
201A048	LPS	IL17	1000 mg SD (n = 6)	-57.1429
201A048	LPS	IL23	1000 mg SD (n = 6)	-29.4118
201A048	LPS	TNFa	1000 mg SD (n = 6)	9.61538
201A048	LPS	IL12	1000 mg SD (n = 6)	0
201A050	LPS	IFN gamma	1000 mg SD (n = 6)	-81.5663
201A050	LPS	IL1b	1000 mg SD (n = 6)	-95.3226
201A050	LPS	IL6	1000 mg SD (n = 6)	-86.8812
201A050	LPS	IL8	1000 mg SD (n = 6)	-86.9337
201A050	LPS	IL10	1000 mg SD (n = 6)	-88.6691
201A050	LPS	IL17	1000 mg SD (n = 6)	-68.4211
201A050	LPS	IL23	1000 mg SD (n = 6)	-86.7568
201A050	LPS	TNFa	1000 mg SD (n = 6)	-87.7167
201A050	LPS	IL12	1000 mg SD (n = 6)	-91.6201
201A062	LPS	IFN gamma	1000 mg SD (n = 6)	6.53061
201A062	LPS	IL1b	1000 mg SD (n = 6)	-17.7358
201A062	LPS	IL6	1000 mg SD (n = 6)	-9.66292
201A062	LPS	IL8	1000 mg SD (n = 6)	-47.8193
201A062	LPS	IL10	1000 mg SD (n = 6)	-55.8304
201A062	LPS	IL17	1000 mg SD (n = 6)	-46
201A062	LPS	IL23	1000 mg SD (n = 6)	-42.8571
201A062	LPS	TNFa	1000 mg SD (n = 6)	-45.3125
201A062	LPS	IL12	1000 mg SD (n = 6)	0

## Sheet: Extended Figure 4A Mean Data
STIMULI	MARKER2	DOSE	n	mean	sd	se	median	max	min	mean2	se2
LPS	IFN gamma	Placebo (n = 16)	16	76.0428	167.077	41.7693	34.5379	598.969	-66.5939	76.0428	41.7693
LPS	IFN gamma	1000 mg SD (n = 6)	6	-50.6389	40.3617	16.4776	-58.1967	6.53061	-98.4211	-50.6389	16.4776
LPS	IFN gamma	1600 mg SD (n = 6)	6	-42.093	67.7072	27.6414	-69.3688	55.3299	-98.0583	-42.093	27.6414
LPS	IL1b	Placebo (n = 16)	16	21.2417	44.0896	11.0224	18.6037	126.667	-47.3684	21.2417	11.0224
LPS	IL1b	1000 mg SD (n = 6)	6	-57.7436	31.5589	12.8838	-52.8392	-17.7358	-95.3226	-57.7436	12.8838
LPS	IL1b	1600 mg SD (n = 6)	6	-68.3681	42.3559	17.2917	-80.4435	9.87654	-99.9295	-68.3681	17.2917
LPS	IL6	Placebo (n = 16)	16	11.7334	49.2371	12.3093	10.6956	157.202	-58.3685	11.7334	12.3093
LPS	IL6	1000 mg SD (n = 6)	6	-46.1858	34.8442	14.2251	-41.2934	-9.66292	-87.6667	-46.1858	14.2251
LPS	IL6	1600 mg SD (n = 6)	6	-62.3734	44.4988	18.1666	-75.7325	15.4705	-99.9931	-62.3734	18.1666
LPS	IL8	Placebo (n = 16)	16	18.9913	55.6303	13.9076	8.19087	191.221	-39.3343	18.9913	13.9076
LPS	IL8	1000 mg SD (n = 6)	6	-71.5234	27.333	11.1587	-85.4192	-27.4359	-95.9449	-71.5234	11.1587
LPS	IL8	1600 mg SD (n = 6)	6	-81.287	20.7237	8.46042	-87.3115	-47.992	-99.8887	-81.287	8.46042
LPS	IL10	Placebo (n = 16)	16	28.2592	90.9009	22.7252	0.613592	317.391	-45.1368	28.2592	22.7252
LPS	IL10	1000 mg SD (n = 6)	6	-66.7379	31.9151	13.0293	-73.7566	-9.04977	-99.3651	-66.7379	13.0293
LPS	IL10	1600 mg SD (n = 6)	6	-82.9191	13.9367	5.68965	-85.5837	-66.2264	-98.705	-82.9191	5.68965
LPS	IL17	Placebo (n = 16)	16	14.1099	49.9308	12.4827	0	145.714	-54	14.1099	12.4827
LPS	IL17	1000 mg SD (n = 6)	6	-39.8989	62.5785	25.5476	-62.782	85.1852	-83.7838	-39.8989	25.5476
LPS	IL17	1600 mg SD (n = 6)	6	-35.7354	37.4362	15.2833	-21.5989	0	-86.2069	-35.7354	15.2833
LPS	IL23	Placebo (n = 16)	16	12.9367	53.9558	13.4889	0	140.741	-54.1667	12.9367	13.4889
LPS	IL23	1000 mg SD (n = 6)	6	-54.4423	27.9891	11.4265	-40.3941	-29.4118	-93.3333	-54.4423	11.4265
LPS	IL23	1600 mg SD (n = 6)	6	-44.9289	74.6522	30.4766	-70.2027	94.7368	-98.3333	-44.9289	30.4766
LPS	TNFa	Placebo (n = 16)	16	17.0477	42.9336	10.7334	12.0179	100	-55.6777	17.0477	10.7334
LPS	TNFa	1000 mg SD (n = 6)	6	-31.0755	41.8233	17.0743	-30.924	17.6471	-87.7167	-31.0755	17.0743
LPS	TNFa	1600 mg SD (n = 6)	6	-41.6818	85.5737	34.9353	-73.0152	122.603	-99.8297	-41.6818	34.9353
LPS	IL12	Placebo (n = 16)	16	30.5909	77.1436	19.2859	13.501	185.106	-75	30.5909	19.2859
LPS	IL12	1000 mg SD (n = 6)	6	-30.254	42.4629	17.3354	-21.4634	16.3043	-91.6201	-30.254	17.3354
LPS	IL12	1600 mg SD (n = 6)	6	-29.1199	35.7574	14.5979	-14.3713	0	-72.9885	-29.1199	14.5979

## Sheet: Extended Figure4B DataPoints
SUBJID	STIMULI	MARKER2	DOSE	maxCHG
101A021	R848	IFN gamma	Placebo (n = 16)	259.494
101A021	R848	IL1b	Placebo (n = 16)	-15.6436
101A021	R848	IL6	Placebo (n = 16)	4.23729
101A021	R848	IL8	Placebo (n = 16)	53.6364
101A021	R848	IL10	Placebo (n = 16)	178.481
101A021	R848	IL17	Placebo (n = 16)	0
101A021	R848	IL23	Placebo (n = 16)	258.333
101A021	R848	TNFa	Placebo (n = 16)	-13.4921
101A021	R848	IL12	Placebo (n = 16)	107.407
101A031	R848	IFN gamma	Placebo (n = 16)	3.4188
101A031	R848	IL1b	Placebo (n = 16)	-8.85714
101A031	R848	IL6	Placebo (n = 16)	-24.661
101A031	R848	IL8	Placebo (n = 16)	-14.3541
101A031	R848	IL10	Placebo (n = 16)	-30.5136
101A031	R848	IL17	Placebo (n = 16)	-27.2727
101A031	R848	IL23	Placebo (n = 16)	150
101A031	R848	TNFa	Placebo (n = 16)	-42.0074
101A031	R848	IL12	Placebo (n = 16)	-53.8182
101A035	R848	IFN gamma	Placebo (n = 16)	55.2239
101A035	R848	IL1b	Placebo (n = 16)	57.6577
101A035	R848	IL6	Placebo (n = 16)	34.5455
101A035	R848	IL8	Placebo (n = 16)	87.8378
101A035	R848	IL10	Placebo (n = 16)	18.0488
101A035	R848	IL17	Placebo (n = 16)	0
101A035	R848	IL23	Placebo (n = 16)	125
101A035	R848	TNFa	Placebo (n = 16)	44.898
101A035	R848	IL12	Placebo (n = 16)	23.1527
101A041	R848	IFN gamma	Placebo (n = 16)	97.2043
101A041	R848	IL1b	Placebo (n = 16)	19.337
101A041	R848	IL6	Placebo (n = 16)	30
101A041	R848	IL8	Placebo (n = 16)	80.5085
101A041	R848	IL10	Placebo (n = 16)	26.4151
101A041	R848	IL17	Placebo (n = 16)	150
101A041	R848	IL23	Placebo (n = 16)	0
101A041	R848	TNFa	Placebo (n = 16)	41.7391
101A041	R848	IL12	Placebo (n = 16)	75.6098
101A056	R848	IFN gamma	Placebo (n = 16)	8.69565
101A056	R848	IL1b	Placebo (n = 16)	-15.9836
101A056	R848	IL6	Placebo (n = 16)	-2.27273
101A056	R848	IL8	Placebo (n = 16)	-2.82486
101A056	R848	IL10	Placebo (n = 16)	17.8571
101A056	R848	IL17	Placebo (n = 16)	40.7407
101A056	R848	IL23	Placebo (n = 16)	2.53165
101A056	R848	TNFa	Placebo (n = 16)	-0.819672
101A056	R848	IL12	Placebo (n = 16)	6.29371
101A074	R848	IFN gamma	Placebo (n = 16)	-2.72109
101A074	R848	IL1b	Placebo (n = 16)	6.97674
101A074	R848	IL6	Placebo (n = 16)	45.0882
101A074	R848	IL8	Placebo (n = 16)	24.2991
101A074	R848	IL10	Placebo (n = 16)	41.2226
101A074	R848	IL17	Placebo (n = 16)	0
101A074	R848	IL23	Placebo (n = 16)	0
101A074	R848	TNFa	Placebo (n = 16)	31.9088
101A074	R848	IL12	Placebo (n = 16)	-37.5
101A081	R848	IFN gamma	Placebo (n = 16)	6.44391
101A081	R848	IL1b	Placebo (n = 16)	-11.0727
101A081	R848	IL6	Placebo (n = 16)	-12.1495
101A081	R848	IL8	Placebo (n = 16)	-39.5722
101A081	R848	IL10	Placebo (n = 16)	0.884956
101A081	R848	IL17	Placebo (n = 16)	0
101A081	R848	IL23	Placebo (n = 16)	-57.1429
101A081	R848	TNFa	Placebo (n = 16)	16
101A081	R848	IL12	Placebo (n = 16)	-5.49451
101A092	R848	IFN gamma	Placebo (n = 16)	-75.9928
101A092	R848	IL1b	Placebo (n = 16)	-51.8672
101A092	R848	IL6	Placebo (n = 16)	-53.0769
101A092	R848	IL8	Placebo (n = 16)	-57.0039
101A092	R848	IL10	Placebo (n = 16)	-4.06886
101A092	R848	IL17	Placebo (n = 16)	-18.3099
101A092	R848	IL23	Placebo (n = 16)	-53.8462
101A092	R848	TNFa	Placebo (n = 16)	-38.9844
101A092	R848	IL12	Placebo (n = 16)	-45.9184
101A101	R848	IFN gamma	1600 mg SD (n = 6)	-97.4869
101A101	R848	IL1b	1600 mg SD (n = 6)	-88.2767
101A101	R848	IL6	1600 mg SD (n = 6)	-77.601
101A101	R848	IL8	1600 mg SD (n = 6)	-15.4217
101A101	R848	IL10	1600 mg SD (n = 6)	-66.5986
101A101	R848	IL17	1600 mg SD (n = 6)	-64.7059
101A101	R848	IL23	1600 mg SD (n = 6)	0
101A101	R848	TNFa	1600 mg SD (n = 6)	-79.4503
101A101	R848	IL12	1600 mg SD (n = 6)	-91.7832
101A105	R848	IFN gamma	Placebo (n = 16)	-99.5385
101A105	R848	IL1b	Placebo (n = 16)	-86.0353
101A105	R848	IL6	Placebo (n = 16)	-97.0732
101A105	R848	IL8	Placebo (n = 16)	-78.3761
101A105	R848	IL10	Placebo (n = 16)	-95.9231
101A105	R848	IL17	Placebo (n = 16)	-64.7059
101A105	R848	IL23	Placebo (n = 16)	0
101A105	R848	TNFa	Placebo (n = 16)	-95.8262
101A105	R848	IL12	Placebo (n = 16)	-92.3453
101A112	R848	IFN gamma	1600 mg SD (n = 6)	-99.4719
101A112	R848	IL1b	1600 mg SD (n = 6)	-93.6052
101A112	R848	IL6	1600 mg SD (n = 6)	-89.0374
101A112	R848	IL8	1600 mg SD (n = 6)	-49.37
101A112	R848	IL10	1600 mg SD (n = 6)	-96.5724
101A112	R848	IL17	1600 mg SD (n = 6)	-82.6087
101A112	R848	IL23	1600 mg SD (n = 6)	-58.6207
101A112	R848	TNFa	1600 mg SD (n = 6)	-79.2045
101A112	R848	IL12	1600 mg SD (n = 6)	-94.5221
101A114	R848	IFN gamma	1600 mg SD (n = 6)	-98.4889
101A114	R848	IL1b	1600 mg SD (n = 6)	-90.402
101A114	R848	IL6	1600 mg SD (n = 6)	-85.5591
101A114	R848	IL8	1600 mg SD (n = 6)	-68.1092
101A114	R848	IL10	1600 mg SD (n = 6)	-93.4043
101A114	R848	IL17	1600 mg SD (n = 6)	-85.1852
101A114	R848	IL23	1600 mg SD (n = 6)	-72.093
101A114	R848	TNFa	1600 mg SD (n = 6)	-84.0072
101A114	R848	IL12	1600 mg SD (n = 6)	-93.7831
101A118	R848	IFN gamma	Placebo (n = 16)	-48.8889
101A118	R848	IL1b	Placebo (n = 16)	-43.8776
101A118	R848	IL6	Placebo (n = 16)	6.36943
101A118	R848	IL8	Placebo (n = 16)	-48.8688
101A118	R848	IL10	Placebo (n = 16)	47.7064
101A118	R848	IL17	Placebo (n = 16)	0
101A118	R848	IL23	Placebo (n = 16)	0
101A118	R848	TNFa	Placebo (n = 16)	-15.3333
101A118	R848	IL12	Placebo (n = 16)	-57.9235
101A119	R848	IFN gamma	1600 mg SD (n = 6)	-91.4189
101A119	R848	IL1b	1600 mg SD (n = 6)	-89.6875
101A119	R848	IL6	1600 mg SD (n = 6)	-85.2535
101A119	R848	IL8	1600 mg SD (n = 6)	-19.469
101A119	R848	IL10	1600 mg SD (n = 6)	-97.35
101A119	R848	IL17	1600 mg SD (n = 6)	-82.6087
101A119	R848	IL23	1600 mg SD (n = 6)	-58.6207
101A119	R848	TNFa	1600 mg SD (n = 6)	-97.3451
101A119	R848	IL12	1600 mg SD (n = 6)	-94.5221
101A125	R848	IFN gamma	1600 mg SD (n = 6)	-96.6667
101A125	R848	IL1b	1600 mg SD (n = 6)	-96.6337
101A125	R848	IL6	1600 mg SD (n = 6)	-97.824
101A125	R848	IL8	1600 mg SD (n = 6)	-95.7241
101A125	R848	IL10	1600 mg SD (n = 6)	-97.0492
101A125	R848	IL17	1600 mg SD (n = 6)	0
101A125	R848	IL23	1600 mg SD (n = 6)	-53.8462
101A125	R848	TNFa	1600 mg SD (n = 6)	-96.8995
101A125	R848	IL12	1600 mg SD (n = 6)	-91.1654
101A130	R848	IFN gamma	1600 mg SD (n = 6)	-97.2222
101A130	R848	IL1b	1600 mg SD (n = 6)	-96.1708
101A130	R848	IL6	1600 mg SD (n = 6)	-90.6494
101A130	R848	IL8	1600 mg SD (n = 6)	-76.9841
101A130	R848	IL10	1600 mg SD (n = 6)	-83.7313
101A130	R848	IL17	1600 mg SD (n = 6)	0
101A130	R848	IL23	1600 mg SD (n = 6)	-63.6364
101A130	R848	TNFa	1600 mg SD (n = 6)	-88.6475
101A130	R848	IL12	1600 mg SD (n = 6)	-90.7843
101A165	R848	IFN gamma	Placebo (n = 16)	88.6792
101A165	R848	IL1b	Placebo (n = 16)	5.26316
101A165	R848	IL6	Placebo (n = 16)	-3.91061
101A165	R848	IL8	Placebo (n = 16)	-11.3014
101A165	R848	IL10	Placebo (n = 16)	-13.5455
101A165	R848	IL17	Placebo (n = 16)	0
101A165	R848	IL23	Placebo (n = 16)	-15.7895
101A165	R848	TNFa	Placebo (n = 16)	-3.80079
101A165	R848	IL12	Placebo (n = 16)	-8.39416
101A175	R848	IFN gamma	Placebo (n = 16)	24.9169
101A175	R848	IL1b	Placebo (n = 16)	-4.2394
101A175	R848	IL6	Placebo (n = 16)	19.1489
101A175	R848	IL8	Placebo (n = 16)	136.145
101A175	R848	IL10	Placebo (n = 16)	29.6651
101A175	R848	IL17	Placebo (n = 16)	42.8571
101A175	R848	IL23	Placebo (n = 16)	26.6667
101A175	R848	TNFa	Placebo (n = 16)	-23.9819
101A175	R848	IL12	Placebo (n = 16)	-51.3321
201A005	R848	IFN gamma	Placebo (n = 16)	99.0783
201A005	R848	IL1b	Placebo (n = 16)	5.51724
201A005	R848	IL6	Placebo (n = 16)	9.84848
201A005	R848	IL8	Placebo (n = 16)	132.979
201A005	R848	IL10	Placebo (n = 16)	-5.42169
201A005	R848	IL17	Placebo (n = 16)	145.714
201A005	R848	IL23	Placebo (n = 16)	108.333
201A005	R848	TNFa	Placebo (n = 16)	-9.80966
201A005	R848	IL12	Placebo (n = 16)	-8.75576
201A011	R848	IFN gamma	Placebo (n = 16)	363.964
201A011	R848	IL1b	Placebo (n = 16)	29.6296
201A011	R848	IL6	Placebo (n = 16)	70.2703
201A011	R848	IL8	Placebo (n = 16)	2466.04
201A011	R848	IL10	Placebo (n = 16)	121.414
201A011	R848	IL17	Placebo (n = 16)	508.333
201A011	R848	IL23	Placebo (n = 16)	108.333
201A011	R848	TNFa	Placebo (n = 16)	5.18519
201A011	R848	IL12	Placebo (n = 16)	62.1145
201A033	R848	IFN gamma	1000 mg SD (n = 6)	-97.0297
201A033	R848	IL1b	1000 mg SD (n = 6)	-95.8861
201A033	R848	IL6	1000 mg SD (n = 6)	-90.1592
201A033	R848	IL8	1000 mg SD (n = 6)	-92.4755
201A033	R848	IL10	1000 mg SD (n = 6)	-97.4038
201A033	R848	IL17	1000 mg SD (n = 6)	0
201A033	R848	IL23	1000 mg SD (n = 6)	0
201A033	R848	TNFa	1000 mg SD (n = 6)	-69.8068
201A033	R848	IL12	1000 mg SD (n = 6)	-85.5828
201A039	R848	IFN gamma	Placebo (n = 16)	-17.7982
201A039	R848	IL1b	Placebo (n = 16)	-24.2424
201A039	R848	IL6	Placebo (n = 16)	-10.1604
201A039	R848	IL8	Placebo (n = 16)	17.341
201A039	R848	IL10	Placebo (n = 16)	-17.3653
201A039	R848	IL17	Placebo (n = 16)	125
201A039	R848	IL23	Placebo (n = 16)	0
201A039	R848	TNFa	Placebo (n = 16)	19.1358
201A039	R848	IL12	Placebo (n = 16)	-3.47826
201A040	R848	IFN gamma	Placebo (n = 16)	-93.7324
201A040	R848	IL1b	Placebo (n = 16)	-35.2273
201A040	R848	IL6	Placebo (n = 16)	-51.5054
201A040	R848	IL8	Placebo (n = 16)	-29.1803
201A040	R848	IL10	Placebo (n = 16)	-34.9345
201A040	R848	IL17	Placebo (n = 16)	-46
201A040	R848	IL23	Placebo (n = 16)	0
201A040	R848	TNFa	Placebo (n = 16)	-55.1471
201A040	R848	IL12	Placebo (n = 16)	-74.289
201A044	R848	IFN gamma	1000 mg SD (n = 6)	-83.5938
201A044	R848	IL1b	1000 mg SD (n = 6)	-77.2666
201A044	R848	IL6	1000 mg SD (n = 6)	-66.1168
201A044	R848	IL8	1000 mg SD (n = 6)	13.5135
201A044	R848	IL10	1000 mg SD (n = 6)	-41.1382
201A044	R848	IL17	1000 mg SD (n = 6)	-55.5556
201A044	R848	IL23	1000 mg SD (n = 6)	0
201A044	R848	TNFa	1000 mg SD (n = 6)	-59.5941
201A044	R848	IL12	1000 mg SD (n = 6)	-86.4162
201A046	R848	IFN gamma	1000 mg SD (n = 6)	-91.9453
201A046	R848	IL1b	1000 mg SD (n = 6)	-70.1187
201A046	R848	IL6	1000 mg SD (n = 6)	-18.5612
201A046	R848	IL8	1000 mg SD (n = 6)	-52.7027
201A046	R848	IL10	1000 mg SD (n = 6)	10.9244
201A046	R848	IL17	1000 mg SD (n = 6)	-55.5556
201A046	R848	IL23	1000 mg SD (n = 6)	0
201A046	R848	TNFa	1000 mg SD (n = 6)	-47.8912
201A046	R848	IL12	1000 mg SD (n = 6)	-77.7328
201A048	R848	IFN gamma	1000 mg SD (n = 6)	-73.5974
201A048	R848	IL1b	1000 mg SD (n = 6)	-86.3462
201A048	R848	IL6	1000 mg SD (n = 6)	-63.1176
201A048	R848	IL8	1000 mg SD (n = 6)	-38.6503
201A048	R848	IL10	1000 mg SD (n = 6)	-35.5705
201A048	R848	IL17	1000 mg SD (n = 6)	0
201A048	R848	IL23	1000 mg SD (n = 6)	0
201A048	R848	TNFa	1000 mg SD (n = 6)	-52.9577
201A048	R848	IL12	1000 mg SD (n = 6)	-74.5679
201A050	R848	IFN gamma	1000 mg SD (n = 6)	-96.5714
201A050	R848	IL1b	1000 mg SD (n = 6)	-97.5062
201A050	R848	IL6	1000 mg SD (n = 6)	-93.5507
201A050	R848	IL8	1000 mg SD (n = 6)	-39.9467
201A050	R848	IL10	1000 mg SD (n = 6)	-83.7173
201A050	R848	IL17	1000 mg SD (n = 6)	0
201A050	R848	IL23	1000 mg SD (n = 6)	0
201A050	R848	TNFa	1000 mg SD (n = 6)	-92.0738
201A050	R848	IL12	1000 mg SD (n = 6)	-93.7333
201A062	R848	IFN gamma	1000 mg SD (n = 6)	-23.6246
201A062	R848	IL1b	1000 mg SD (n = 6)	-41.7569
201A062	R848	IL6	1000 mg SD (n = 6)	-27.673
201A062	R848	IL8	1000 mg SD (n = 6)	12.9032
201A062	R848	IL10	1000 mg SD (n = 6)	-21.2598
201A062	R848	IL17	1000 mg SD (n = 6)	-69.2308
201A062	R848	IL23	1000 mg SD (n = 6)	0
201A062	R848	TNFa	1000 mg SD (n = 6)	-46.1053
201A062	R848	IL12	1000 mg SD (n = 6)	-62.3711

## Sheet: Extended Figure 4B Mean Data
STIMULI	MARKER2	DOSE	n	mean	sd	se	median	max	min	mean2	se2
R848	IFN gamma	Placebo (n = 16)	16	41.7779	123.826	30.9564	7.56978	363.964	-99.5385	41.7779	30.9564
R848	IFN gamma	1000 mg SD (n = 6)	6	-77.727	27.9586	11.414	-87.7695	-23.6246	-97.0297	-77.727	11.414
R848	IFN gamma	1600 mg SD (n = 6)	6	-96.7926	2.81479	1.14913	-97.3546	-91.4189	-99.4719	-96.7926	1.14913
R848	IL1b	Placebo (n = 16)	16	-10.7915	34.0442	8.51106	-9.9649	57.6577	-86.0353	-10.7915	8.51106
R848	IL1b	1000 mg SD (n = 6)	6	-78.1468	20.7179	8.45803	-81.8064	-41.7569	-97.5062	-78.1468	8.45803
R848	IL1b	1600 mg SD (n = 6)	6	-92.4626	3.51919	1.4367	-92.0036	-88.2767	-96.6337	-92.4626	1.4367
R848	IL6	Placebo (n = 16)	16	-2.20636	41.0538	10.2634	0.98228	70.2703	-97.0732	-2.20636	10.2634
R848	IL6	1000 mg SD (n = 6)	6	-59.8631	31.127	12.7076	-64.6172	-18.5612	-93.5507	-59.8631	12.7076
R848	IL6	1600 mg SD (n = 6)	6	-87.654	6.71608	2.74183	-87.2983	-77.601	-97.824	-87.654	2.74183
R848	IL8	Placebo (n = 16)	16	169.831	615.824	153.956	7.25809	2466.04	-78.3761	100	0
R848	IL8	1000 mg SD (n = 6)	6	-32.8931	40.6848	16.6095	-39.2985	13.5135	-92.4755	-32.8931	16.6095
R848	IL8	1600 mg SD (n = 6)	6	-54.1797	32.1564	13.1278	-58.7396	-15.4217	-95.7241	-54.1797	13.1278
R848	IL10	Placebo (n = 16)	16	17.4951	63.1303	15.7826	9.37105	178.481	-95.9231	17.4951	15.7826
R848	IL10	1000 mg SD (n = 6)	6	-44.6942	40.0989	16.3703	-38.3543	10.9244	-97.4038	-44.6942	16.3703
R848	IL10	1600 mg SD (n = 6)	6	-89.1176	12.1717	4.96906	-94.9883	-66.5986	-97.35	-89.1176	4.96906
R848	IL17	Placebo (n = 16)	16	53.5223	137.309	34.3271	0	508.333	-64.7059	53.5223	34.3271
R848	IL17	1000 mg SD (n = 6)	6	-30.057	33.3023	13.5956	-27.7778	0	-69.2308	-30.057	13.5956
R848	IL17	1600 mg SD (n = 6)	6	-52.5181	41.3349	16.8749	-73.6573	0	-85.1852	-52.5181	16.8749
R848	IL23	Placebo (n = 16)	16	40.7762	85.1906	21.2977	0	258.333	-57.1429	40.7762	21.2977
R848	IL23	1000 mg SD (n = 6)	6	0	0	0	0	0	0	0	0
R848	IL23	1600 mg SD (n = 6)	6	-51.1362	25.8059	10.5352	-58.6207	0	-72.093	-51.1362	10.5352
R848	TNFa	Placebo (n = 16)	16	-8.77097	37.2435	9.31089	-6.80522	44.898	-95.8262	-8.77097	9.31089
R848	TNFa	1000 mg SD (n = 6)	6	-61.4048	17.335	7.07697	-56.2759	-46.1053	-92.0738	-61.4048	7.07697
R848	TNFa	1600 mg SD (n = 6)	6	-87.5924	8.15298	3.32844	-86.3274	-79.2045	-97.3451	-87.5924	3.32844
R848	IL12	Placebo (n = 16)	16	-10.2919	55.7551	13.9388	-8.57496	107.407	-92.3453	-10.2919	13.9388
R848	IL12	1000 mg SD (n = 6)	6	-80.0674	11.0122	4.49569	-81.6578	-62.3711	-93.7333	-80.0674	4.49569
R848	IL12	1600 mg SD (n = 6)	6	-92.7601	1.71214	0.698978	-92.7831	-90.7843	-94.5221	-92.7601	0.698978
