# Supplementary material for: IRAK4 degrader in hidradenitis suppurativa and atopic dermatitis: a phase 1 trial
Source: Nat Med. 2023 Nov 13;29(12):3127–36. doi: 10.1038/s41591-023-02635-7 (PMC10719089; doi:10.1038/s41591-023-02635-7)
Supplement: Supplementary file 12 — Mean change and 80% confidence interval; change over time. [file 41591_2023_2635_MOESM12_ESM.xlsx]

## Sheet: Ext Figure 5a AN 0 1 2
Moderate to Severe HS (n=10)
	Day	%	Lower Limit 80% CI	Upper Limit 80% CI
	0	0
	14	20	6	45
	28	50	27	73
	35	50	27	73
	42	40	19	65
All HS (n=12)
	Day	%	Lower Limit 80% CI	Upper Limit 80% CI
	0	0
	14	17	5	39
	28	42	22	64
	35	42	22	64
	42	33	15	56

## Sheet: Ext Figure 5b HS PGA
	Baseline	Day 14	Day 28	Day 35	Day 42
Clear	0	1	1	1	1
Minimal	0	0	0	1	0
Mild	0	2	3	3	4
Moderate	9	6	5	4	4
Severe	1	1	1	1	1
Very Severe	2	2	2	1	1

## Sheet: Ext Figure 5c  HS Pain Resp
All HS (n=12)
Day	Mean % Change Pain	Lower Limit 80% CI	Upper Limit 80% CI
0	0
7	17	5	39
14	42	22	64
21	58	36	78
28	50	29	71
35	50	29	71
42	50	29	71
Moderate to Severe HS (n=10)
Day	Mean % Change Pain	Lower Limit 80% CI	Upper Limit 80% CI
0	0
7	20	6	45
14	50	27	73
21	70	45	88
28	60	35	81
35	60	35	81
42	60	35	81

## Sheet: Ext Figure 5d AD-vIGA
	Baseline	Day 14	Day 28	Day 35	Day 42
Clear	0	0	0	0	0
Almost Clear	0	0	0	0	0
Mild	1	2	2	2	3
Moderate	4	4	4	4	3
Severe	2	1	1	1	1

## Sheet: Ext Figure 5e AD Pruritus resp 
AD (n=7)
Day	% Responder Pruritis	80% CI LL	80% CI UL
0	0
7	0
14	29	8	60
21	29	8	60
28	71	40	92
35	43	17	72
42	71	40	92
