# Supplementary material for: IRAK4 degrader in hidradenitis suppurativa and atopic dermatitis: a phase 1 trial
Source: Nat Med. 2023 Nov 13;29(12):3127–36. doi: 10.1038/s41591-023-02635-7 (PMC10719089; doi:10.1038/s41591-023-02635-7)
Supplement: Supplementary file 13 — Individual data points for counts in table. [file 41591_2023_2635_MOESM13_ESM.xlsx]

## Sheet: Extended Data Table 1 (PartA)
USUBJID	AGE	AGEU	SEX	RACE	ETHNIC	ACTARM	COHORT
KT474-HV-101-101A016	28	YEARS	F	WHITE	HISPANIC OR LATINO	Part A - KT-474	SAD Cohort 1
KT474-HV-101-101A020	28	YEARS	M	BLACK OR AFRICAN AMERICAN	NOT HISPANIC OR LATINO	Part A - KT-474	SAD Cohort 1
KT474-HV-101-101A021	35	YEARS	M	WHITE	HISPANIC OR LATINO	Part A - Placebo	SAD Cohort 1
KT474-HV-101-101A023	43	YEARS	F	WHITE	HISPANIC OR LATINO	Part A - KT-474	SAD Cohort 1
KT474-HV-101-101A027	35	YEARS	F	WHITE	HISPANIC OR LATINO	Part A - KT-474	SAD Cohort 1
KT474-HV-101-101A028	33	YEARS	F	WHITE	HISPANIC OR LATINO	Part A - KT-474	SAD Cohort 1
KT474-HV-101-101A029	26	YEARS	M	WHITE	HISPANIC OR LATINO	Part A - KT-474	SAD Cohort 1
KT474-HV-101-101A031	43	YEARS	F	WHITE	HISPANIC OR LATINO	Part A - Placebo	SAD Cohort 1
KT474-HV-101-101A035	38	YEARS	M	WHITE	HISPANIC OR LATINO	Part A - Placebo	SAD Cohort 2
KT474-HV-101-101A036	35	YEARS	M	WHITE	HISPANIC OR LATINO	Part A - KT-474	SAD Cohort 2
KT474-HV-101-101A041	47	YEARS	F	WHITE	HISPANIC OR LATINO	Part A - Placebo	SAD Cohort 2
KT474-HV-101-101A045	40	YEARS	M	WHITE	HISPANIC OR LATINO	Part A - KT-474	SAD Cohort 2
KT474-HV-101-101A046	39	YEARS	F	WHITE	HISPANIC OR LATINO	Part A - KT-474	SAD Cohort 2
KT474-HV-101-101A048	31	YEARS	F	WHITE	HISPANIC OR LATINO	Part A - KT-474	SAD Cohort 2
KT474-HV-101-101A050	23	YEARS	F	WHITE	HISPANIC OR LATINO	Part A - KT-474	SAD Cohort 2
KT474-HV-101-101A052	45	YEARS	F	WHITE	HISPANIC OR LATINO	Part A - KT-474	SAD Cohort 2
KT474-HV-101-101A053	40	YEARS	F	WHITE	HISPANIC OR LATINO	Part A - KT-474	SAD Cohort 3
KT474-HV-101-101A055	36	YEARS	F	WHITE	HISPANIC OR LATINO	Part A - KT-474	SAD Cohort 3
KT474-HV-101-101A056	55	YEARS	F	WHITE	HISPANIC OR LATINO	Part A - Placebo	SAD Cohort 3
KT474-HV-101-101A057	52	YEARS	F	WHITE	HISPANIC OR LATINO	Part A - KT-474	SAD Cohort 3
KT474-HV-101-101A066	43	YEARS	M	WHITE	HISPANIC OR LATINO	Part A - KT-474	SAD Cohort 3
KT474-HV-101-101A072	36	YEARS	F	WHITE	HISPANIC OR LATINO	Part A - KT-474	SAD Cohort 3
KT474-HV-101-101A073	36	YEARS	F	WHITE	HISPANIC OR LATINO	Part A - KT-474	SAD Cohort 3
KT474-HV-101-101A074	27	YEARS	M	WHITE	HISPANIC OR LATINO	Part A - Placebo	SAD Cohort 3
KT474-HV-101-101A080	20	YEARS	M	WHITE	HISPANIC OR LATINO	Part A - KT-474	SAD Cohort 4
KT474-HV-101-101A081	40	YEARS	F	WHITE	HISPANIC OR LATINO	Part A - Placebo	SAD Cohort 4
KT474-HV-101-101A082	51	YEARS	M	WHITE	HISPANIC OR LATINO	Part A - KT-474	SAD Cohort 4
KT474-HV-101-101A092	37	YEARS	F	WHITE	HISPANIC OR LATINO	Part A - Placebo	SAD Cohort 4
KT474-HV-101-101A093	53	YEARS	F	WHITE	HISPANIC OR LATINO	Part A - KT-474	SAD Cohort 4
KT474-HV-101-101A094	49	YEARS	F	WHITE	HISPANIC OR LATINO	Part A - KT-474	SAD Cohort 4
KT474-HV-101-101A095	43	YEARS	F	WHITE	HISPANIC OR LATINO	Part A - KT-474	SAD Cohort 4
KT474-HV-101-101A099	21	YEARS	F	WHITE	HISPANIC OR LATINO	Part A - KT-474	SAD Cohort 4
KT474-HV-101-201A001	45	YEARS	M	WHITE	HISPANIC OR LATINO	Part A - KT-474	SAD Cohort 5
KT474-HV-101-201A003	50	YEARS	M	BLACK OR AFRICAN AMERICAN	NOT HISPANIC OR LATINO	Part A - KT-474	SAD Cohort 5
KT474-HV-101-201A005	33	YEARS	F	ASIAN	NOT HISPANIC OR LATINO	Part A - Placebo	SAD Cohort 5
KT474-HV-101-201A010	29	YEARS	F	ASIAN	HISPANIC OR LATINO	Part A - KT-474	SAD Cohort 5
KT474-HV-101-201A011	27	YEARS	F	BLACK OR AFRICAN AMERICAN	HISPANIC OR LATINO	Part A - Placebo	SAD Cohort 5
KT474-HV-101-201A021	53	YEARS	M	WHITE	NOT HISPANIC OR LATINO	Part A - KT-474	SAD Cohort 5
KT474-HV-101-201A025	24	YEARS	F	WHITE	NOT HISPANIC OR LATINO	Part A - KT-474	SAD Cohort 5
KT474-HV-101-201A027	40	YEARS	F	WHITE	HISPANIC OR LATINO	Part A - KT-474	SAD Cohort 5
KT474-HV-101-201A032	42	YEARS	M	WHITE	NOT HISPANIC OR LATINO	Part A - KT-474	SAD Cohort 5
KT474-HV-101-201A033	44	YEARS	M	BLACK OR AFRICAN AMERICAN	NOT HISPANIC OR LATINO	Part A - KT-474	SAD Cohort 6
KT474-HV-101-201A039	51	YEARS	M	BLACK OR AFRICAN AMERICAN	NOT HISPANIC OR LATINO	Part A - Placebo	SAD Cohort 6
KT474-HV-101-201A040	52	YEARS	M	WHITE	NOT HISPANIC OR LATINO	Part A - Placebo	SAD Cohort 6
KT474-HV-101-201A044	54	YEARS	M	WHITE	NOT HISPANIC OR LATINO	Part A - KT-474	SAD Cohort 6
KT474-HV-101-201A046	23	YEARS	M	WHITE	HISPANIC OR LATINO	Part A - KT-474	SAD Cohort 6
KT474-HV-101-201A048	30	YEARS	F	BLACK OR AFRICAN AMERICAN	NOT HISPANIC OR LATINO	Part A - KT-474	SAD Cohort 6
KT474-HV-101-201A050	39	YEARS	M	BLACK OR AFRICAN AMERICAN	NOT HISPANIC OR LATINO	Part A - KT-474	SAD Cohort 6
KT474-HV-101-201A062	24	YEARS	M	ASIAN	NOT HISPANIC OR LATINO	Part A - KT-474	SAD Cohort 6
KT474-HV-101-101A101	48	YEARS	M	WHITE	HISPANIC OR LATINO	Part A - KT-474	SAD Cohort 7
KT474-HV-101-101A105	36	YEARS	M	WHITE	HISPANIC OR LATINO	Part A - Placebo	SAD Cohort 7
KT474-HV-101-101A112	48	YEARS	M	WHITE	HISPANIC OR LATINO	Part A - KT-474	SAD Cohort 7
KT474-HV-101-101A114	28	YEARS	M	BLACK OR AFRICAN AMERICAN	HISPANIC OR LATINO	Part A - KT-474	SAD Cohort 7
KT474-HV-101-101A118	32	YEARS	F	WHITE	HISPANIC OR LATINO	Part A - Placebo	SAD Cohort 7
KT474-HV-101-101A119	33	YEARS	M	WHITE	HISPANIC OR LATINO	Part A - KT-474	SAD Cohort 7
KT474-HV-101-101A125	28	YEARS	M	BLACK OR AFRICAN AMERICAN	HISPANIC OR LATINO	Part A - KT-474	SAD Cohort 7
KT474-HV-101-101A130	33	YEARS	M	WHITE	HISPANIC OR LATINO	Part A - KT-474	SAD Cohort 7

## Sheet: Extended Data Table 1 (PartB)
USUBJID	AGE	AGEU	SEX	RACE	ETHNIC	ACTARM	COHORT
KT474-HV-101-101B001	31	YEARS	M	WHITE	HISPANIC OR LATINO	Part B - KT-474	MAD Cohort 1
KT474-HV-101-101B003	31	YEARS	M	WHITE	HISPANIC OR LATINO	Part B - KT-474	MAD Cohort 1
KT474-HV-101-101B005	29	YEARS	M	WHITE	HISPANIC OR LATINO	Part B - KT-474	MAD Cohort 1
KT474-HV-101-101B008	48	YEARS	M	WHITE	HISPANIC OR LATINO	Part B - KT-474	MAD Cohort 1
KT474-HV-101-101B011	51	YEARS	M	WHITE	HISPANIC OR LATINO	Part B - Placebo	MAD Cohort 1
KT474-HV-101-101B012	51	YEARS	M	WHITE	HISPANIC OR LATINO	Part B - KT-474	MAD Cohort 1
KT474-HV-101-101B019	37	YEARS	M	WHITE	HISPANIC OR LATINO	Part B - KT-474	MAD Cohort 1
KT474-HV-101-101B025	41	YEARS	F	WHITE	HISPANIC OR LATINO	Part B - KT-474	MAD Cohort 1
KT474-HV-101-101B026	37	YEARS	M	WHITE	HISPANIC OR LATINO	Part B - Placebo	MAD Cohort 1
KT474-HV-101-101B028	51	YEARS	F	WHITE	HISPANIC OR LATINO	Part B - KT-474	MAD Cohort 1
KT474-HV-101-101B032	37	YEARS	M	WHITE	HISPANIC OR LATINO	Part B - KT-474	MAD Cohort 1
KT474-HV-101-101B033	40	YEARS	M	WHITE	HISPANIC OR LATINO	Part B - Placebo	MAD Cohort 1
KT474-HV-101-201B003	28	YEARS	M	BLACK OR AFRICAN AMERICAN	NOT HISPANIC OR LATINO	Part B - KT-474	MAD Cohort 2
KT474-HV-101-201B004	46	YEARS	F	WHITE	HISPANIC OR LATINO	Part B - Placebo	MAD Cohort 2
KT474-HV-101-201B006	35	YEARS	F	WHITE	HISPANIC OR LATINO	Part B - KT-474	MAD Cohort 2
KT474-HV-101-201B007	37	YEARS	M	BLACK OR AFRICAN AMERICAN	NOT HISPANIC OR LATINO	Part B - Placebo	MAD Cohort 2
KT474-HV-101-201B012	27	YEARS	F	WHITE	HISPANIC OR LATINO	Part B - KT-474	MAD Cohort 2
KT474-HV-101-201B014	34	YEARS	M	BLACK OR AFRICAN AMERICAN	NOT HISPANIC OR LATINO	Part B - KT-474	MAD Cohort 2
KT474-HV-101-201B019	35	YEARS	F	WHITE	HISPANIC OR LATINO	Part B - KT-474	MAD Cohort 2
KT474-HV-101-201B022	36	YEARS	M	BLACK OR AFRICAN AMERICAN	NOT HISPANIC OR LATINO	Part B - Placebo	MAD Cohort 2
KT474-HV-101-201B023	23	YEARS	M	WHITE	NOT HISPANIC OR LATINO	Part B - KT-474	MAD Cohort 2
KT474-HV-101-201B032	20	YEARS	M	BLACK OR AFRICAN AMERICAN	NOT HISPANIC OR LATINO	Part B - KT-474	MAD Cohort 2
KT474-HV-101-201B034	39	YEARS	M	WHITE	NOT HISPANIC OR LATINO	Part B - KT-474	MAD Cohort 2
KT474-HV-101-201B037	53	YEARS	F	WHITE	HISPANIC OR LATINO	Part B - KT-474	MAD Cohort 2
KT474-HV-101-101B038	55	YEARS	M	WHITE	HISPANIC OR LATINO	Part B - KT-474	MAD Cohort 3
KT474-HV-101-101B042	43	YEARS	M	WHITE	HISPANIC OR LATINO	Part B - KT-474	MAD Cohort 3
KT474-HV-101-101B043	42	YEARS	M	WHITE	HISPANIC OR LATINO	Part B - Placebo	MAD Cohort 3
KT474-HV-101-101B050	43	YEARS	M	BLACK OR AFRICAN AMERICAN	HISPANIC OR LATINO	Part B - KT-474	MAD Cohort 3
KT474-HV-101-101B052	45	YEARS	M	WHITE	HISPANIC OR LATINO	Part B - KT-474	MAD Cohort 3
KT474-HV-101-101B053	40	YEARS	F	BLACK OR AFRICAN AMERICAN	HISPANIC OR LATINO	Part B - Placebo	MAD Cohort 3
KT474-HV-101-101B055	31	YEARS	F	WHITE	HISPANIC OR LATINO	Part B - KT-474	MAD Cohort 3
KT474-HV-101-101B060	48	YEARS	M	WHITE	HISPANIC OR LATINO	Part B - KT-474	MAD Cohort 3
KT474-HV-101-101B061	39	YEARS	M	WHITE	HISPANIC OR LATINO	Part B - KT-474	MAD Cohort 3
KT474-HV-101-101B063	39	YEARS	M	WHITE	HISPANIC OR LATINO	Part B - Placebo	MAD Cohort 3
KT474-HV-101-101B064	46	YEARS	M	WHITE	HISPANIC OR LATINO	Part B - KT-474	MAD Cohort 3
KT474-HV-101-101B067	53	YEARS	M	WHITE	HISPANIC OR LATINO	Part B - KT-474	MAD Cohort 3
KT474-HV-101-201B041	42	YEARS	M	BLACK OR AFRICAN AMERICAN	NOT HISPANIC OR LATINO	Part B - KT-474	MAD Cohort 4
KT474-HV-101-201B047	30	YEARS	M	WHITE	NOT HISPANIC OR LATINO	Part B - KT-474	MAD Cohort 4
KT474-HV-101-201B051	34	YEARS	M	WHITE	NOT HISPANIC OR LATINO	Part B - KT-474	MAD Cohort 4
KT474-HV-101-201B053	23	YEARS	M	WHITE	HISPANIC OR LATINO	Part B - KT-474	MAD Cohort 4
KT474-HV-101-201B054	34	YEARS	M	BLACK OR AFRICAN AMERICAN	NOT HISPANIC OR LATINO	Part B - KT-474	MAD Cohort 4
KT474-HV-101-201B057	53	YEARS	M	WHITE	HISPANIC OR LATINO	Part B - KT-474	MAD Cohort 4
KT474-HV-101-201B070	35	YEARS	M	BLACK OR AFRICAN AMERICAN	NOT HISPANIC OR LATINO	Part B - Placebo	MAD Cohort 4
KT474-HV-101-201B074	39	YEARS	M	WHITE	NOT HISPANIC OR LATINO	Part B - KT-474	MAD Cohort 4
KT474-HV-101-201B075	36	YEARS	M	WHITE	HISPANIC OR LATINO	Part B - Placebo	MAD Cohort 4
KT474-HV-101-201B079	28	YEARS	M	WHITE	NOT HISPANIC OR LATINO	Part B - KT-474	MAD Cohort 4
KT474-HV-101-201B088	32	YEARS	M	WHITE	HISPANIC OR LATINO	Part B - Placebo	MAD Cohort 4
KT474-HV-101-201B091	25	YEARS	M	WHITE	NOT HISPANIC OR LATINO	Part B - KT-474	MAD Cohort 4
