# Supplementary material for: IRAK4 degrader in hidradenitis suppurativa and atopic dermatitis: a phase 1 trial
Source: Nat Med. 2023 Nov 13;29(12):3127–36. doi: 10.1038/s41591-023-02635-7 (PMC10719089; doi:10.1038/s41591-023-02635-7)
Supplement: Supplementary file 14 — Individual data points for counts in table. [file 41591_2023_2635_MOESM14_ESM.xlsx]

## Sheet: Extended Data Table 2
USUBJID	ACTARMCD	COHORT	AE Preferred Term	AE Relationship to Treatment
KT474-HV-101-101A023	A_KT474	SAD Cohort 1	Abdominal distension	NOT RELATED
KT474-HV-101-101A023	A_KT474	SAD Cohort 1	Headache	NOT RELATED
KT474-HV-101-101A036	A_KT474	SAD Cohort 2	Phlebitis	NOT RELATED
KT474-HV-101-101A046	A_KT474	SAD Cohort 2	Back pain	NOT RELATED
KT474-HV-101-101A055	A_KT474	SAD Cohort 3	Headache	NOT RELATED
KT474-HV-101-101A073	A_KT474	SAD Cohort 3	Headache	NOT RELATED
KT474-HV-101-101A080	A_KT474	SAD Cohort 4	Skin abrasion	NOT RELATED
KT474-HV-101-101A092	A_P	SAD Cohort 4	Abdominal distension	NOT RELATED
KT474-HV-101-101A094	A_KT474	SAD Cohort 4	Abdominal distension	NOT RELATED
KT474-HV-101-101A094	A_KT474	SAD Cohort 4	Diarrhoea	NOT RELATED
KT474-HV-101-201A005	A_P	SAD Cohort 5	Diarrhoea	RELATED
KT474-HV-101-201A005	A_P	SAD Cohort 5	Headache	NOT RELATED
KT474-HV-101-201A021	A_KT474	SAD Cohort 5	Hypertension	NOT RELATED
KT474-HV-101-201A025	A_KT474	SAD Cohort 5	Abdominal pain	RELATED
KT474-HV-101-201A025	A_KT474	SAD Cohort 5	Diarrhoea	RELATED
KT474-HV-101-201A025	A_KT474	SAD Cohort 5	Headache	RELATED
KT474-HV-101-201A025	A_KT474	SAD Cohort 5	Nausea	RELATED
KT474-HV-101-201A025	A_KT474	SAD Cohort 5	Vomiting	RELATED
KT474-HV-101-201A027	A_KT474	SAD Cohort 5	Ataxia	NOT RELATED
KT474-HV-101-201A027	A_KT474	SAD Cohort 5	Headache	RELATED
KT474-HV-101-201A027	A_KT474	SAD Cohort 5	Palpitations	RELATED
KT474-HV-101-201A027	A_KT474	SAD Cohort 5	Tremor	NOT RELATED
KT474-HV-101-201A027	A_KT474	SAD Cohort 5	Vomiting	NOT RELATED
KT474-HV-101-201A032	A_KT474	SAD Cohort 5	Headache	NOT RELATED
KT474-HV-101-201A032	A_KT474	SAD Cohort 5	Palpitations	RELATED
KT474-HV-101-201A033	A_KT474	SAD Cohort 6	Headache	NOT RELATED
KT474-HV-101-201A044	A_KT474	SAD Cohort 6	Headache	NOT RELATED
KT474-HV-101-201A044	A_KT474	SAD Cohort 6	Nausea	RELATED
KT474-HV-101-201A046	A_KT474	SAD Cohort 6	Chest pain	RELATED
KT474-HV-101-201A046	A_KT474	SAD Cohort 6	Dyspnoea	RELATED
KT474-HV-101-201A046	A_KT474	SAD Cohort 6	Headache	NOT RELATED
KT474-HV-101-201A046	A_KT474	SAD Cohort 6	Muscular weakness	NOT RELATED
KT474-HV-101-201A048	A_KT474	SAD Cohort 6	Headache	RELATED
KT474-HV-101-201A048	A_KT474	SAD Cohort 6	Myalgia	NOT RELATED
KT474-HV-101-201A048	A_KT474	SAD Cohort 6	Nausea	NOT RELATED
KT474-HV-101-201A062	A_KT474	SAD Cohort 6	Aspartate aminotransferase increased	NOT RELATED
KT474-HV-101-201A062	A_KT474	SAD Cohort 6	Blood creatine phosphokinase increased	NOT RELATED
KT474-HV-101-101A101	A_KT474	SAD Cohort 7	Headache	NOT RELATED
KT474-HV-101-101A101	A_KT474	SAD Cohort 7	Hypertension	NOT RELATED
KT474-HV-101-101A101	A_KT474	SAD Cohort 7	Pain in extremity	NOT RELATED
KT474-HV-101-101A105	A_P	SAD Cohort 7	Abdominal pain	NOT RELATED
KT474-HV-101-101A112	A_KT474	SAD Cohort 7	Headache	NOT RELATED
KT474-HV-101-101A112	A_KT474	SAD Cohort 7	Neck pain	NOT RELATED
KT474-HV-101-101A119	A_KT474	SAD Cohort 7	Headache	NOT RELATED
KT474-HV-101-101A119	A_KT474	SAD Cohort 7	Non-cardiac chest pain	NOT RELATED
KT474-HV-101-101A125	A_KT474	SAD Cohort 7	Headache	NOT RELATED
KT474-HV-101-101A130	A_KT474	SAD Cohort 7	Headache	NOT RELATED
KT474-HV-101-101A130	A_KT474	SAD Cohort 7	Non-cardiac chest pain	NOT RELATED
