# Supplementary material for: IRAK4 degrader in hidradenitis suppurativa and atopic dermatitis: a phase 1 trial
Source: Nat Med. 2023 Nov 13;29(12):3127–36. doi: 10.1038/s41591-023-02635-7 (PMC10719089; doi:10.1038/s41591-023-02635-7)
Supplement: Supplementary file 15 — Individual data points for counts in table. [file 41591_2023_2635_MOESM15_ESM.xlsx]

## Sheet: Extended Data Table 3
USUBJID	ACTARMCD	COHORT	AE Preferred Term	AE Relationship to Treatment
KT474-HV-101-101B019	B_KT474	MAD Cohort 1	Haematospermia	NOT RELATED
KT474-HV-101-101B032	B_KT474	MAD Cohort 1	Headache	NOT RELATED
KT474-HV-101-201B034	B_KT474	MAD Cohort 2	Abdominal pain	RELATED
KT474-HV-101-201B034	B_KT474	MAD Cohort 2	Blood creatine phosphokinase increased	NOT RELATED
KT474-HV-101-201B019	B_KT474	MAD Cohort 2	Diarrhoea	NOT RELATED
KT474-HV-101-201B012	B_KT474	MAD Cohort 2	Headache	NOT RELATED
KT474-HV-101-201B007	B_P	MAD Cohort 2	Nausea	NOT RELATED
KT474-HV-101-201B007	B_P	MAD Cohort 2	Vomiting	NOT RELATED
KT474-HV-101-201B037	B_KT474	MAD Cohort 2	Headache	NOT RELATED
KT474-HV-101-201B037	B_KT474	MAD Cohort 2	Hordeolum	NOT RELATED
KT474-HV-101-201B012	B_KT474	MAD Cohort 2	Dyspepsia	RELATED
KT474-HV-101-201B014	B_KT474	MAD Cohort 2	Headache	RELATED
KT474-HV-101-201B037	B_KT474	MAD Cohort 2	Restless legs syndrome	NOT RELATED
KT474-HV-101-201B012	B_KT474	MAD Cohort 2	Nausea	RELATED
KT474-HV-101-201B034	B_KT474	MAD Cohort 2	Nausea	RELATED
KT474-HV-101-201B014	B_KT474	MAD Cohort 2	Palpitations	RELATED
KT474-HV-101-101B067	B_KT474	MAD Cohort 3	Headache	RELATED
KT474-HV-101-101B042	B_KT474	MAD Cohort 3	Back pain	NOT RELATED
KT474-HV-101-101B055	B_KT474	MAD Cohort 3	Diarrhoea	NOT RELATED
KT474-HV-101-101B055	B_KT474	MAD Cohort 3	Headache	NOT RELATED
KT474-HV-101-101B055	B_KT474	MAD Cohort 3	Muscular weakness	NOT RELATED
KT474-HV-101-201B051	B_KT474	MAD Cohort 4	Chills	RELATED
KT474-HV-101-201B051	B_KT474	MAD Cohort 4	Decreased appetite	RELATED
KT474-HV-101-201B051	B_KT474	MAD Cohort 4	Headache	RELATED
KT474-HV-101-201B074	B_KT474	MAD Cohort 4	Arthralgia	NOT RELATED
KT474-HV-101-201B057	B_KT474	MAD Cohort 4	Back pain	NOT RELATED
KT474-HV-101-201B051	B_KT474	MAD Cohort 4	Blood creatinine increased	NOT RELATED
KT474-HV-101-201B053	B_KT474	MAD Cohort 4	Headache	RELATED
KT474-HV-101-201B074	B_KT474	MAD Cohort 4	Headache	RELATED
KT474-HV-101-201B041	B_KT474	MAD Cohort 4	Hyperkalaemia	RELATED
KT474-HV-101-201B053	B_KT474	MAD Cohort 4	Hypoaesthesia	RELATED
KT474-HV-101-201B074	B_KT474	MAD Cohort 4	Lymphadenopathy	RELATED
KT474-HV-101-201B051	B_KT474	MAD Cohort 4	Palpitations	RELATED
KT474-HV-101-201B053	B_KT474	MAD Cohort 4	Palpitations	RELATED
KT474-HV-101-201B051	B_KT474	MAD Cohort 4	Paraesthesia	NOT RELATED
KT474-HV-101-201B088	B_P	MAD Cohort 4	Infusion site irritation	NOT RELATED
