# Supplementary material for: IRAK4 degrader in hidradenitis suppurativa and atopic dermatitis: a phase 1 trial
Source: Nat Med. 2023 Nov 13;29(12):3127–36. doi: 10.1038/s41591-023-02635-7 (PMC10719089; doi:10.1038/s41591-023-02635-7)
Supplement: Supplementary file 16 — Individual analyte readings, mean, standard deviations and ns for each group. [file 41591_2023_2635_MOESM16_ESM.xlsx]

## Sheet: Sheet1
		IL6 AD (N=3)			IL 6HS (N=8)								CRP HS (N=5)					IL1b AD (N=7)							ILb HS (N=8)
	Max days 14-42	-41.8182	-40	-86.8421	-26.3158	-45.8333	-92.75	-87.9167	-43.3333	-54.1667	-75.2632	-77.5	-42.7273	-73.5484	-89.7849	-81.1111	-2.38095	-53.0864	3.75	-40.7407	-13.5593	-57.8571	-27.2727	-60	-37.037	-87.8571	-31.8681	-25.5319	-82.6316	-28.3784	-37.7551	-56.6667
		IL6 AD					IL 6HS (N=8)							CRP HS					IL1b AD								ILb HS
		Mean	SD	N			Mean	SD	N					Mean	SD	N			Mean	SD	N						Mean	SD	N
	Mean Max days 14-42	-56.2201	26.535	3			-62.8849	23.8197	8					-57.9105	35.7521	5			-35.5381	24.2435	7						-48.4657	24.6012	8
